# Supplementary material for: Functional Feeds Reduce Heart Inflammation and Pathology in Atlantic Salmon (Salmo salar L.) following Experimental Challenge with Atlantic Salmon Reovirus (ASRV)
Source: PLoS One. 2012 Nov 30;7(11):e40266. doi: 10.1371/journal.pone.0040266 (PMC3511526; doi:10.1371/journal.pone.0040266)
Supplement: Table S1 — Complete list of the down-regulated genes at 12wpc on the group of fish fed with the ST diet and 16wpc on the group of fish fed with the FF2 diet from cluster groups (identified by SOM). (XLSX) [file pone.0040266.s002.xlsx]

## Sheet: Fold change
Supplementary table S1
			Differences during the time course of the infection per group																		Differences between dietsin each sampling point
			8w/10w						8w/12w						8w/16w						8w						10w						12w						16w
ProbeName	B2GO_BlastnHit	B2GO_BlastxHit	ST		FF1		FF2		ST		FF1		FF2		ST		FF1		FF2		ST/FF1		ST/FF2		FF1/FF2		ST/FF1		ST/FF2		FF1/FF2		ST/FF1		ST/FF2		FF1/FF2		ST/FF1		ST/FF2		FF1/FF2
Ssa#S30281226	salmo salar zinc finger protein 503 mrna	Zinc finger protein 503	1.30584	down	1.44894	up	2.18078	up	6.9607	down	1.11096	up	2.36228	up	4.20418	down	1.2028	down	4.68422	up	2.11944	up	6.48499	up	3.05977	up	1.12016	up	2.27723	up	2.03295	up	3.64862	down	2.53557	down	1.43898	up	1.64918	down	3.03675	down	1.84137	down
Ssa#STIR25122	Homo sapiens RAS and EF-hand domain containing, mRNA (cDNA clone MGC:20726 IMAGE:4138119), complete cds	ras and ef hand domain containing	3.18141	down	1.73327	up	2.03529	down	6.71153	down	1.05923	up	1.82963	down	2.943	down	1.84913	up	4.28695	down	4.4862	up	1.88048	up	2.38567	down	1.22916	down	1.20303	up	1.47871	up	1.58466	down	1.9507	down	1.23099	down	1.21305	down	2.73922	up	3.32281	up
Ssa#S30287363	danio rerio mrna for eif4g-related protein complete cds	eif4g-related protein	1.66793	down	1.39369	down	1.22745	up	6.61835	down	1.74843	down	1.51331	up	1.0622	down	1.18338	up	1.72707	up	1.2462	up	2.21725	up	1.77921	up	1.0413	up	1.08301	up	1.04005	up	3.03748	down	4.51713	down	1.48713	down	1.00866	down	1.20864	up	1.21911	up
Ssa#S31978853	synthetic construct homo sapiens clone aldolase c partial cds	fructose-bisphosphate aldolase C	1.78339	down	1.4209	down	1.32043	down	5.91777	down	1.16267	up	1.1138	down	1.69681	down	1.49023	up	1.21012	down	1.92213	up	1.6857	up	1.14026	down	1.53144	up	1.2481	up	1.22701	down	3.57957	down	3.1519	down	1.13569	up	1.31554	down	1.2022	up	1.58153	up
Omy#BX912409	homo sapiens caspase 8 associated protein 2 transcript variant mrna	caspase 8 associated protein 2	1.31873	down	2.9339	up	1.0881	up	5.64776	down	1.23065	up	1.20201	down	5.43202	down	1.69553	up	1.57358	down	2.67079	up	1.49229	up	1.78972	down	1.44864	down	1.03999	up	1.50657	up	2.60239	down	3.14856	down	1.20987	down	3.44848	down	2.31323	down	1.49077	up
Omy#BX887976	danio rerio synbl mrna for synembryn- complete cds	synbl mrna for synembryn	1.15772	up	1.37194	up	2.63584	down	5.52572	down	2.20472	down	3.75879	down	1.40039	down	2.49696	down	2.78671	down	1.15227	up	1.65323	down	1.90498	down	1.02843	down	1.84581	up	1.89829	up	2.1751	down	2.43038	down	1.11737	down	2.05456	up	1.20367	up	1.7069	down
Ssa#DY716970	danio rerio unc-13 homolog b mrna	Unc-13 homolog B	1.07721	down	1.48483	up	4.40042	up	4.90379	down	4.26035	down	2.47371	up	1.49422	down	1.56465	down	1.34727	down	1.16456	up	3.71068	up	3.18632	up	1.37346	down	1.27744	down	1.07516	up	1.01176	up	3.26909	down	3.30753	down	1.21946	up	3.34575	up	2.74364	up
Omy#S20792282	oncorhynchus mykiss partial mrna for vascular endothelial growth factor receptor 2 (vegfr-2 gene)	vascular endothelial growth factor receptor 2	1.49443	down	1.03801	up	1.51288	up	4.75851	down	1.15258	up	2.48293	down	1.57665	down	1.37482	down	1.88212	down	1.74506	up	1.98258	up	1.13611	up	1.12495	up	1.14037	down	1.28287	down	3.14291	down	1.03449	up	3.25129	up	1.52167	up	2.36669	up	1.55533	up
Ssa#TC91503_S		Mimecan precursor	2.31021	down	2.18127	up	1.15883	down	4.65883	down	4.9053	up	2.13157	down	5.25053	down	1.87751	up	1.34085	down	7.11109	up	2.63156	up	2.70224	down	1.41116	up	1.32002	up	1.06904	down	3.2137	down	1.20403	up	3.86939	up	1.38627	down	1.48802	down	1.0734	down
Ssa#S32000442	gasterosteus aculeatus clone cgx09-g11 mrna sequence	zinc finger, DHHC-type containing 2	1.00698	down	1.61272	up	1.24172	up	4.60439	down	1.11945	up	1.30643	up	1.22702	down	2.07481	down	1.35403	down	1.13457	up	1.09016	up	1.04074	down	1.43135	down	1.14697	down	1.24795	up	4.54302	down	5.51784	down	1.21458	down	1.91848	up	1.20301	up	1.59474	down
Ssa#DY693244	mus musculus serum glucocorticoid regulated kinase 1 transcript variant mrna	Serine/threonine-protein kinase Sgk1	1.7625	down	1.13934	up	1.36465	up	4.49465	down	1.81042	down	1.34349	up	1.52916	up	2.05123	up	2.1854	up	1.11559	down	1.25026	up	1.39478	up	2.24021	down	1.92376	down	1.16449	up	2.76963	down	4.82984	down	1.74386	down	1.49647	down	1.14309	down	1.30914	up
Ssa#DY731958	mus musculus atp-binding sub-family c (cftr mrp) member 9 transcript variant mrna	Abcc9 protein	2.13976	down	2.01387	down	1.00811	down	4.44944	down	3.08814	down	2.21485	down	14.7389	down	1.15811	down	3.16882	down	1.50361	up	2.57788	up	1.71446	up	1.41514	up	1.21452	up	1.16518	down	1.04358	up	1.28323	up	1.22964	up	8.46411	down	1.80428	down	4.69113	up
Ssa#S32010871	homo sapiens septin 3 transcript variant mrna	septin 3	1.11929	down	1.27791	down	1.59011	up	4.07823	down	1.02108	down	1.22831	down	1.08996	up	1.24491	up	1.19178	down	1.0616	down	1.35591	up	1.43943	up	1.07547	up	1.31262	down	1.41168	down	4.24007	down	2.44868	down	1.73158	up	1.21252	down	1.76131	up	2.13563	up
Ssa#S35496115	salmo salar tumor protein d52 mrna	Tumor protein D52	1.17195	down	2.25961	up	1.49837	up	3.99615	down	1.17408	down	4.66891	up	1.43877	down	1.8806	up	3.61662	up	1.79397	up	5.5191	up	3.07646	up	1.47614	down	3.14298	up	4.63946	up	1.89727	down	3.38056	down	1.7818	down	1.50824	down	1.06065	up	1.59972	up
Omy#CA378240	danio rerio zgc:77294 (zgc:77294) mrna	coiled-coil domain containing 102A	1.75662	down	3.90593	up	1.11821	down	3.87228	down	2.89346	up	1.96876	up	1.48164	down	13.6476	up	1.19297	down	9.93703	up	2.70542	up	3.67301	down	1.44828	up	1.72219	up	1.18912	up	1.12753	down	2.81789	down	2.49918	down	2.03489	down	2.17833	up	4.43267	up
Omy#TC149194	salmo salar clone ssal-rgf-537-341 calpain-1 catalytic subunit complete cds	Calpain-1 catalytic subunit	1.22974	down	1.08633	down	1.25434	down	3.74202	down	1.57493	down	1.54867	down	1.11764	down	1.59336	down	2.3711	down	1.09179	down	1.11269	up	1.21482	up	1.23592	down	1.13495	up	1.4027	up	2.59409	down	2.17156	down	1.19457	up	1.30579	up	2.36059	up	1.80779	up
Ssa#S18869033_S		BNIP2 motif-containing molecule at the C-terminal region 1	1.2816	up	2.08316	down	1.65116	up	3.62379	down	1.69225	down	1.79841	up	1.98813	down	1.2986	down	1.44799	up	1.57729	down	1.43302	up	2.26029	up	1.69264	up	1.11228	up	1.52177	down	3.37761	down	4.54779	down	1.34645	down	2.4148	down	2.0089	down	1.20205	up
Ssa#S35486688	danio rerio myosin via complete cds	myosin VIb	1.48855	up	1.60542	up	1.04855	up	3.58821	down	1.29559	up	1.32093	down	1.45901	down	1.66513	down	3.1173	down	1.02238	down	1.19862	down	1.17238	down	1.10265	down	1.18439	up	1.30596	up	4.75292	down	3.25596	down	1.45976	up	1.11629	up	1.78254	up	1.59684	up
Ssa#S48441015	rattus norvegicus anillin mrna	contractile ring component anillin	1.01083	up	1.10947	down	1.61682	down	3.34001	down	1.26259	down	2.50651	down	2.30549	down	1.21547	down	4.36546	down	1.05665	up	1.04532	up	1.01085	down	1.18502	up	1.70839	up	1.44166	up	2.50353	down	1.27476	down	1.96391	up	1.79509	down	1.97931	up	3.55304	up
Ssa#EG827901	taeniopygia guttata alanyl-trna synthetase mitochondrial mrna	guttata alanyl-trna synthetase mitochondrial	2.26293	down	1.2783	up	4.58606	up	3.33304	down	1.68073	up	3.5242	up	1.27704	down	1.08956	down	1.83829	up	2.6019	up	7.2186	up	2.77436	up	1.11177	down	1.43766	down	1.29314	down	2.15302	down	1.62723	down	1.32312	up	2.21993	up	3.07494	up	1.38515	up
Ssa#STIR03832	Salmo salar clone ssal-rgb2-604-365 Beta-synuclein putative mRNA, complete cds	Beta-synuclein	1.2179	down	1.71915	down	1.3528	up	3.28485	down	1.1972	up	1.3782	down	1.13833	down	1.85596	up	1.61496	down	1.42183	up	1.52107	down	2.16269	down	2.00701	up	2.50607	down	5.0297	down	2.76591	down	3.62537	down	1.31073	down	1.48591	down	1.07215	down	1.38591	up
Omy#CR371854	homo sapiens endothelin converting enzyme 2 transcript variant mrna	Endothelin converting enzyme 2, partial	1.68754	down	2.22696	up	1.33131	up	3.23611	down	1.26421	down	1.38633	down	2.12345	down	1.56033	down	1.73354	down	1.80373	up	1.94754	up	1.07973	up	2.08352	down	1.15358	down	1.80613	up	1.41917	down	1.19859	down	1.18403	up	1.3254	up	1.58993	up	1.19959	up
Ssa#S30260730	oncorhynchus mykiss anion exchanger mrna	anion exchanger	2.03345	down	1.5654	down	3.17668	up	3.18572	down	1.81965	down	1.34334	up	2.45167	down	1.75065	down	1.20001	down	1.0069	down	3.46593	up	3.48986	up	1.30796	down	1.86375	down	1.42492	down	1.76283	down	1.23473	down	1.4277	up	1.41011	down	1.69645	up	2.39218	up
Omy#NP544300	synthetic construct homo sapiens clone transforming growth factor beta 3 complete cds	Transforming growth factor beta 3	1.20263	up	1.19616	up	1.16032	up	3.1504	down	1.40042	up	1.25123	down	1.43784	down	1.08297	up	1.94437	down	1.53705	up	1.29113	up	1.19047	down	1.54536	up	1.33821	up	1.15479	down	2.87035	down	1.95011	down	1.47189	up	1.01306	down	1.74598	up	1.76879	up
Ssa#STIR15372	Salmo salar clone ssal-rgf-534-240 Collagen alpha-1I chain precursor putative mRNA, partial cds	Collagen alpha-1I chain precursor putative mRNA	1.27299	down	1.24068	down	1.1648	down	3.09893	down	1.11606	down	1.20675	down	2.33292	down	2.255	down	4.34786	down	1.15735	up	1.10077	up	1.0514	down	1.12798	up	1.00722	up	1.1199	down	2.39916	down	2.33292	down	1.02839	up	1.1187	up	2.0515	up	1.83383	up
Ssa#DW537475	homo sapiens myosin light chain kinase transcript variant mrna	neuronal myosin light chain kinase 1	1.88894	down	1.09484	up	1.58406	up	2.95079	down	1.04871	up	1.24719	up	2.40555	down	1.30228	down	1.32242	down	1.57577	up	2.4601	up	1.5612	up	1.31242	down	1.21629	down	1.07904	up	1.96382	down	1.49596	down	1.31275	up	1.17223	down	1.35241	up	1.58534	up
Ssa#TC102350	danio rerio nidogen 1a mrna	nidogen 1a	1.39018	down	1.2472	down	1.24786	down	2.93439	down	1.75659	down	1.46235	down	1.88146	down	2.24782	down	3.48277	down	1.02636	up	1.20844	up	1.1774	up	1.086	down	1.08473	up	1.17802	up	1.62759	down	1.66051	down	1.02023	down	1.22622	up	2.23694	up	1.82427	up
Ssa#S18866662_S		Ugt1ab protein	1.20532	down	1.26234	down	1.03884	down	2.8997	down	1.14745	down	1.11629	down	1.51942	down	1.9439	down	2.46555	down	1.10734	up	1.35035	up	1.21945	up	1.15973	up	1.16383	up	1.00354	up	2.28211	down	1.92367	down	1.18633	up	1.4167	up	2.1912	up	1.54669	up
Omy#BX911374	danio rerio phd finger protein transcript variant 2 mrna	PHD finger protein 2	4.17617	down	1.31366	up	2.579	down	2.89669	down	1.10657	up	3.43609	up	1.11148	down	2.26498	up	2.42101	up	2.17688	up	1.97534	up	1.10203	down	2.52016	down	1.21987	up	3.07428	up	1.47247	down	5.03876	down	3.42198	down	1.15646	down	1.36225	down	1.17794	down
Ssa#STIR20730	Salmo salar clone ssal-rgf-528-180 Pyruvate kinase muscle isozyme putative mRNA, partial cds	Pyruvate kinase muscle isozyme	2.10636	down	2.20909	up	1.33937	down	2.89201	down	2.18358	up	1.64476	down	1.13904	up	3.88028	up	1.50043	up	3.33176	up	1.40056	up	2.37888	down	1.3966	down	1.12288	down	1.24377	up	1.89537	down	1.25544	down	1.50972	up	1.02247	down	1.06322	up	1.08711	up
Ssa#DY725376	mus musculus nuclear erythroid derived -like 1 transcript variant mrna	nuclear factor erythroid derived 2-like protein 1	1.00223	down	1.51142	up	1.17853	up	2.88166	down	1.0248	down	1.03317	up	1.47238	down	1.21715	up	1.15959	down	1.64159	up	1.71468	up	1.04452	up	1.08371	up	1.45169	up	1.33956	up	1.71292	down	1.73633	down	1.01366	down	1.09169	down	1.35042	up	1.47423	up
Ssa#S25806616	pan troglodytes serine threonine kinase 32c mrna	serine threonine kinase 32c	3.37247	down	1.67934	up	1.07824	down	2.81337	down	1.67632	up	1.14263	up	2.32451	down	1.59644	up	2.21706	down	2.24266	up	1.23551	up	1.81517	down	2.52535	down	2.53155	down	1.00245	down	2.1029	down	2.60188	down	1.23728	down	1.6547	down	1.1784	up	1.9499	up
Ssa#S31981247	oncorhynchus nerka clone genomic sequence	F10 protein	1.04045	down	1.37544	down	1.33968	down	2.77513	down	1.37491	down	1.08753	up	1.26423	down	2.00948	down	2.60388	down	1.45527	down	1.20903	down	1.20367	up	1.10084	down	1.06498	up	1.17238	up	2.93733	down	3.64887	down	1.24224	down	1.09223	up	1.70358	up	1.55972	up
Omy#S18531723	danio rerio novel protein vertebrate oxysterol binding protein mrna	oxysterol binding protein	1.15575	down	1.9361	down	1.95975	up	2.74451	down	2.1872	up	1.25105	up	1.82093	down	1.82913	down	1.9198	up	1.14429	down	1.76755	up	2.02259	up	1.46395	up	1.28143	down	1.87594	down	6.86897	down	1.94253	down	3.53608	up	1.13916	down	1.97778	down	1.73617	down
Ssa#STIR37971	salmo salar clone ssal-rgf-521-081 band 3 anion exchange protein partial cds	Band 3 anion exchange protein	1.52861	down	1.49246	down	1.44974	up	2.70257	down	1.68313	down	1.09692	down	1.75828	down	1.91494	down	1.2411	down	1.4959	down	1.29668	up	1.9397	up	1.53212	down	1.70903	down	1.11547	down	2.40194	down	1.90006	down	1.26414	up	1.37352	down	1.09257	down	1.25714	up
Omy#CA378710	danio rerio potassium channel mrna	potassium channel Kv1.1b	1.13841	up	1.02239	down	1.37513	down	2.69255	down	1.39718	down	1.5958	down	1.8001	down	1.75065	down	4.0113	down	1.02881	down	1.12618	down	1.09464	down	1.13131	up	1.39007	up	1.22873	up	1.98265	down	1.90017	down	1.04341	up	1.05787	down	1.97871	up	2.09322	up
Omy#S19716948	danio rerio macoilin-1 complete cds	macoilin-2	1.30751	down	1.33283	up	1.70619	up	2.64937	down	2.31546	up	1.39386	down	1.25018	down	1.48015	down	1.82138	down	2.00273	up	1.51475	up	1.32215	down	1.14922	up	1.47276	down	1.69252	down	3.06308	down	1.25482	down	2.44105	up	2.37114	up	2.20683	up	1.07445	down
Ssa#STIR07793	Salmo salar clone ssal-evf-520-165 Prefoldin subunit 3 putative mRNA, complete cds	von hippel-lindau binding protein 1	1.13087	up	1.62884	down	3.33536	down	2.6169	down	2.75464	down	1.0018	down	1.33439	down	7.88334	down	1.11393	down	2.70038	down	1.18233	down	2.28396	up	1.466	down	3.1902	up	4.67684	up	2.56536	down	3.08848	down	1.20392	down	2.18778	up	1.41632	down	3.09859	down
Ssa#S30262787	danio rerio zgc: mrna (cdna clone mgc:191902 image:100060211) complete cds	ADP-ribosylation factor domain protein 1	1.2668	down	1.03746	down	1.17733	up	2.61026	down	1.3227	down	1.24171	down	1.03297	down	1.10349	up	1.83032	down	1.30762	up	1.72651	up	1.32035	up	1.07089	up	1.15761	up	1.08099	up	1.50918	down	1.21757	down	1.2395	up	1.14715	up	3.05918	up	2.66676	up
Ssa#STIR18927	Salmo salar clone ssal-rgf-509-332, novel cds	septin 3	1.04242	down	1.34895	down	1.44055	up	2.58803	down	1.08228	down	1.0498	up	1.29993	up	1.24226	up	1.30409	down	1.16152	down	1.19139	up	1.38383	up	1.11411	up	1.26042	down	1.40424	down	2.77752	down	2.28044	down	1.21798	up	1.10999	down	2.01968	up	2.24182	up
Ssa#S31997352	gasterosteus aculeatus clone ch213- complete sequence	nuclear factor erythroid derived-2 protein	1.05401	down	1.13605	up	1.85226	up	2.58755	down	1.55314	down	1.35946	up	1.8357	down	5.93672	down	1.16455	down	1.04548	down	2.16451	up	2.26295	up	1.25186	down	1.1087	up	1.38794	up	1.74178	down	1.62516	down	1.07176	up	3.09335	up	1.37314	up	2.25275	down
Ssa#S35678434	oncorhynchus mykiss nonclassical mhc class i antigen (onmy-laa) onmy-laa*0101 complete cds	nonclassical MHC class I antigen	1.56226	up	1.09505	down	2.44971	up	2.57081	down	2.28526	up	1.77068	up	1.40893	up	1.17363	up	1.55196	up	1.20436	down	1.153	up	1.38863	up	1.42047	up	1.35998	down	1.93181	down	7.07558	down	3.94804	down	1.79218	up	1.00322	down	1.04674	up	1.05011	up
Omy#S22926839	danio rerio caspase recruitment domain member 14 mrna	Caspase recruitment domain family, member 14	1.91362	up	1.86757	up	1.50089	down	2.56916	up	1.00973	up	1.75291	down	2.96324	up	2.72635	down	2.26214	down	3.37685	down	4.53408	down	1.34269	down	3.29558	down	1.57865	down	2.0876	up	1.32717	down	1.00679	down	1.31823	up	2.39242	up	1.47842	up	1.61823	down
Ssa#S31979620	tetraodon nigroviridis full-length cdna	glutathione peroxidase 3 (plasma)	2.18746	down	1.36657	down	1.01404	up	2.55729	down	1.02429	up	1.7036	up	1.41675	up	2.39094	up	1.40411	up	1.90467	up	2.39453	up	1.25719	up	1.1899	up	1.0795	up	1.10227	down	1.37525	down	1.8194	down	1.32296	down	1.12861	up	2.41608	up	2.14076	up
Ssa#S35579008	danio rerio thymus-specific serine protease precursor (serine protease 16) mrna	serine protease 16	1.38248	down	1.86346	down	1.45095	up	2.55679	down	1.21061	down	1.12275	down	1.44788	down	2.014	down	1.99514	down	1.27991	down	1.25786	up	1.60996	up	1.05312	up	1.5947	down	1.67941	down	2.70315	down	1.81042	down	1.49311	up	1.08679	up	1.7333	up	1.59488	up
Ssa#S35512124	zebrafish dna sequence from clone dkey-250e23 in linkage grodown 5 contains the 3 end of the rtn4r gene for reticulon 4 receptor and three complete sequence	reticulon 4 receptor	2.27129	up	1.24648	up	1.3374	up	2.55241	down	1.354	up	1.39105	up	1.52509	up	1.3596	down	2.46928	down	1.26601	down	1.15105	down	1.09988	up	1.43929	up	1.47542	up	1.0251	up	4.37528	down	4.08683	down	1.07058	up	1.63783	up	3.27169	up	1.99757	up
Ssa#STIR08404	Salmo salar clone ssal-evf-545-091 Flavin reductase putative mRNA, complete cds	flavin reductase	1.04908	up	1.10226	up	1.19265	down	2.48504	down	5.2634	up	1.21579	up	1.41513	up	5.05273	up	1.4129	up	1.50255	up	1.35597	down	2.03741	down	1.43005	up	1.08375	down	1.54982	down	8.70502	down	4.09675	down	2.12486	up	2.3763	down	1.35383	down	1.75524	up
Ssa#DW468936	taeniopygia guttata molybdenum cofactor sulfurase mrna	Molybdenum cofactor sulfurase	2.50858	down	1.85475	up	2.97034	down	2.46851	down	1.39182	up	1.90134	up	1.59243	down	1.62188	up	1.243	up	2.33507	up	1.21031	up	1.92932	down	1.99257	down	1.4331	up	2.85555	up	1.47135	down	3.8779	down	2.63561	down	1.10606	down	1.63545	down	1.47862	down
Ssa#S48423674	tetraodon nigroviridis full-length cdna	Galectin-8	2.31851	up	2.82597	down	2.87597	up	2.44935	up	1.57891	down	1.68964	down	1.47775	up	2.21287	down	3.23846	down	4.28222	down	1.51388	down	2.82864	up	1.53006	up	1.87787	down	2.87325	down	1.10728	down	2.73373	up	3.02701	up	1.30952	down	3.16117	up	4.13961	up
Ssa#CL241Ctg1	tetraodon nigroviridis full-length cdna	5-aminolevulinate synthase, erythroid-specific, mitochondrial precursor	1.39619	down	1.72299	down	1.13827	up	2.44762	down	1.01642	down	1.16147	down	1.03205	up	1.10305	down	1.29843	down	1.09063	down	1.16306	up	1.26847	up	1.13151	up	1.36643	down	1.54613	down	2.62632	down	1.81189	down	1.44949	up	1.04379	up	1.55854	up	1.49315	up
Omy#S22901534	danio rerio ring finger protein 145 mrna	Ring finger protein 145	1.02578	down	1.17634	up	1.04066	down	2.44505	down	1.31465	down	1.53405	down	1.29431	down	1.73678	down	3.19942	down	1.03332	down	1.01529	down	1.01775	up	1.24686	down	1.00078	down	1.24589	up	1.92182	down	1.61823	down	1.18761	up	1.2986	up	2.43469	up	1.87486	up
Omy#CA363233	rattus norvegicus spondin extracellular matrix protein mrna	spondin extracellular matrix protein mrna	1.04935	down	1.02104	up	1.05891	up	2.44161	down	1.47255	down	1.5581	down	1.63028	down	2.1974	down	4.43772	down	1.00009	down	1.26008	up	1.2602	up	1.07153	down	1.13402	up	1.21513	up	1.65824	down	1.2436	down	1.33341	up	1.34774	up	3.43002	up	2.54502	up
Ssa#S37438478	salmo salar ependymin-1 mrna	Ependymin-1	1.52435	up	2.29117	up	1.27021	up	2.43721	down	1.29086	down	1.20338	up	1.55395	down	2.38833	down	4.90606	down	1.06652	down	1.14419	up	1.2203	up	1.60304	down	1.37311	up	2.20115	up	2.01365	down	2.56329	down	1.27296	down	1.44107	up	3.61237	up	2.50672	up
Omy#S34426050	zebrafish dna sequence from clone ch211- complete sequence	clone ch211- complete sequence	1.38667	down	1.75176	up	1.35581	down	2.40686	down	1.29949	up	1.0435	up	3.2743	down	1.91303	up	4.17582	down	1.42711	up	1.86995	down	2.66862	down	1.70213	down	1.91253	down	1.12361	down	2.19164	down	4.69649	down	2.14291	down	4.38918	down	1.46625	down	2.99348	up
Ssa#S31963005	tetraodon nigroviridis full-length cdna	Apolipoprotein A-IV precursor	1.08437	down	1.64496	up	1.68186	down	2.39811	down	1.94313	up	1.07316	down	1.6438	down	1.0223	down	1.69748	down	1.87122	up	1.09964	up	1.70167	down	1.04904	up	1.70554	up	1.62581	up	2.49027	down	2.03215	down	1.22544	up	1.16374	up	1.13555	up	1.02483	down
Omy#BX302854	rattus norvegicus kiaa0368 mrna	Proteasome-associated protein ECM29 homolog	1.03207	down	1.01643	up	1.09269	up	2.37562	down	1.18826	down	1.20409	down	1.45264	down	2.6657	down	1.26968	down	1.14232	down	1.3044	up	1.49005	up	1.19833	down	1.15666	up	1.38605	up	2.28378	down	1.51254	down	1.50989	up	1.60644	up	1.14011	up	1.40901	down
Ssa#CA048628	salmo salar -dimethylarginine dimethylaminohydrolase 2 mrna	NG,NG-dimethylarginine dimethylaminohydrolase 2	3.52832	down	2.07079	down	1.0838	up	2.36674	down	1.47928	up	1.42158	up	1.63995	down	4.72258	down	1.56469	down	1.50173	up	1.70563	up	1.13578	up	1.13459	down	2.24198	down	1.97602	down	2.33136	down	1.97259	down	1.18188	up	4.32455	up	1.62736	up	2.6574	down
Ssa#S48405567	danio rerio zinc finger ccch-type containing 10 mrna	zinc finger CCCH-type containing 10	1.37984	up	1.26186	down	1.0497	down	2.32704	up	1.68741	down	1.98059	up	2.07059	up	2.77748	up	1.44357	down	2.07849	down	1.80709	down	1.15019	up	1.19373	down	1.24762	down	1.04514	down	1.8892	up	1.53805	down	2.90568	down	2.78808	down	1.65407	up	4.61167	up
Omy#S34421611	homo sapiens cell line derived transforming sequence-like transcript variant mrna	transforming sequence-like transcript variant mrna	1.00806	down	1.21207	up	1.37303	up	2.3166	down	1.38724	down	1.29787	down	1.33664	down	1.35385	down	1.80307	down	1.05563	up	1.29842	up	1.22999	up	1.15746	down	1.06599	down	1.0858	up	1.58193	down	1.37469	down	1.15075	up	1.06922	up	1.75151	up	1.63812	up
Ssa#S30275973	salmo salar clone ssal-rgf-502-256 c-ets-2 pseudogene cds	ets variant gene 2	1.88375	down	1.12287	up	1.57988	up	2.27802	down	1.05555	down	1.48272	up	2.68182	up	5.00476	up	2.82085	up	1.89175	up	2.06427	up	1.0912	up	1.11812	down	1.44172	down	1.28941	down	1.14081	down	1.63624	down	1.43428	down	1.0137	up	1.96253	up	1.93601	up
Omy#CX717649	danio rerio aryl hydrocarbon receptor nuclear translocator-like 2 mrna	Arntl2 protein	1.4999	up	1.42784	up	1.26744	up	2.26287	down	1.01463	down	1.17127	down	1.51001	down	1.71995	down	2.41643	down	1.08215	up	1.13303	up	1.04702	up	1.13677	up	1.34085	up	1.17952	up	2.06092	down	1.70513	down	1.20866	up	1.23261	up	1.81316	up	1.47099	up
Ssa#EG861558	tetraodon nigroviridis full-length cdna	5-aminolevulinate synthase, erythroid-specific, mitochondrial precursor	1.36632	down	1.50048	down	1.08292	up	2.2574	down	1.0478	up	1.17315	down	1.04779	down	1.04143	down	1.30556	down	1.01577	down	1.13815	up	1.1561	up	1.08114	up	1.30001	down	1.4055	down	2.40259	down	1.69065	down	1.4211	up	1.02197	down	1.41816	up	1.44932	up
Omy#BX911904	danio rerio small conductance calcium-activated potassium channel protein 3 mrna	Small conductance calcium-activated potassium channel protein 3	1.23822	down	2.35248	up	2.03379	up	2.25091	down	1.96098	up	1.40978	up	1.84693	up	1.73827	up	3.32226	up	1.34087	up	1.84354	up	1.37488	up	2.17237	down	1.366	down	1.59032	up	3.29188	down	1.7213	down	1.91245	up	1.42469	up	1.02487	up	1.39012	down
Omy#CX251239	danio rerio wu:fj36a06 (wu:fj36a06) mrna	DIP2 disco-interacting protein 2 homolog C	1.18799	up	1.12162	up	1.31579	up	2.24292	down	1.78157	down	1.23383	down	3.0222	down	2.63607	down	4.87218	down	1.08558	up	1.41076	up	1.29955	up	1.14982	up	1.27374	up	1.10777	up	1.15971	down	1.28856	down	1.11111	down	1.0561	down	2.27433	up	2.40192	up
Ssa#DW537368	xenopus laevis phosphatidic acid phosphatase type 2b mrna	Phosphatidic acid phosphatase type 2B (PPAP2B)	1.64063	down	1.28918	down	1.07295	down	2.22428	down	1.23596	up	1.94998	up	2.41096	up	2.72555	up	1.81647	up	1.53681	up	1.9333	up	1.25799	up	1.20761	up	1.26436	up	1.04699	up	1.78884	down	2.24347	down	1.25415	down	1.35943	up	2.56602	up	1.88757	up
Ssa#STIR14183	Bos taurus angiopoietin-like protein 2 (ANGPTL2) mRNA, complete cds	angiopoietin-like 2	1.43579	up	1.19057	up	1.00482	down	2.21755	down	1.39582	down	1.40756	down	1.1786	down	1.13974	down	1.70065	down	1.06679	down	1.13434	down	1.06332	down	1.13046	up	1.27185	up	1.12507	up	1.69482	down	1.78712	down	1.05446	down	1.10316	down	1.27205	up	1.40328	up
Ssa#TC72721	salmo salar v-akt murine thymoma viral oncogene 2 like mrna	AKT2 kinase	1.23339	down	1.22243	up	1.65835	up	2.18469	down	1.00173	up	1.35955	up	1.24584	down	1.21772	up	1.43105	down	1.53243	up	1.77403	up	1.15766	up	1.01638	up	1.15296	down	1.17185	down	1.4281	down	1.67427	down	1.17237	down	1.01011	up	2.03776	up	2.01735	up
Ssa#DW549019	danio rerio ubx domain containing 4 partial mrna	UBX domain containing 4, partial	1.23655	down	1.13199	up	1.39026	up	2.17638	down	1.10997	up	1.33577	up	2.13414	up	3.74609	up	1.66332	up	1.69699	up	1.90245	up	1.12107	up	1.21234	up	1.10663	up	1.09552	down	1.42353	down	1.52811	down	1.07346	down	1.03437	down	2.44095	up	2.52485	up
Ssa#DW579190	dicentrarchus labrax partial mrna for pif1 protein	pif1	1.0369	down	4.81524	down	1.58497	down	2.17623	down	2.17711	down	1.31388	up	1.90322	down	1.22852	up	2.42908	down	1.64861	down	1.28855	down	1.27944	up	2.81683	up	1.18627	up	2.37453	down	1.64795	down	3.68433	down	2.23571	down	3.85471	down	1.0096	down	3.81808	up
Ssa#S31983063	homo sapiens tetratricopeptide repeat domain 26 transcript variant mrna	tetratricopeptide repeat domain 26	1.7624	up	1.02164	up	1.89143	down	2.14771	down	2.26792	up	2.41305	down	3.38894	down	1.20257	up	1.65031	down	1.71975	up	1.07017	down	1.84043	down	2.96669	up	3.11488	up	1.04995	up	2.83229	down	1.04987	up	2.97354	up	2.36979	down	2.19761	down	1.07835	up
Ssa#S32005167	---NA---	fanconi anemia complementation grodown G protein	1.66991	down	5.24329	up	1.02109	up	2.14539	down	2.08231	up	1.66277	up	1.3843	down	3.65664	up	1.32321	up	6.07427	up	2.61985	up	2.31855	down	1.44146	down	1.53645	up	2.21474	up	1.35969	up	1.36164	down	1.85141	down	1.2	up	1.43027	up	1.19189	up
Ssa#DY699619	danio rerio kelch-like 12 mrna	kelch-like 12	1.05987	up	1.4318	up	1.4938	down	2.13171	down	1.19448	up	1.16848	down	1.13828	down	1.25424	down	1.43955	down	1.27665	up	1.02245	down	1.30531	down	1.05818	down	1.54846	up	1.63855	up	1.99451	down	1.86531	down	1.06927	up	1.4067	up	1.2369	up	1.13728	down
Ssa#TC106263_S		Dystrobrevin, alpha isoform 2	1.2985	down	1.07282	down	1.10921	up	2.13001	down	1.77125	down	1.37674	down	1.67695	down	2.03663	down	2.32405	down	1.03173	down	1.33491	up	1.37727	up	1.24876	down	1.07895	down	1.15739	up	1.2407	down	1.15898	down	1.07051	up	1.17714	up	1.85004	up	1.57163	up
Ssa#DW566555	---NA---	laminin, beta 1	1.51662	down	1.13856	down	1.03911	down	2.12301	down	1.53308	down	1.19052	down	1.5289	down	1.56069	down	1.89489	down	1.20258	up	1.6391	up	1.36299	up	1.10766	down	1.12303	up	1.24394	up	1.15153	down	1.08795	down	1.05844	up	1.22759	up	2.03148	up	1.65486	up
Ssa#DY721965	sus scrofa bone morphogenetic protein receptor type ib (bmpr-ib) partial cds	bone morphogenetic protein receptor, type 1bb	1.01608	up	1.32273	up	1.23736	up	2.10976	down	1.29885	down	1.29177	down	1.91636	down	1.49969	down	3.83239	down	1.10693	up	1.29168	up	1.16691	up	1.17605	down	1.06069	up	1.24742	up	1.46742	down	1.26442	down	1.16055	up	1.1544	down	2.58315	up	2.98198	up
Ssa#S30291989	salmo salar clone ssal-evf-558-274 elav-like protein 1 complete cds	ELAV-like protein 1	1.18275	up	1.61155	up	2.1084	up	2.10713	down	2.24721	down	1.00078	down	2.07519	down	1.78174	down	3.54686	down	1.59903	up	2.22121	up	1.3891	up	1.17356	up	1.24603	up	1.06175	up	1.70533	up	1.05497	up	1.61647	down	1.37291	up	3.79643	up	2.76525	up
Ssa#S18840784	danio rerio atp-binding sub-family member 5 partial mrna	ATP-binding cassette, sub-family C, member 5, partial	1.0747	up	1.30378	up	1.09267	up	2.10316	down	1.10295	up	1.00938	down	1.63764	down	1.98927	down	3.74561	down	1.05511	up	1.04357	down	1.10108	down	1.14979	down	1.06102	down	1.08366	up	2.19853	down	2.1744	down	1.0111	up	1.28166	up	2.1917	up	1.71005	up
Omy#BX296812	tetraodon nigroviridis full-length cdna	T-complex protein 11 domain	2.23808	down	1.0341	down	1.25883	up	2.10305	down	1.15853	down	1.04734	up	1.20978	up	1.13662	up	1.87592	down	1.30081	up	1.90374	up	1.46351	up	1.66379	down	1.47991	down	1.12425	up	1.3955	down	1.15699	down	1.20615	up	1.38454	up	4.32046	up	3.1205	up
Ssa#DW540345	danio rerio zgc:101872 (zgc:101872) mrna	anaphase-promoting complex subunit 4	1.13027	down	1.57175	down	1.1287	up	2.10105	down	1.14876	up	1.73233	down	1.5807	up	1.26566	up	1.06115	up	1.37712	down	1.18522	down	1.16191	up	1.00979	up	1.51202	down	1.52681	down	3.32381	down	1.43749	down	2.31224	up	1.10265	down	1.25682	up	1.38584	up
Ssa#EG802530	homo sapiens six transmembrane epithelial antigen of the prostate 2 transcript variant mrna	six transmembrane epithelial antigen of the prostate 2	3.10451	down	2.24867	up	2.15566	down	2.09681	down	2.18434	up	2.27083	down	1.02937	down	1.35674	down	7.31799	down	2.92672	up	1.59484	down	4.66765	down	2.38526	down	2.29684	down	1.0385	up	1.56494	down	1.47262	down	1.06269	up	3.85751	up	4.45762	up	1.15557	up
Ssa#S35594682	danio rerio plexin d1 complete cds	plexin d1 complete cds	1.04846	down	1.01123	down	1.18292	up	2.09318	down	1.40592	down	1.39482	down	1.72609	down	1.68296	down	2.14139	down	1.12428	up	1.21823	up	1.08356	up	1.08436	up	1.01807	down	1.10395	down	1.32426	down	1.23185	down	1.07501	up	1.09619	up	1.51133	up	1.37872	up
Ssa#TC81961	tetraodon nigroviridis full-length cdna	SUMO-activating enzyme subunit 1	1.80547	down	1.22479	up	1.39272	down	2.06637	down	1.23235	up	1.63341	up	1.02937	down	1.44539	up	2.08979	down	1.56862	up	1.23414	up	1.27102	down	1.40973	down	1.05042	down	1.34206	up	1.62341	down	2.73488	down	1.68465	down	1.05429	up	2.50552	up	2.3765	up
Ssa#S35567849	gasterosteus aculeatus clone ch213- complete sequence	Epiplakin	1.06253	down	1.02503	down	1.28555	down	2.05418	down	1.2053	down	1.27535	down	1.09136	down	1.59296	down	2.00437	down	1.01679	down	1.13825	down	1.11945	down	1.05399	down	1.06294	up	1.12033	up	1.7329	down	1.83335	down	1.05797	down	1.4355	up	1.61351	up	1.12401	up
Ssa#S35661038	salmo salar clone ssal-rgf-521-052 zinc finger protein gfi-1b pseudogene cds	Zinc finger protein Gfi-1b	1.2099	up	1.01305	down	1.00239	up	2.05298	down	1.81316	up	1.19665	up	2.23012	up	2.82181	up	1.39289	up	1.20197	down	1.59317	down	1.32547	down	1.01973	up	1.31992	down	1.34596	down	4.4742	down	3.91395	down	1.14314	up	1.52088	down	1.00496	up	1.52842	up
Ssa#S32005152	homo sapiens ligase atp-dependent nuclear gene encoding mitochondrial transcript variant mrna	ligase III, DNA, ATP-dependent	1.62599	down	1.2154	down	1.80825	up	2.03108	down	1.28689	down	1.00942	up	1.07543	down	1.58549	down	1.44507	down	1.28794	up	1.84283	up	1.43084	up	1.03873	down	1.59547	down	1.53598	down	1.22544	down	1.11253	down	1.10149	up	1.89879	up	2.47624	up	1.30412	up
Ssa#S26643987	salmo salar phosphoenolpyruvate carboxykinase nuclear gene encoding mitochondrial mrna	Phosphoenolpyruvate carboxykinase, mitochondrial precursor	1.04579	up	1.19293	up	1.28653	up	2.02648	down	1.08791	down	1.22762	down	1.4097	down	1.15697	down	1.76583	down	1.15683	up	1.25633	up	1.08601	up	1.01415	up	1.02125	up	1.007	up	1.6102	down	1.31394	down	1.22547	up	1.05326	down	1.57371	up	1.65752	up
Ssa#TC82977	gallus gallus formin-like 1 mrna	Formin-like 1	1.29859	up	1.01772	down	1.33165	up	2.02289	down	1.80948	down	1.12707	down	1.15528	up	1.28916	down	2.02999	down	1.1187	up	1.78049	up	1.59158	up	1.47848	up	1.7363	up	1.17438	up	1.00067	up	1.00805	down	1.00873	down	1.66612	up	4.17563	up	2.5062	up
Ssa#S35565596	rattus norvegicus beta-catenin-interacting protein icat mrna	Beta-catenin-interacting protein 1	1.14012	down	1.06861	down	1.07565	up	2.02161	down	1.49501	down	1.46876	down	1.84611	down	2.32933	down	2.97778	down	1.01785	down	1.17055	up	1.19145	up	1.08595	down	1.04768	down	1.03653	up	1.37638	down	1.17586	down	1.17053	up	1.23962	up	1.88811	up	1.52313	up
Ssa#STIR20501	mus musculus growth factor independent 1b transcript variant mrna	Zinc finger protein Gfi-1b	1.56945	down	1.58743	down	1.08845	down	2.01889	down	1.66302	up	1.97066	up	1.73147	up	2.51805	up	2.27413	up	1.07576	up	1.45635	up	1.35379	up	1.08808	up	1.01001	up	1.07729	down	3.12102	down	2.73187	down	1.14245	up	1.35187	down	1.10883	up	1.49899	up
Ssa#S31966013	danio rerio regulator of g-protein signaling 7 complete cds	regulator of G-protein signaling 7	1.42734	up	1.03223	down	1.16337	up	2.01795	down	1.14237	down	1.18051	up	2.43219	down	1.11541	down	1.45137	down	1.10322	down	1.11717	up	1.23248	up	1.33549	up	1.37066	up	1.02633	up	1.94879	down	2.13236	down	1.09419	down	2.40561	down	1.50002	down	1.60371	up
Ssa#S30273616	danio rerio sushi-repeat-containing mrna (cdna clone mgc:192813 image:100061285) complete cds	sushi-repeat-containing protein	1.07251	down	1.12919	down	3.08249	down	2.01376	down	1.2413	up	1.03067	up	1.529	down	1.42307	down	3.15122	down	1.1967	up	1.70179	down	2.03653	down	1.25993	up	1.68886	up	1.34044	up	2.08881	down	3.53211	down	1.69097	down	1.11379	up	1.21106	up	1.08733	up
Ssa#TC106389	xelthspondfrog f-spondin 5 end	spondin 5	1.02311	down	1.20431	down	1.19677	down	2.00921	down	1.37623	down	1.27473	down	1.27474	down	1.91315	down	2.36897	down	1.18033	down	1.09373	down	1.07918	up	1.00274	down	1.0695	up	1.07243	up	1.72322	down	1.72393	down	1.00042	down	1.27152	up	1.69913	up	1.3363	up
Omy#BX910904	salmo salar clone ssal-rgf-509- novel cds	Neuronal-specific septin-3	1.02988	up	1.66259	down	1.52502	up	2.00511	down	1.24327	down	1.07244	down	1.12678	up	1.0114	up	1.20681	down	1.33297	down	1.17563	up	1.56708	up	1.28455	up	1.25956	down	1.61797	down	2.14976	down	1.59036	down	1.35175	up	1.19648	down	1.59863	up	1.91274	up
Ssa#TC98666	homo sapiens septin 6 transcript variant mrna	septin 6	1.02013	down	1.00407	down	1.0622	up	2.0036	down	1.09577	down	1.132	down	1.46603	down	1.38308	down	1.24901	down	1.20026	up	1.18004	up	1.01713	down	1.18136	up	1.08901	up	1.0848	down	1.52341	down	1.49991	down	1.01566	up	1.13235	up	1.00537	up	1.12631	down
Ssa#STIR00049_2	Salmo salar clone ssal-rgf-510-159 Long-chain-fatty-acid--CoA ligase 1 putative mRNA, complete cds	acyl-synthetase long-chain family member 1	1.1739	down	1.01635	up	1.36641	up	1.99643	down	1.83509	down	1.15814	down	1.8828	down	2.08948	down	1.8156	down	1.04464	up	1.59972	up	1.53136	up	1.14211	down	1.00269	down	1.13904	up	1.04143	down	1.07758	down	1.03471	down	1.15931	up	1.54262	up	1.33064	up
Ssa#S35659693	danio rerio cyclin-dependent kinase 4 inhibitor c (p18-ink4c) (cyclin-dependent kinase 6 inhibitor) (p18-ink6) mrna	Cyclin-dependent kinase 4 inhibitor C (p18-INK4c) (Cyclin-dependent kinase 6 inhibitor) (p18-INK6)	1.0062	down	1.08241	down	1.46005	down	1.98907	down	1.13476	down	1.03787	down	1.85918	down	2.19066	down	2.09491	down	1.0895	down	1.01184	down	1.07675	up	1.01279	down	1.43407	up	1.45242	up	1.90975	down	1.93918	down	1.01541	down	1.08149	up	1.1136	up	1.02969	up
Ssa#DW537874	salmo salar clone ssal-rgf-521-376 monocarboxylate transporter 9 complete cds	Monocarboxylate transporter 9	1.34934	up	1.33894	up	1.03541	up	1.98302	down	1.3027	down	1.18212	down	1.62746	down	2.04848	down	3.65512	down	1.16508	down	1.03744	up	1.20869	up	1.1561	down	1.35198	up	1.56302	up	1.77352	down	1.61698	down	1.09681	up	1.08036	up	2.32998	up	2.15668	up
Omy#TC149913	mus musculus chromosome clone rp23- complete sequence	leucine rich repeat containing 35-like protein	1.14986	up	1.77137	up	1.5103	up	1.97096	down	1.40709	down	1.09824	down	1.95862	down	1.80056	down	3.332	down	1.16094	up	1.26826	up	1.09244	up	1.32695	down	1.03564	down	1.28128	up	1.20655	down	1.41504	down	1.1728	down	1.06726	up	2.15756	up	2.0216	up
Ssa#S31979420	tetraodon nigroviridis full-length cdna	PDZ and LIM domain protein 2	3.9455	up	4.49279	down	1.57293	up	1.95086	up	1.97169	down	1.53204	up	9.80944	up	1.1534	up	4.80136	up	6.15079	down	1.67654	down	3.66873	up	2.88196	up	1.49616	up	1.92624	down	1.59907	down	1.31662	down	1.21453	up	1.38272	up	1.21861	up	1.13467	down
Ssa#TC89603_S		kelch-like 26	1.28904	down	1.1033	down	1.33044	up	1.94503	down	1.2509	down	1.00854	up	2.33983	down	1.55075	down	2.26971	down	1.40341	up	1.46383	up	1.04305	up	1.20119	up	1.17158	down	1.4073	down	1.10794	down	1.34007	down	1.20952	down	1.07512	down	1.41996	up	1.52663	up
Ssa#STIR17203	OMY315933Oncorhynchus mykiss mRNA for type II keratin E3 (E3 gene)	keratin 8	1.73014	down	1.06835	down	1.79526	up	1.93958	down	1.78659	up	1.4867	down	1.47151	down	1.1833	down	1.1458	down	1.44899	up	1.39005	up	1.0424	down	1.11764	down	2.23448	down	1.99929	down	2.39148	down	1.06548	up	2.54809	up	1.16519	up	1.08237	up	1.07652	down
Ssa#STIR02482	Salmo salar clone ssal-eve-506-231 Serine/threonine-protein phosphatase PP1-beta catalytic subunit putative mRNA, complete cds	protein phosphatasecatalyticbeta isoform	1.09608	down	1.11255	down	1.01907	down	1.93785	down	1.35163	down	1.36404	down	1.39973	down	1.40376	down	1.87854	down	1.02802	up	1.14962	up	1.11829	up	1.04347	up	1.06885	up	1.02432	up	1.39463	down	1.23577	down	1.12855	up	1.03098	up	1.54288	up	1.49652	up
Omy#S30697811	oncorhynchus mykiss tnf sdownerfamily member 11 mrna	TNF sdownerfamily member 11	1.25012	up	2.53764	up	1.21582	down	1.93463	down	1.91634	up	1.09709	down	1.11475	down	1.09286	down	1.84857	down	1.46206	up	1.12775	up	1.29644	down	1.3884	down	1.71408	up	2.37983	up	2.53574	down	1.56367	down	1.62166	up	1.43335	up	1.87012	up	1.30472	up
Omy#S22164846	danio rerio seven in absentia homolog 1 mrna	seven in absentia homolog 1	1.14605	down	1.08478	up	1.01446	up	1.93203	down	1.07781	down	1.39404	down	1.19513	down	1.25553	down	2.2578	down	1.32289	up	1.12573	up	1.17515	down	1.0641	up	1.03277	down	1.09897	down	1.35502	down	1.23114	down	1.10063	up	1.38976	up	2.12668	up	1.53025	up
Ssa#STIR11514	Salmo salar clone ssal-rgf-518-187 Collagen alpha-1I chain precursor putative mRNA, pseudogene cds	typealpha 3	1.03512	up	1.01621	up	1.11985	down	1.92365	down	1.07696	down	1.09773	down	1.41398	down	1.48523	down	2.16421	down	1.1421	up	1.0642	up	1.0732	down	1.16335	up	1.2336	up	1.06039	up	1.56395	down	1.64668	down	1.0529	down	1.19966	up	1.62885	up	1.35776	up
Ssa#S30276228	danio rerio mrna (cdna clone image:8337461) partial cds	Svil protein	1.00888	down	1.02298	down	1.06466	down	1.90701	down	1.58862	down	1.29769	down	1.0962	down	1.56731	down	1.78609	down	1.15521	down	1.08636	up	1.25497	up	1.13928	down	1.14642	up	1.3061	up	1.38673	down	1.35272	down	1.02515	up	1.23767	up	1.77006	up	1.43016	up
Omy#CU072755	homo sapiens alpha 6 transcript variant mrna	Integrin, alpha 6 (ITGA6)	1.00433	up	1.01965	down	1.12853	up	1.90543	down	1.00724	down	1.02317	down	1.16375	down	1.39824	down	1.43701	down	1.07697	up	1.12456	up	1.04418	up	1.10289	up	1.00079	up	1.10202	down	1.75652	down	1.65601	down	1.0607	up	1.29398	up	1.38862	up	1.07314	up
Ssa#STIR24077	Zebrafish DNA sequence from clone DKEY-231J9 in linkage grodown 12, complete sequence	cytohesin 3	1.03635	down	1.08331	down	1.10802	up	1.88836	down	1.3316	down	1.12295	down	1.5906	down	1.69078	down	1.96108	down	1.00098	down	1.26761	up	1.26885	up	1.04429	up	1.10391	up	1.05709	up	1.41951	down	1.32659	down	1.07004	up	1.06195	up	1.56286	up	1.4717	up
Omy#BX300814	dicentrarchus labrax peroxisome proliferator-activated receptor alpha partial cds	Peroxisome proliferator-activated receptor alpha	1.02245	down	1.2441	up	2.24996	down	1.88122	down	1.07855	up	1.14483	down	1.08482	down	1.19044	down	2.17385	down	1.14686	down	1.34073	down	1.16904	down	1.45885	down	1.64131	up	2.39442	up	2.32698	down	2.20313	down	1.05621	up	1.04511	down	1.49462	up	1.56204	up
Ssa#S31983718	danio rerio frizzled homolog mrna (cdna clone mgc:85603 image:6520247) complete cds	Frizzled homolog 7a	1.40749	down	1.11697	up	1.35063	up	1.8798	down	1.26958	down	1.14211	down	2.00445	down	1.59866	down	3.01111	down	1.48085	up	1.73244	up	1.16989	up	1.06163	down	1.09729	down	1.03359	down	1.00014	up	1.05257	up	1.05242	up	1.18106	up	2.60249	up	2.20351	up
Omy#S23935025	oncorhynchus mykiss calpain 1 catalytic subunit mrna	Calpain-1 catalytic subunit	1.31654	up	1.34187	up	1.18767	down	1.86831	down	1.11396	up	1.25968	down	1.09383	up	1.30048	up	1.66463	down	1.00566	down	1.26799	down	1.26086	down	1.02501	down	1.23314	up	1.26398	up	2.09301	down	1.88065	down	1.11292	up	1.19565	down	1.43599	up	1.71694	up
Ssa#S30259452	tetraodon nigroviridis full-length cdna	Cyclin-Y	1.40044	up	1.57456	up	1.36549	up	1.86505	down	1.19027	up	1.01232	down	1.138	down	1.05373	up	2.21488	down	1.06817	up	1.09813	down	1.17298	down	1.05258	down	1.07072	down	1.01723	down	2.07824	down	2.02314	down	1.02724	up	1.12262	down	1.77238	up	1.9897	up
Ssa#STIR00003_3	Astatotilapia burtoni brain and muscle ARNT-like 1 protein (BMAL1) mRNA, complete cds	aryl hydrocarbon receptor nuclear translocator-like	1.20642	up	1.51146	down	1.23101	up	1.86023	down	1.31348	down	1.12705	up	1.10592	up	1.42944	down	1.39196	down	1.15607	down	1.29312	up	1.49494	up	1.57729	up	1.2673	up	1.24461	down	1.63731	down	1.62133	down	1.00986	up	1.36743	up	1.99063	up	1.45575	up
Ssa#CX356260	danio rerio zgc:55573 (zgc:55573) mrna	elongin A	1.24431	down	1.24147	down	1.09003	down	1.85515	down	1.37678	down	1.30581	down	1.43464	down	1.26308	down	2.39925	down	1.02617	up	1.24614	up	1.21436	up	1.02382	up	1.09164	up	1.06624	up	1.31309	down	1.14007	down	1.15176	up	1.10686	down	2.08402	up	2.30672	up
Ssa#S22709188	danio rerio tgf-beta type ii receptor mrna	TGF-beta type II receptor	1.08527	down	1.09902	down	1.25742	up	1.85467	down	1.08649	up	1.07375	down	1.9095	down	1.97927	down	2.30848	down	1.09674	up	1.23415	up	1.12529	up	1.11063	up	1.10574	down	1.22806	down	1.83734	down	1.39957	down	1.31278	up	1.13682	up	1.49202	up	1.31246	up
Ssa#CL193Ctg1	tetraodon nigroviridis full-length cdna	Carbonic anhydrase	1.40271	down	1.8514	down	1.20866	up	1.84805	down	1.08254	down	1.2595	up	1.48452	up	1.4262	up	1.65869	up	1.35483	down	1.232	up	1.66915	up	1.02649	down	1.37614	down	1.34063	down	2.31289	down	1.88931	down	1.2242	up	1.3016	down	1.10263	up	1.43519	up
Ssa#EG844157	salmo salar clone ssal-rgf-525-310 high mobility grodown protein b3 complete cds	High mobility grodown protein B3	1.83489	down	1.2275	down	1.0891	down	1.83441	down	1.02638	up	1.36604	up	1.55529	up	1.48897	up	1.31153	up	1.28269	up	1.4294	up	1.11438	up	1.16538	down	1.17866	down	1.01139	down	1.46786	down	1.75309	down	1.19432	down	1.33981	up	1.69507	up	1.26515	up
Ssa#S30279860	salmo salar clone ssal-rgf-001-138 multimerin-2 precursor pseudogene cds	multimerin 2a	1.08191	down	1.08923	down	1.014	up	1.83299	down	1.21387	down	1.23715	down	1.5357	down	1.7033	down	1.94225	down	1.07099	up	1.12032	up	1.04606	up	1.07824	up	1.02121	up	1.05584	down	1.40994	down	1.3225	down	1.06612	up	1.18787	up	1.41691	up	1.19281	up
Ssa#STIR22537	salmo salar clone ssal-rgf-520-159 tetratricopeptide repeat protein 31 complete cds	Tetratricopeptide repeat protein 31	1.0003	up	1.17614	down	1.26054	up	1.82985	down	1.3271	down	1.16914	down	1.57586	down	1.59636	down	1.9366	down	1.01993	down	1.19425	up	1.21805	up	1.15352	up	1.05518	down	1.21716	down	1.40632	down	1.31054	down	1.07308	up	1.00683	down	1.46763	up	1.47766	up
Ssa#STIR17215	Oncorhynchus mykiss aryl hydrocarbon receptor alpha mRNA, complete cds	aryl hydrocarbon receptor alpha mRNA	1.15391	up	1.02181	up	1.01522	down	1.82783	down	1.22954	down	1.14724	down	1.06763	down	1.352	down	1.85978	down	1.06158	up	1.086	up	1.02301	up	1.19882	up	1.27222	up	1.06123	up	1.40036	down	1.46706	down	1.04764	down	1.34434	up	1.89178	up	1.40722	up
Ssa#STIR21682	Salmo salar clone ssal-rgf-528-098 Pigment epithelium-derived factor precursor putative mRNA, complete cds	Pigment epithelium-derived factor precursor putative mRNA	1.04135	down	1.06851	down	1.0533	up	1.82346	down	1.06254	up	1.00651	up	1.14659	down	1.20881	down	1.53549	down	1.31698	up	1.26288	up	1.04283	down	1.35133	up	1.15138	up	1.17367	down	1.47117	down	1.45328	down	1.01231	up	1.38844	up	1.69123	up	1.21807	up
Ssa#STIR20739	CNS0GMSHTetraodon nigroviridis full-length cDNA	ceroid-neuronal 6	1.94271	up	1.49497	up	1.06684	up	1.81461	down	1.07779	down	1.03266	up	1.01635	up	1.61138	down	2.983	down	1.17651	down	1.15432	down	1.01922	up	1.10453	up	1.57754	up	1.42824	up	1.98083	down	2.16307	down	1.092	down	1.39203	up	2.62647	up	1.88679	up
Ssa#S31999389	salmo salar clone ssal-rgf-537-106 rhesus blood grodown-associated glycoprotein pseudogene cds	Rhag	1.29107	down	1.38887	down	1.17322	up	1.8087	down	1.07208	up	1.05194	up	1.02469	up	1.19593	up	1.03537	up	1.13839	down	1.06595	up	1.21346	up	1.05822	down	1.421	down	1.34282	down	2.2074	down	1.78492	down	1.23669	up	1.32862	down	1.05495	up	1.40163	up
Ssa#DY698431	danio rerio ankyrin repeat and socs box-containing 14 mrna	Ankyrin repeat and SOCS box-containing 14	1.14772	down	1.09489	up	1.16959	up	1.80648	down	1.03054	down	1.39798	down	1.48749	down	1.06308	down	2.69305	down	1.0875	up	1.12896	up	1.03813	up	1.15553	down	1.18902	down	1.02899	down	1.61191	down	1.1446	down	1.40828	up	1.28665	down	2.04394	up	2.62984	up
Ssa#S30240526	mus musculus dihydropyrimidinase-like 3 transcript variant mrna	Dihydropyrimidinase-related protein 3	1.00265	down	1.03833	up	1.20463	down	1.8054	down	1.00774	up	1.09125	down	1.0915	down	1.11221	down	1.48709	down	1.11609	up	1.00878	up	1.10638	down	1.07204	up	1.21199	up	1.13054	up	1.63012	down	1.64003	down	1.00608	down	1.13727	up	1.37438	up	1.20849	up
Ssa#KSS3203	paralichthys olivaceus pigment epithelium-derived factor complete cds	Pigment epithelium-derived factor	1.18369	down	1.18464	down	1.07676	up	1.79335	down	1.02854	up	1.08481	down	1.34034	down	1.47913	down	1.72644	down	1.23615	up	1.26436	up	1.02282	up	1.23714	up	1.00806	down	1.24712	down	1.49215	down	1.3075	down	1.14123	up	1.36416	up	1.62858	up	1.19383	up
Ssa#STIR19030	salmo salar clone ssal-rgf-505-184 spectrin beta brain 1 partial cds	Spectrin, beta, non-erythrocytic 1	1.09956	down	1.08082	up	1.0519	down	1.7873	down	1.40064	down	1.3397	down	1.60556	down	1.84098	down	2.08861	down	1.00791	down	1.0246	up	1.0327	up	1.19782	down	1.02021	down	1.17409	up	1.28615	down	1.30207	down	1.01238	down	1.13764	up	1.33286	up	1.17161	up
Ssa#S35585629	rattus norvegicus epiplakin mrna	Epiplakin	1.21988	up	1.01407	down	1.15734	down	1.78387	down	1.13375	down	1.25648	down	1.1015	down	1.50728	down	1.87718	down	1.17543	down	1.29171	down	1.09893	down	1.05241	up	1.09297	up	1.03854	up	1.84945	down	1.8339	down	1.00848	up	1.16416	up	1.31934	up	1.13329	up
Ssa#STIR24093	Salmo salar clone ssal-rgf-537-103 Dihydropyrimidinase-related protein 3 putative mRNA, partial cds	Dihydropyrimidinase-related protein 3	1.08536	up	1.02707	down	1.09117	down	1.76836	down	1.18562	down	1.03223	down	1.44301	down	1.78446	down	1.86618	down	1.07565	down	1.07207	down	1.00334	up	1.03635	up	1.1047	up	1.06595	up	1.60434	down	1.83661	down	1.14478	down	1.14966	up	1.20632	up	1.04929	up
Ssa#S35658275	salmo salar erythropoietin receptor mrna	Erythropoietin receptor	1.14515	down	1.1629	down	1.23279	up	1.76334	down	1.23567	up	1.10298	up	1.54265	up	1.66476	up	1.15139	up	1.00024	up	1.10338	up	1.10312	up	1.01574	up	1.27945	down	1.29959	down	2.1784	down	1.7627	down	1.23584	up	1.0789	down	1.47833	up	1.59497	up
Ssa#CL142Ctg1	salmo salar interferon regulatory factor 2-binding protein 2-a mrna	Interferon regulatory factor 2-binding protein 2-A	1.17032	down	1.05667	down	1.13692	up	1.75437	down	1.29458	down	1.00747	up	1.81678	up	1.89157	up	1.16038	up	1.28887	up	1.58132	up	1.2269	up	1.16371	up	1.18846	up	1.02126	up	1.05143	down	1.11772	down	1.06304	down	1.23791	up	2.47584	up	2.00001	up
Ssa#S30295444	tetraodon nigroviridis full-length cdna	tetratricopeptide repeat domain 38	1.00834	up	1.08606	down	1.3139	down	1.7526	down	1.23961	up	1.02735	down	1.13524	down	1.00869	down	1.76395	down	1.06075	up	1.13571	down	1.20471	down	1.16165	up	1.16655	up	1.00422	up	2.04811	down	1.93745	down	1.05712	up	1.061	down	1.36814	up	1.45161	up
Ssa#S23871109	tetraodon nigroviridis full-length cdna	Aspartyl beta-hydroxylase-like	1.67894	down	1.18314	down	1.02359	down	1.75052	down	1.15897	down	1.55026	down	1.6817	down	1.19084	down	2.34487	down	1.24798	up	1.15016	up	1.08505	down	1.13709	down	1.42612	down	1.25419	down	1.21029	down	1.01857	up	1.23277	up	1.13159	down	1.60371	up	1.81474	up
Ssa#DY713761	homo sapiens f-box 18 transcript variant mrna	F-box only protein, helicase, 18	1.14127	up	1.00957	down	2.15499	up	1.74147	down	1.52077	down	4.57702	up	1.11798	up	1.3739	up	2.11335	up	1.17162	down	1.81215	up	2.12314	up	1.01685	down	1.04199	down	1.02472	down	1.34164	down	4.3985	down	3.27844	down	1.43981	down	1.04314	down	1.38026	up
Ssa#S30296424	homo sapiens lag1 ceramide synthase 2 transcript variant mrna	LAG1 homolog, ceramide synthase 2	1.19747	up	1.61568	down	1.30868	up	1.74124	down	1.95655	down	1.01002	down	1.48821	down	3.63906	down	1.4204	down	2.03821	down	1.10651	down	1.84201	up	1.05349	down	1.20928	down	1.14788	down	1.81391	down	1.9076	down	1.05165	down	1.19971	up	1.15934	down	1.39087	down
Ssa#S30240052	salmo salar clone ssal-rgf-521-021 pre-mrna-processing factor 19 complete cds	Pre-mRNA-processing factor 19	1.18227	down	1.02512	up	1.04781	down	1.73852	down	1.6188	down	1.67253	down	1.71578	down	2.14526	down	2.64078	down	1.01067	down	1.10071	up	1.11246	up	1.22491	down	1.02509	down	1.19493	up	1.08542	down	1.05892	up	1.14938	up	1.2371	up	1.69411	up	1.36942	up
Omy#BX869223	homo sapiens peroxidasin homolog mrna	peroxidasin homolog mrna	1.22883	up	1.47978	up	1.38621	up	1.73436	down	1.00848	up	1.09555	down	1.19589	down	1.37727	down	3.60036	down	1.28032	up	1.33991	up	1.04655	up	1.06319	up	1.18779	up	1.1172	up	1.36611	down	1.18149	down	1.15626	up	1.4745	up	4.03395	up	2.7358	up
Ssa#S30268920	tetraodon nigroviridis full-length cdna	Cytokine-inducible SH2-containing protein	1.0761	up	1.00826	up	1.47788	down	1.72026	down	1.0338	up	1.22974	down	1.30761	up	2.35693	up	1.19131	down	1.24849	up	1.21966	down	1.52273	down	1.33249	up	1.30393	up	1.0219	down	1.42444	down	1.70615	down	1.19777	down	1.44372	down	1.27722	up	1.84395	up
Ssa#S35559328	tetraodon nigroviridis full-length cdna	Phosphotriesterase-related protein	1.01132	down	1.05651	down	1.0581	down	1.70623	down	1.17627	down	1.14361	down	1.35232	down	1.4962	down	1.75767	down	1.07022	down	1.05245	up	1.12635	up	1.02444	down	1.10114	up	1.12805	up	1.5524	down	1.41761	down	1.09508	up	1.0338	up	1.36791	up	1.32319	up
Ssa#KSS4301	salmo salar clone ssal-rgf-505-301 elongation factor 2 complete cds	Elongation factor 2	1.02837	up	1.0103	up	1.07753	down	1.70401	down	1.30337	down	1.27065	down	1.22913	down	1.18012	down	1.74804	down	1.0262	up	1.04001	up	1.01345	up	1.04456	up	1.15244	up	1.10327	up	1.27401	down	1.28947	down	1.01213	down	1.01493	down	1.47908	up	1.50117	up
Omy#S34424583	rattus norvegicus zinc finger protein c3h type-like 2 mrna	Butyrate response factor 2	1.00698	down	1.16832	up	1.35357	up	1.70378	down	1.4286	down	1.03659	down	1.67089	down	1.73824	down	1.97041	down	1.09536	up	1.2807	up	1.1692	up	1.07405	down	1.06428	down	1.00918	up	1.08879	down	1.28339	down	1.17873	down	1.13952	up	1.51027	up	1.32536	up
Ssa#S35591620	synthetic construct homo sapiens clone connective tissue growth factor complete cds	Connective tissue growth factor	1.49551	down	1.17314	up	1.64865	up	1.7005	down	1.2903	down	1.15498	up	1.63879	up	2.43468	up	1.38589	up	1.1098	up	1.09806	up	1.0107	down	1.58085	down	2.24539	down	1.42037	down	1.18752	down	1.78865	down	1.50621	down	1.33867	down	1.29843	up	1.73817	up
Ssa#DY695735	salmo salar clone hm5_0656 reticulon 3 complete cds	reticulon 3	1.21156	down	1.04499	up	1.03988	up	1.69765	down	1.07187	up	1.06558	up	1.82244	up	1.9079	up	1.07194	up	1.2681	up	1.33994	up	1.05665	up	1.00161	up	1.06355	up	1.06184	up	1.43495	down	1.35004	down	1.0629	up	1.2113	up	2.27808	up	1.88069	up
Omy#S18153886	danio rerio delta 3 mrna	Centaurin, delta 3	1.15837	down	1.2634	down	1.03735	down	1.69691	down	1.67818	down	1.28752	down	1.63238	down	1.98491	down	2.50505	down	1.18136	down	1.14449	up	1.35205	up	1.08316	down	1.02492	up	1.11015	up	1.19454	down	1.15158	down	1.03731	up	1.02929	up	1.75632	up	1.70635	up
Ssa#DW582227	equus caballus beta gamma crystallin domain-containing protein flj33880 mrna	Beta/gamma crystallin domain-containing protein FLJ33880	1.05632	down	1.00266	up	1.18377	up	1.69243	down	1.15505	down	1.07978	down	1.53875	down	1.63826	down	2.4703	down	1.1261	up	1.12058	up	1.00493	down	1.06323	up	1.11588	down	1.18644	down	1.30117	down	1.39874	down	1.07499	down	1.19893	up	1.79897	up	1.50048	up
Ssa#STIR13480	PREDICTED: Danio rerio similar to Acetyl-CoA carboxylase 2 (ACC-beta) (LOC556236), mRNA	acetyl-coenzyme a carboxylase alpha	1.15926	up	1.11568	up	1.00999	down	1.6908	down	1.29462	down	1.29149	down	1.22819	down	1.48839	down	1.94409	down	1.04381	down	1.15123	down	1.10292	down	1.00457	down	1.01703	up	1.02167	up	1.36323	down	1.50718	down	1.10559	down	1.161	up	1.37496	up	1.18429	up
Ssa#STIR19460	Danio rerio aryl hydrocarbon receptor nuclear translocator-like 2, mRNA (cDNA clone MGC:158186 IMAGE:7068271), complete cds	Aryl hydrocarbon receptor nuclear translocator-like 2	1.63429	up	1.40882	up	1.25436	up	1.67241	down	1.2755	up	1.11382	up	1.05916	down	1.07997	down	1.72109	down	1.07493	up	1.05015	up	1.02359	down	1.24696	up	1.36823	up	1.09726	up	1.98447	down	1.77381	down	1.11876	up	1.09604	up	1.70645	up	1.55691	up
Ssa#STIR12052	Homo sapiens 3 BAC RP11-370M22 (Roswell Park Cancer Institute Human BAC Library) complete sequence	egf-fibronectin type iii and laminin gpartial	1.33553	up	1.10428	down	1.74517	down	1.67108	down	1.75449	up	1.35412	up	2.24773	up	1.10982	up	1.15662	down	1.27789	down	1.46209	down	1.14414	down	1.15409	up	1.5941	up	1.38127	up	3.74665	down	3.30847	down	1.13244	up	1.58489	up	1.77812	up	1.12192	up
Ssa#DY703837	xenopus laevis fxr1 long isoform variant a complete cds and 3 utr	Fragile X mental retardation syndrome related protein 1	1.17028	down	1.10731	up	1.34204	up	1.67044	down	1.40404	down	1.13071	down	1.44791	down	1.52271	down	1.62124	down	1.10364	up	1.39339	up	1.26254	up	1.17417	down	1.12715	down	1.04172	up	1.07802	down	1.06025	down	1.01676	up	1.16065	up	1.56019	up	1.34423	up
Ssa#S32009705	homo sapiens chromosome 10 clone rp11- complete sequence	CJ072 protein	1.1025	up	1.09421	up	1.2004	up	1.66438	down	1.04333	up	1.26449	down	1.61827	down	1.42373	down	2.26829	down	1.0258	down	1.10403	down	1.07627	down	1.01808	down	1.20207	down	1.18071	down	1.7813	down	1.45318	down	1.2258	up	1.16596	down	1.2696	up	1.4803	up
Ssa#S31984113	homo sapiens 5 -nucleotidase domain containing 4 mrna	Cytosolic purine 5-nucleotidase	1.00451	down	1.48102	down	1.28897	up	1.65742	down	1.12022	up	1.18607	up	1.34983	up	1.21566	up	1.10008	up	1.35289	down	1.04362	down	1.29634	up	1.08979	up	1.35127	down	1.4726	down	2.51187	down	2.05157	down	1.22437	up	1.21842	down	1.17573	up	1.43253	up
Omy#CA369174	mus musculus rho gtpase activating protein 12 transcript variant mrna	rho gtpase activating protein 12	2.53662	down	1.62374	up	1.76048	up	1.6574	down	1.6732	up	1.14555	down	1.5589	down	1.3152	down	1.87349	down	2.05976	up	2.03212	up	1.0136	down	1.99966	down	2.19755	down	1.09896	down	1.34636	down	1.40455	up	1.89102	up	1.73777	up	2.44221	up	1.40538	up
Ssa#S35585456	salmo salar ct011 protein mrna	C20orf11 homolog	1.15844	up	1.10701	down	1.13794	up	1.65731	down	1.03323	down	1.17866	up	1.57233	up	1.38369	up	1.07402	up	1.02598	up	1.04429	up	1.01784	up	1.31572	up	1.0631	up	1.23763	down	1.56339	down	1.87056	down	1.19648	down	1.16585	up	1.5288	up	1.31132	up
Ssa#STIR07942	CNS0F42LTetraodon nigroviridis full-length cDNA	arylsulfatase g	1.3273	up	1.36017	up	1.00541	down	1.65522	down	1.36109	up	1.03281	up	1.07695	up	1.35732	up	1.74368	down	1.21707	up	1.07193	down	1.30462	down	1.18765	up	1.24492	up	1.04822	up	1.8511	down	1.8325	down	1.01015	up	1.03555	down	1.75184	up	1.81412	up
Ssa#TC107590_S		phospholipase C delta 3A	1.29543	up	1.08954	down	1.26883	up	1.65429	down	1.11486	down	1.05801	down	1.5129	down	1.83897	down	2.94107	down	1.10447	down	1.00318	up	1.10798	up	1.27793	up	1.02421	up	1.24772	down	1.63887	down	1.55862	down	1.05148	up	1.10056	up	1.95019	up	1.77199	up
Ssa#STIR00031_4	Danio rerio 7-dehydrocholesterol reductase, mRNA (cDNA clone MGC:66389 IMAGE:5913496), complete cds	7-dehydrocholesterol reductase	1.09149	down	1.3236	down	1.19033	up	1.65213	down	1.01118	down	1.5222	down	1.66184	down	1.08667	down	3.04687	down	1.15603	up	1.0294	up	1.12301	down	1.40187	up	1.26212	down	1.76933	down	1.41335	down	1.05436	down	1.34048	up	1.32288	down	1.88733	up	2.49673	up
Ssa#S30274950	danio rerio developmental receptor tyrosine mrna (cdna clone mgc:193555 image:9038153) complete cds	Dtk protein	1.48466	down	1.43522	down	1.04306	up	1.63258	down	1.10072	down	1.04308	down	1.03111	down	1.39807	down	2.24659	down	1.2448	down	1.13386	down	1.09784	up	1.28768	down	1.7559	down	1.36361	down	1.84627	down	1.77467	down	1.04035	up	1.08924	up	1.92158	up	1.76415	up
Ssa#CB511482	danio rerio wd repeat domain 20 mrna	WD repeat domain 20	1.06229	down	1.03997	up	1.04333	up	1.62589	down	1.38217	down	1.09037	down	1.03495	up	1.72707	down	1.78283	down	1.16905	down	1.04247	down	1.12142	up	1.2915	down	1.15538	down	1.11781	up	1.37519	down	1.55447	down	1.13037	down	1.52896	up	1.76997	up	1.15763	up
Ssa#DW561799	sus scrofa ankyrin repeat and sterile alpha motif domain containing 1a mrna	Ankyrin repeat and sterile alpha motif domain containing 1	1.41068	down	1.12849	down	1.07811	down	1.62499	down	1.04291	down	1.15123	down	1.33695	down	1.14644	up	1.69815	down	1.22079	up	1.07548	up	1.13512	down	1.02398	down	1.21665	down	1.18816	down	1.27632	down	1.31246	down	1.02831	down	1.25552	down	1.36603	up	1.71509	up
Ssa#CX354672	salmo salar clone ssal-rgf-520-134 cysteine-rich secretory protein lccl domain-containing 2 precursor complete cds	Cysteine-rich secretory protein LCCL domain-containing 2 precursor	1.29601	down	1.04167	down	1.38404	up	1.61479	down	1.23559	down	1.23356	up	2.03354	down	1.9491	down	2.14114	down	1.04008	up	1.38015	up	1.32696	up	1.19623	down	1.29967	down	1.08648	down	1.25654	down	1.44328	down	1.14862	down	1.00312	down	1.45317	up	1.4577	up
Ssa#STIR13051	Danio rerio purinergic receptor P2X, ligand-gated ion channel, 1, mRNA (cDNA clone MGC:194390 IMAGE:9037344), complete cds	purinergic receptorligand-gated ion1	1.36216	up	1.07749	down	1.15857	down	1.61463	down	1.14028	up	1.60333	up	1.1772	up	1.41609	down	1.04021	down	1.1555	down	1.09638	down	1.05393	up	1.2702	up	1.43943	up	1.13323	up	2.12743	down	2.83829	down	1.33414	down	1.44269	up	1.11689	up	1.2917	down
Ssa#STIR12153	Salmo salar clone ssal-rgf-530-023 RING finger protein 122 putative mRNA, pseudogene cds	ring finger protein 122	1.22553	down	1.29745	down	1.12588	down	1.61245	down	1.16258	down	1.09011	down	1.02909	down	1.18625	down	1.76853	down	1.11538	down	1.10724	up	1.23499	up	1.05356	down	1.0172	up	1.07169	up	1.54699	down	1.33591	down	1.15801	up	1.03348	up	1.90283	up	1.84119	up
Ssa#S18866662	tetraodon nigroviridis full-length cdna	Ugt1ab protein	1.04109	up	1.22966	down	1.2495	down	1.60155	down	1.178	up	1.15047	up	1.17644	down	1.36703	down	1.49783	down	1.08225	down	1.0587	down	1.02225	up	1.18288	up	1.22872	up	1.03875	up	2.0418	down	1.95069	down	1.04671	up	1.07369	up	1.2026	up	1.12006	up
Ssa#EG875527	danio rerio periplakin mrna	periplakin	1.21981	up	1.18945	down	1.13923	down	1.59974	down	1.01171	up	1.15977	down	1.02807	down	1.04437	down	1.82819	down	1.13367	down	1.2608	down	1.11214	down	1.27983	up	1.10219	up	1.16117	down	1.83481	down	1.7391	down	1.05504	up	1.11597	down	1.41043	up	1.574	up
Ssa#TC106263	homo sapiens alpha transcript variant mrna	Dystrobrevin, alpha isoform 2	1.07897	down	1.04714	down	1.00579	down	1.59834	down	1.53042	down	1.39288	down	1.31313	down	1.70224	down	2.14349	down	1.19891	down	1.04029	up	1.24722	up	1.23535	down	1.03121	down	1.19797	up	1.25212	down	1.10306	down	1.13513	up	1.08125	up	1.69813	up	1.57052	up
Omy#BX883901	tetraodon nigroviridis full-length cdna	Apolipoprotein O precursor	1.0781	down	1.13832	down	1.12394	down	1.59142	down	1.01613	up	1.05307	down	1.35896	down	2.01488	down	1.5775	down	1.29967	down	1.01885	down	1.27563	up	1.23092	down	1.02323	up	1.25951	up	2.10168	down	1.53971	down	1.36499	up	1.1408	up	1.13934	up	1.00128	down
Omy#S18533463	salmo salar clone ssal-rgf-502-074 oocyte zinc finger protein 20 complete cds	Zinc finger protein 214 (BWSCR2-associated zinc finger protein 1) (BAZ 1)	1.24374	down	1.37751	up	1.10471	up	1.5726	down	1.57007	up	1.1886	up	1.3825	down	1.42932	up	1.18533	down	1.71774	up	1.26493	up	1.35798	down	1.00262	up	1.0862	down	1.08904	down	1.43741	down	1.47771	down	1.02804	down	1.15036	down	1.08453	up	1.2476	up
Omy#BX870979	rattus norvegicus 5730405i09rik protein mrna	Cyclin Y isoform 1	1.22998	up	1.92668	up	3.60292	up	1.5699	down	1.0639	up	1.46655	up	2.15104	up	1.38863	up	2.309	down	1.00619	up	1.72639	up	1.71577	up	1.55679	down	1.69675	down	1.0899	down	1.65994	down	1.33362	down	1.24469	up	1.55862	up	8.57454	up	5.50135	up
Ssa#DW557809	danio rerio novel protein layilin mrna	Layilin	1.17545	down	1.08175	up	1.13191	up	1.56987	down	1.16564	up	1.03462	up	1.30736	down	1.16306	down	1.71572	down	1.24643	up	1.18536	up	1.05152	down	1.02015	down	1.12245	down	1.10028	down	1.46811	down	1.37024	down	1.07143	up	1.10885	up	1.55561	up	1.4029	up
Omy#S18143631	danio rerio delta 3 mrna	Centaurin, delta 3	1.02054	down	1.05631	up	1.08157	down	1.56857	down	1.33225	down	1.22957	down	1.49794	down	1.56639	down	2.20071	down	1.02787	down	1.05881	down	1.0301	down	1.10805	down	1.00093	up	1.10908	up	1.21019	down	1.35073	down	1.11613	down	1.01734	up	1.38755	up	1.36389	up
Omy#BX078968	tetraodon nigroviridis full-length cdna	Guanine nucleotide-binding protein GI/GS/GT subunit beta-1	1.15285	down	1.11003	up	1.32986	up	1.56124	down	1.58444	down	1.26431	down	1.64721	down	1.85817	down	1.78093	down	1.02019	up	1.38448	up	1.35708	up	1.25437	down	1.10736	down	1.13275	up	1.03536	up	1.12118	up	1.08289	up	1.15084	up	1.49687	up	1.30067	up
Ssa#S30288869	osmerus mordax clone omor-rgc-502-295 surfeit locus protein 5 complete cds	Surfeit locus protein 5	1.06028	down	1.16713	down	1.15545	down	1.55836	down	1.23925	down	1.27744	down	1.22154	down	1.18259	down	1.82861	down	1.02838	down	1.0418	down	1.01305	down	1.07039	up	1.04604	up	1.02328	down	1.2932	down	1.2709	down	1.01754	up	1.06225	down	1.43691	up	1.52636	up
Omy#S18159495	salmo salar clone ssal-rgf-502-256 c-ets-2 pseudogene cds	v-ets erythroblastosis virus E26 oncogene homolog 1b-like	1.27556	down	1.46169	up	1.33611	up	1.5582	down	1.01571	up	1.32474	up	2.15684	up	3.42888	up	1.92527	up	1.45577	up	1.20201	up	1.21111	down	1.28075	down	1.41786	down	1.10706	down	1.08718	down	1.7173	down	1.5796	down	1.09205	down	1.34659	up	1.47054	up
Ssa#S30284226	tetraodon nigroviridis full-length cdna	peptidoglycan recognition protein II	1.3778	down	1.88382	down	1.01068	up	1.55769	down	1.44413	up	1.44499	up	1.89426	up	1.71334	up	1.42146	up	1.26633	down	1.02904	down	1.23059	up	1.07971	up	1.43296	down	1.54718	down	2.84861	down	2.31621	down	1.22986	up	1.14538	down	1.29501	up	1.48328	up
Ssa#DW468752	salmo salar clone ssal-rgf-532-268 ubiquitously transcribed x chromosome tetratricopeptide repeat protein partial cds	Ubiquitously transcribed X chromosome tetratricopeptide repeat protein	1.07089	down	1.07118	up	1.13073	up	1.55663	down	1.21668	down	1.03573	up	1.66136	down	1.68085	down	2.03743	down	1.08585	up	1.25354	up	1.15444	up	1.05643	down	1.03522	up	1.09364	up	1.17826	down	1.28615	down	1.09157	down	1.09859	up	1.5373	up	1.39934	up
Ssa#DY706724	danio rerio leucine rich repeat containing transcript variant 1 mrna	leucine rich repeat containing transcript variant 1	1.26047	down	1.09711	down	1.0872	up	1.54966	down	1.04218	down	1.24271	down	1.12731	down	1.28281	down	2.58974	down	1.06681	up	1.19123	up	1.11663	up	1.07695	down	1.15039	down	1.0682	down	1.39381	down	1.04681	down	1.33148	up	1.21396	up	2.73659	up	2.25426	up
Ssa#S30259125	mus musculus riken cdna 2010300c02 gene mrna	C2orf55	1.06688	up	1.04225	down	1.10353	up	1.54831	down	1.20364	up	1.07193	up	1.27613	up	1.3995	up	1.07258	up	1.015	down	1.03166	down	1.01641	down	1.09552	up	1.06709	down	1.16902	down	1.89157	down	1.71223	down	1.10474	up	1.11313	down	1.15327	up	1.28374	up
Ssa#S35596633	homo sapiens ptk2b protein tyrosine kinase 2 beta transcript variant mrna	protein tyrosine kinase 2 beta, b	1.33119	down	1.02842	down	1.46363	down	1.54775	down	2.18564	down	1.23605	up	1.13961	up	1.10468	up	1.61374	up	1.21463	up	1.69842	up	1.3983	up	1.06567	down	1.8674	up	1.99003	up	1.71523	up	1.1264	down	1.93204	down	1.25305	up	1.19941	up	1.04472	down
Ssa#S35673305	tetraodon nigroviridis full-length cdna	Glutathione S-transferase Mu 3	1.1027	down	1.18733	down	1.22275	up	1.54465	down	1.17168	up	1.12945	up	1.4473	down	1.03465	down	1.15744	down	1.10432	up	1.29796	up	1.17535	up	1.18908	up	1.03881	down	1.23522	down	1.63887	down	1.34411	down	1.21929	up	1.2667	down	1.03801	up	1.31484	up
Ssa#STIR17218	Salmo salar clone ssal-eve-556-001 ATP synthase lipid-binding protein, mitochondrial precursor putative mRNA, complete cds	atp synthase lipid-bindingmitochondrial precursor	1.13271	down	1.03946	down	1.22492	down	1.538	down	1.17375	down	1.40866	down	1.17543	down	1.06214	down	1.60991	down	1.03912	up	1.038	down	1.07861	down	1.0487	down	1.04181	up	1.09254	up	1.261	down	1.13331	down	1.11267	up	1.06501	down	1.31948	up	1.40526	up
Ssa#STIR20929	Salmo salar clone ssal-rgf-504-159 Fibroblast growth factor 13 putative mRNA, complete cds	Fibroblast growth factor 13	1.02832	down	1.31786	down	1.15687	down	1.53662	down	2.27621	up	1.01032	down	2.34458	down	1.23223	down	2.07465	down	1.28611	up	1.07162	down	1.37821	down	1.64825	up	1.04983	up	1.57002	down	2.71958	down	1.62985	down	1.66861	up	1.47944	down	1.21105	down	1.22162	up
Ssa#STIR23111	Homo sapiens meningioma (disrdownted in balanced translocation) 1 (MN1) gene, complete cds	MN1	1.51577	up	1.2019	up	1.02059	down	1.53474	down	1.21832	down	1.16833	down	1.7661	up	1.45024	up	1.0152	down	1.17747	down	1.23684	down	1.05042	down	1.07107	up	1.25075	up	1.16776	up	1.48328	down	1.62473	down	1.09536	down	1.03425	up	1.44962	up	1.40162	up
Ssa#S32004881	danio rerio cdna clone image: containing frame-shift errors	apoptotic protease activating factor	1.11354	up	1.47267	up	1.31385	up	1.53309	down	1.64027	down	1.25183	down	1.73683	down	2.03969	down	1.80439	down	1.04019	down	1.23173	up	1.28124	up	1.37567	down	1.04394	up	1.43612	up	1.02857	up	1.00576	up	1.02267	down	1.129	up	1.27965	up	1.13344	up
Ssa#S31983062	bos taurus misc_rna miscrna	tetratricopeptide repeat domain 26	1.03443	up	1.08964	down	1.05084	down	1.52718	down	1.41281	up	1.33659	up	1.03051	down	1.53444	down	1.2291	down	1.064	up	1.11414	down	1.18544	down	1.19929	up	1.02494	down	1.22921	down	2.02784	down	2.2742	down	1.12149	down	1.58431	up	1.07052	up	1.47994	down
Ssa#S35536652	danio rerio muscle specific ring finger protein 1 mrna	Ring finger protein 1	1.05767	down	1.06075	up	1.08633	down	1.5261	down	1.22295	down	1.29366	down	1.03925	down	1.16815	down	1.995	down	1.06808	down	1.05378	down	1.01357	up	1.19831	down	1.02599	down	1.16796	up	1.33284	down	1.24312	down	1.07217	up	1.05238	up	1.82168	up	1.731	up
Ssa#S35565236	salmo salar clone ssal-eve-522-003 tetraspanin-13 complete cds	Tetraspanin-13	1.03674	down	1.38387	down	1.17639	up	1.52369	down	1.01225	up	1.21235	up	1.47596	down	1.46029	down	1.2691	down	1.08127	down	1.04534	up	1.1303	up	1.2345	up	1.1667	down	1.4403	down	1.66769	down	1.76711	down	1.05961	down	1.09287	down	1.11255	down	1.01801	down
Ssa#DW558396	salmo salar clone ssal-rgf-528-382 zinc transporter zip13 complete cds	Zinc transporter ZIP13	1.35896	down	1.11486	down	1.09876	up	1.52085	down	1.3204	down	1.21536	down	1.47422	down	1.74427	down	1.91799	down	1.03533	up	1.21578	up	1.17429	up	1.17735	down	1.22817	down	1.04316	down	1.1125	down	1.02926	down	1.08088	up	1.22499	up	1.58175	up	1.29124	up
Ssa#STIR16048	Danio rerio sortilin 1, like (sort1l), mRNA	sortilin 1	1.3053	down	1.54022	down	1.19882	up	1.5127	down	1.3861	down	1.75421	up	1.04938	up	1.38025	down	1.51257	down	1.22085	down	1.48305	up	1.81059	up	1.03464	down	1.05514	down	1.01981	down	1.33236	down	1.78927	down	1.34293	down	1.18638	up	2.35399	up	1.98417	up
Ssa#S35661063	danio rerio probable polypeptide n-acetylgalactosaminyltransferase 8 mrna	N-acetylgalactosaminyltransferase 8	1.07985	up	1.29504	down	1.15908	up	1.5102	down	1.18816	up	1.01161	up	1.29614	up	1.19188	down	1.17642	down	1.22649	down	1.12379	down	1.09139	up	1.1402	up	1.20625	down	1.37537	down	2.20077	down	1.71685	down	1.28187	up	1.25956	up	1.35684	up	1.07723	up
Ssa#S35571055	salmo salar clone ssal-rgf-528-113 btg1 complete cds	BTG1	2.17775	down	1.10863	down	1.6678	up	1.50847	down	1.11948	down	1.40965	up	1.17538	up	2.33972	up	2.2888	up	1.50514	up	1.6977	up	1.12793	up	1.3051	down	2.13939	down	1.63926	down	1.11702	up	1.25253	down	1.39909	down	1.32254	down	1.14701	down	1.15303	up
Ssa#S31985622	salmo salar clone ssal-rgf-001-007 fk506-binding protein 10 precursor complete cds	FK506-binding protein 10 precursor	1.16929	up	1.02664	down	1.04251	down	1.50448	down	1.11564	up	1.00095	up	1.52336	down	1.58958	down	1.85365	down	1.09295	up	1.05454	up	1.03642	down	1.31202	up	1.28548	up	1.02065	down	1.53573	down	1.42803	down	1.07541	up	1.14046	up	1.28318	up	1.12514	up
Ssa#STIR22723	PREDICTED: Danio rerio similar to GTP binding protein 2 (LOC799373), mRNA	gtp binding protein 2	1.30346	down	1.14351	down	1.15357	up	1.49739	down	1.34248	down	1.36216	down	1.81809	down	1.39597	down	2.70558	down	1.06723	up	1.23505	up	1.15725	up	1.06807	down	1.21745	down	1.13987	down	1.04513	down	1.12352	up	1.17422	up	1.22034	down	1.83794	up	2.24291	up
Ssa#STIR39887	homo sapiens chromosome clone rp11- complete sequence	FFA-1 protein	1.03109	up	1.25176	up	1.25007	up	1.48689	down	1.23148	down	1.54877	up	1.161	down	1.24971	down	2.53304	down	1.07142	up	1.07381	up	1.00223	up	1.13309	down	1.12905	down	1.00358	up	1.12692	down	2.14456	down	1.90303	down	1.15328	up	2.34281	up	2.03142	up
Ssa#STIR17937	Salmo salar clone 249L01 TCR-alpha/delta locus, genomic sequence	TCR-alpha/delta locus	1.18296	up	1.04973	down	1.27551	down	1.48383	down	1.0367	down	1.06754	down	1.29668	down	1.42405	down	1.94579	down	1.12458	down	1.18513	down	1.05384	down	1.10423	up	1.27319	up	1.15301	up	1.60961	down	1.64728	down	1.0234	down	1.024	down	1.26618	up	1.29656	up
Ssa#S30285315	homo sapiens solute carrier family 7 (cationic amino acid y+ system) member 8 transcript variant mrna	Solute carrier family 7 (cationic amino acid transporter, y+ system), member 8	1.02122	down	1.01752	up	1.07043	down	1.48076	down	1.01908	down	1.05799	down	1.0178	down	1.06985	up	2.36238	down	1.04618	down	1.36989	down	1.30943	down	1.08709	down	1.30691	down	1.20221	down	1.52012	down	1.9173	down	1.26128	down	1.13917	down	1.69434	up	1.93014	up
Omy#S15276031	salmo salar clone ssal-rgf-537-060 elongation factor 1-alpha 1 complete cds	Elongation factor 1-alpha 1	1.75024	down	1.22333	down	1.13088	up	1.47749	down	1.03352	down	1.40409	up	1.11996	up	1.55747	up	1.10884	up	1.23956	up	1.45425	up	1.1732	up	1.15422	down	1.36105	down	1.1792	down	1.15329	down	1.42653	down	1.23692	down	1.12189	down	1.46883	up	1.64787	up
Ssa#EG840691	torpedo californica mrna encoding acetylcholine receptor gamma subunit	acetylcholine receptor gamma subunit	1.149	up	1.06118	down	1.1361	down	1.47232	down	2.89425	down	1.10086	up	1.70904	up	2.23221	down	2.77612	down	2.05275	down	1.06865	down	1.92089	up	1.68356	down	1.22153	up	2.05651	up	1.04425	down	1.73209	down	1.6587	down	1.85845	up	4.43972	up	2.38894	up
Ssa#STIR00031_3	Danio rerio 7-dehydrocholesterol reductase, mRNA (cDNA clone MGC:66389 IMAGE:5913496), complete cds	7-dehydrocholesterol reductase	1.0039	down	1.1259	down	1.08294	up	1.47174	down	1.05842	up	1.13572	down	1.76802	down	1.12033	down	3.34526	down	1.30679	up	1.12273	up	1.16394	down	1.4656	up	1.03272	up	1.41917	down	1.19202	down	1.15421	down	1.03276	up	1.20764	down	2.12431	up	2.5654	up
Omy#S34423720	danio rerio cytosolic phospholipase mrna (cdna clone mgc:193527 image:9037889) complete cds	phospholipase mrna	1.3393	up	1.42595	up	1.39407	down	1.47061	down	1.42022	up	1.00403	up	1.12142	down	1.03897	down	1.7708	down	1.05347	up	1.16584	down	1.22818	down	1.01066	down	1.60148	up	1.61856	up	1.98258	down	1.7214	down	1.15172	up	1.02458	down	1.35444	up	1.38773	up
Ssa#S30280841	homo sapiens l1 cell adhesion molecule transcript variant mrna	Neural cell adhesion molecule L1-like protein precursor	1.51498	down	1.00862	up	1.02065	down	1.4699	down	1.59979	up	1.82763	down	2.11292	down	1.12802	down	4.6193	down	1.82207	up	1.09982	down	2.00395	down	1.19243	up	1.6325	down	1.94664	down	1.29059	down	1.13052	up	1.45903	up	1.02801	down	1.9878	up	2.04348	up
Ssa#S30244668	salmo salar clone ssal-eve-520-046 nuclear transport factor 2 complete cds	Nuclear transport factor 2	1.02848	up	1.04973	up	1.02825	down	1.46916	down	1.17461	down	1.25062	down	1.17189	down	1.2162	down	1.67137	down	1.00516	down	1.03005	down	1.02476	down	1.02593	down	1.02668	up	1.05331	up	1.25723	down	1.21006	down	1.03898	up	1.03248	up	1.38461	up	1.34105	up
Ssa#TC71648	tetraodon nigroviridis full-length cdna	Tetraspanin-8	1.72079	down	1.98024	down	1.38567	up	1.46724	down	1.58036	up	1.06072	down	2.2908	down	1.3629	down	2.14184	down	1.23745	up	1.05434	down	1.30469	down	1.42402	up	2.51402	down	3.58001	down	1.87384	down	1.45841	down	1.28484	up	1.35831	down	1.12767	down	1.20453	up
Ssa#STIR23200	Salmo salar clone ssal-eve-523-227 Normal mucosa of esophagus-specific gene 1 protein putative mRNA, complete cds	normal mucosa of esophagus-specific gene 1 protein	1.16885	down	1.50812	down	1.1835	up	1.46365	down	1.57366	up	1.81552	up	2.33279	up	3.02229	up	2.58318	up	1.2115	down	1.02294	up	1.23929	up	1.06501	up	1.35232	down	1.44023	down	2.79044	down	2.59771	down	1.07419	up	1.56959	down	1.08251	down	1.44995	up
Ssa#STIR14931	Salmo salar clone ssal-rgb2-560-091 N-acetyltransferase 8-like protein putative mRNA, complete cds	n-acetyltransferase 8-like protein	1.08625	down	1.00817	down	1.07791	up	1.46219	down	1.52223	up	1.29871	up	1.23684	down	1.04576	down	1.07318	down	1.22253	up	1.03847	up	1.17725	down	1.13465	up	1.12751	down	1.27932	down	1.82063	down	1.82861	down	1.00438	down	1.03366	up	1.1098	down	1.14716	down
Ssa#S31994270	tetraodon nigroviridis full-length cdna	multiple inositol polyphosphate phosphatase 2	1.03772	down	1.0457	up	1.04522	up	1.45025	down	1.23519	up	1.19798	up	1.2284	down	1.09317	down	1.56249	down	1.20573	up	1.17517	up	1.02601	down	1.11113	up	1.08346	up	1.02554	down	1.48568	down	1.47839	down	1.00493	up	1.07299	up	1.49478	up	1.39309	up
Omy#TC170430	tetraodon nigroviridis full-length cdna	creatine kinase-1	1.38644	up	1.96211	down	1.40281	down	1.44897	down	1.13883	down	1.69433	down	1.21196	up	1.75515	down	1.64732	down	1.90309	down	1.67657	down	1.13511	up	1.42944	up	1.16006	up	1.23221	down	2.42137	down	1.43378	down	1.6888	up	1.11774	up	1.19082	up	1.06538	up
Ssa#DY720996	danio rerio transmembrane and coiled-coil domains 3 mrna	Transmembrane and coiled-coil domains 3	1.18093	up	1.08279	up	1.14478	up	1.44811	down	1.01712	down	1.09189	down	1.24614	down	1.41601	down	1.65906	down	1.19513	down	1.09905	down	1.08742	up	1.0958	down	1.0654	down	1.02853	up	1.70155	down	1.45761	down	1.16736	up	1.05176	down	1.21137	up	1.27407	up
Ssa#CB504204	gasterosteus aculeatus clone cnb94-f11 mrna sequence	aldehyde dehydrogenase 9A1b	1.04642	up	1.04069	down	1.02115	up	1.44202	down	1.06371	down	1.17245	down	1.06115	down	1.20572	down	1.6124	down	1.09795	down	1.06355	down	1.03235	up	1.00823	down	1.03787	down	1.0294	down	1.48845	down	1.30808	down	1.13789	up	1.03487	up	1.42869	up	1.38056	up
Ssa#CA039776	danio rerio zinc finger and btb domain containing 16 mrna	Zbtb16 protein	1.41254	down	1.9216	down	1.84931	up	1.44107	down	1.6492	up	1.2081	up	3.32389	down	1.98709	up	1.8189	down	2.07103	up	1.93698	up	1.0692	down	2.81741	up	1.34861	down	3.79958	down	1.14755	down	1.1126	up	1.27676	up	3.18917	down	1.05996	up	3.38039	up
Ssa#S48410441	danio rerio zgc:174160 (zgc:174160) mrna	p90 autoantigen	1.56582	down	1.03138	up	1.00746	up	1.43875	down	2.24919	up	1.15266	down	1.8023	down	1.22032	down	4.7214	down	1.83237	up	1.68145	up	1.08976	down	1.13463	up	1.06589	up	1.06449	down	1.76603	down	1.3471	up	2.37901	up	1.24069	up	4.40482	up	3.55031	up
Omy#gi13925888	AF310254 Oncorhynchus mykiss Mx1 gene, promoter and partial sequence	Mx1 gene, promoter and partial sequence	1.09991	up	1.00874	down	1.07387	down	1.43525	down	1.28413	down	1.2255	down	1.16094	down	1.11878	down	1.60127	down	1.05149	down	1.07083	down	1.01839	down	1.05519	up	1.10303	up	1.04534	up	1.17524	down	1.25412	down	1.06712	down	1.09112	down	1.28805	up	1.40541	up
Ssa#STIR18627	Oncorhynchus mykiss clone omyk-evo-509-268 Peroxiredoxin putative mRNA, complete cds	peroxiredoxin 1 variant 2	1.10759	down	1.11618	down	1.06205	down	1.42831	down	1.05178	down	1.14062	down	1.05835	down	1.31432	down	1.47599	down	1.09843	down	1.04902	down	1.0471	up	1.08997	down	1.094	down	1.00369	down	1.49166	down	1.3136	down	1.13555	up	1.13058	up	1.32945	up	1.1759	up
Ssa#S31964038	danio rerio f-box protein 9 transcript variant mrna	F-box only protein 9	1.17967	up	1.17137	up	1.095	up	1.42824	down	1.00452	down	1.11797	down	1.00366	down	1.03502	down	1.45346	down	1.02055	down	1.01748	down	1.00302	up	1.01337	down	1.05882	up	1.07298	up	1.45103	down	1.29985	down	1.1163	up	1.01048	up	1.42328	up	1.40853	up
Ssa#S48404197	rattus norvegicus protein mrna	C2orf55	1.65577	down	1.0557	down	1.24369	up	1.42746	down	1.37164	up	1.23532	up	1.0609	down	1.62836	up	1.19723	up	1.37929	up	1.69293	up	1.2274	up	1.13712	down	1.21639	down	1.06971	down	1.41954	down	1.04161	down	1.36283	up	1.25247	down	1.33287	up	1.66939	up
Ssa#TC107590	tetraodon nigroviridis full-length cdna	phospholipase C delta 3A	1.29521	up	1.03434	down	1.20331	up	1.42195	down	1.07663	down	1.10695	up	1.36271	down	1.21265	down	1.96174	down	1.10496	up	1.12816	up	1.021	up	1.4803	up	1.21433	up	1.21903	down	1.19529	down	1.39522	down	1.16726	down	1.017	down	1.62409	up	1.65171	up
Omy#CX147651	danio rerio zgc:161981 (zgc:161981) mrna	pleckstrin homology domain containing, family G (with RhoGef domain) member 7	1.14955	up	1.11681	up	1.00221	up	1.42039	down	1.13053	down	1.42631	down	1.17947	down	1.61122	down	3.04507	down	1.29707	down	1.33382	down	1.02833	down	1.26013	down	1.16286	down	1.08365	up	1.62962	down	1.32828	down	1.22687	up	1.05318	up	1.93559	up	1.83785	up
Ssa#DW558287	danio rerio map kinase-interacting serine threonine kinase mrna (cdna clone mgc:192437 image:100060883) complete cds	MAP kinase-interacting serine/threonine kinase 2 (mknk2, zgc:55587)	2.03739	up	4.13543	up	1.51927	down	1.41919	down	1.61203	up	5.50059	up	5.82391	up	4.14943	up	4.42091	up	1.14182	up	2.32014	up	2.03196	up	1.77766	down	7.18162	up	12.7665	up	2.00363	down	3.36463	down	1.67927	down	1.6026	up	3.05645	up	1.90718	up
Ssa#S30278344	tetraodon nigroviridis full-length cdna	OCIA domain-containing protein 1	1.02617	down	1.04505	up	1.1352	down	1.41759	down	1.06017	up	1.30998	down	1.051	down	1.01416	up	1.49457	down	1.05109	up	1.06751	down	1.12205	down	1.02027	down	1.03629	up	1.0573	up	1.42984	down	1.1552	down	1.23774	up	1.01407	down	1.33212	up	1.35086	up
Ssa#S35699357	danio rerio mitogen-activated protein kinase mrna (cdna clone mgc:192691 image:100061150) complete cds	mitogen-activated protein kinase 15	1.32011	up	1.25884	up	1.0154	up	1.41678	down	1.26111	up	1.18682	up	1.10317	down	1.25016	up	1.32446	down	1.08506	up	1.0411	down	1.12965	down	1.13787	up	1.24877	up	1.09747	up	1.64665	down	1.75056	down	1.0631	down	1.27102	down	1.15321	up	1.46576	up
Ssa#S35476922_S		MAX dimerization protein 1	1.10739	down	1.35146	up	1.28183	down	1.41674	down	1.57431	up	1.13057	down	1.16735	up	1.0175	up	1.67521	down	1.23132	up	1.09898	down	1.3532	down	1.21544	down	1.05327	up	1.28019	up	1.81138	down	1.37716	down	1.31531	up	1.41266	up	1.77943	up	1.25963	up
Ssa#S35552816	tetraodon nigroviridis full-length cdna	peroxisomal acyl-CoA thioesterase 2b like 3	1.24394	up	1.01963	up	1.04528	down	1.41657	down	1.10185	up	1.02539	down	1.0037	down	1.01713	down	1.39308	down	1.12931	down	1.12452	down	1.00426	up	1.08029	up	1.15628	up	1.07034	up	1.76269	down	1.55352	down	1.13464	up	1.1144	down	1.23425	up	1.37545	up
Ssa#S32003980	danio rerio protein fam57b mrna	Protein FAM57B	1.34444	up	1.35937	up	1.25957	up	1.41286	down	1.18863	down	1.41698	down	1.6837	down	1.67703	down	3.64811	down	1.08043	down	1.15563	down	1.0696	down	1.09242	down	1.08268	down	1.009	up	1.28424	down	1.15227	down	1.11453	up	1.08472	down	1.87493	up	2.03378	up
Omy#S23931917	osmerus mordax clone omor-rgc-520-198 transmembrane protein 88 complete cds	transmembrane protein 88	1.12731	down	1.11676	down	1.13401	down	1.41196	down	1.19226	up	1.02412	up	1.29368	down	1.21466	down	1.54921	down	1.11496	up	1.06168	up	1.05018	down	1.10452	up	1.06799	up	1.03421	down	1.50986	down	1.36201	down	1.10855	up	1.04685	up	1.27138	up	1.21449	up
Ssa#CX357733	danio rerio novel protein phosphatidylinositol -trisphosphate-dependent rac exchanger 1 transcript variant 2 mrna	PREX1, phosphatidylinositol 3,4,5-trisphosphate-dependent RAC exchanger 1 (PREX1)	2.73369	down	1.06807	up	1.75946	down	1.40963	down	3.4831	down	1.53973	up	1.59987	down	2.04576	up	1.27636	down	1.38691	up	1.40018	up	1.00957	up	2.10524	down	1.10965	down	1.89721	up	3.42697	up	1.55012	down	5.31221	down	2.35988	down	1.11705	up	2.6361	up
Ssa#S35691424	salmo salar cb050 protein mrna	CB050 protein	1.02848	up	1.33796	up	1.1459	down	1.40957	down	1.29123	up	1.05664	up	1.06883	up	1.12648	up	1.19542	down	1.03192	up	1.31112	down	1.35297	down	1.26067	down	1.1125	down	1.13319	up	1.76378	down	1.95278	down	1.10716	down	1.02134	down	1.02616	down	1.00472	down
Ssa#S35584409	salmo salar clone ssal-rgf-509-177 rna-binding protein 5 partial cds	RNA-binding protein 5	1.39336	up	1.3165	up	1.05677	up	1.40933	down	1.28609	down	1.31246	down	1.34896	down	1.39522	down	1.90858	down	1.00459	up	1.00746	down	1.01208	down	1.06325	up	1.30876	up	1.23091	up	1.09082	down	1.08181	down	1.00832	up	1.03904	up	1.40438	up	1.35161	up
Ssa#CB514689	danio rerio component of oligomeric golgi complex 3 mrna	oligomeric golgi complex 3	1.3072	down	1.20694	up	1.79433	up	1.40097	down	1.91693	down	1.2592	up	1.74528	down	1.31051	down	2.63952	down	1.3849	up	1.70346	up	1.23003	up	1.13923	down	1.37693	down	1.20865	down	1.89494	up	1.0356	down	1.9624	down	1.0399	up	2.57628	up	2.47743	up
Ssa#S35552235	salmo salar clone ssal-evd-504-258 carbonyl reductase 1 complete cds	Carbonyl reductase 1	1.13248	down	1.24818	down	1.02519	down	1.39988	down	1.20318	up	1.02658	up	1.33179	down	1.25065	down	1.18734	down	1.17143	up	1.23832	up	1.0571	up	1.2911	up	1.121	up	1.15174	down	1.43783	down	1.16051	down	1.23896	up	1.10006	up	1.104	up	1.00359	up
Ssa#S35492512	oncorhynchus mykiss clone omyk-evo-509-268 peroxiredoxin complete cds	natural killer cell enhancement factor	1.00422	down	1.06912	down	1.06442	down	1.39763	down	1.00465	up	1.14748	down	1.02572	down	1.17951	down	1.52065	down	1.10282	down	1.09654	down	1.00573	up	1.03588	down	1.03453	down	1.00131	up	1.5485	down	1.33558	down	1.15942	up	1.04272	up	1.35199	up	1.2966	up
Omy#S18146728	mus musculus atlastin gtpase 2 transcript variant mrna	ADP-ribosylation factor-like 6 interacting protein 2	1.09971	up	1.24372	up	1.01351	down	1.39538	down	1.6584	down	1.30382	down	1.1596	down	1.82551	down	2.62679	down	1.1777	down	1.04993	up	1.23651	up	1.33192	down	1.17022	up	1.55865	up	1.00916	up	1.01933	down	1.02867	down	1.33672	up	2.37836	up	1.77925	up
Omy#S15298044	homo sapiens alpha 4 transcript variant mrna	Laminin, alpha 4	1.12418	up	1.00194	down	1.2504	down	1.39358	down	1.15842	down	1.09064	down	1.06763	up	1.15356	down	1.65462	down	1.05341	down	1.112	down	1.05561	down	1.06925	up	1.2641	up	1.18223	up	1.26725	down	1.42086	down	1.12121	down	1.16912	up	1.5886	up	1.3588	up
Ssa#TC105495	tetraodon nigroviridis full-length cdna	Serum paraoxonase/arylesterase 2	1.03651	up	1.2108	up	1.38252	up	1.3926	down	1.12033	up	1.20248	up	1.1129	up	1.09907	down	1.16175	down	1.08249	up	1.12853	up	1.04253	up	1.07913	down	1.18191	down	1.09525	down	1.44127	down	1.48385	down	1.02954	down	1.32405	up	1.45908	up	1.10199	up
Ssa#S35568707	danio rerio zgc:114162 (zgc:114162) mrna	DnaJ (Hsp40) homolog, subfamily B, member 9	1.0026	up	1.04817	up	1.43696	up	1.39073	down	1.04136	down	1.04556	down	1.33762	down	1.29421	down	1.43133	down	1.07773	up	1.27324	up	1.18142	up	1.03088	up	1.12565	down	1.16041	down	1.23918	down	1.04468	down	1.18618	up	1.04275	up	1.36244	up	1.30658	up
Ssa#S32007685	salmo salar cef-10 mrna	CEF-10	1.69806	down	1.24306	up	1.37844	up	1.3894	down	1.04221	down	1.23223	up	1.83283	up	2.07473	up	1.54575	up	1.13958	up	1.13084	up	1.00773	down	1.85225	down	2.06985	down	1.11748	down	1.16984	down	1.51397	down	1.29417	down	1.00671	up	1.34086	up	1.33192	up
Omy#S23939908	gasterosteus aculeatus clone cnb30-a09 mrna sequence	forkhead box C1a	1.00584	down	1.14	up	1.10959	down	1.38798	down	1.26858	up	1.04164	up	1.64161	up	1.91056	up	1.1411	up	1.23025	up	1.13628	down	1.39791	down	1.07289	up	1.03004	down	1.10512	down	1.43123	down	1.64281	down	1.14783	down	1.05706	up	1.26608	up	1.19773	up
Ssa#STIR16466	AF156738Salvelinus fontinalis decoy TNF receptor mRNA, complete cds	dual specificity phosphatase 26	1.31038	up	1.00278	up	3.44286	down	1.38511	down	1.10621	down	1.67848	up	1.04186	up	1.63041	down	1.70004	down	1.0941	down	1.53353	down	1.40163	down	1.19435	up	2.94187	up	2.46316	up	1.36995	down	3.56527	down	2.60248	down	1.55257	up	1.15499	up	1.34422	down
Ssa#S35559150	tetraodon nigroviridis full-length cdna	electron-transfer-flavoprotein, alpha polypeptide	1.40673	up	1.36398	down	1.36651	up	1.38456	down	1.30865	up	1.37913	down	1.65332	up	1.09243	down	1.86624	down	1.39386	down	1.44186	down	1.03443	down	1.37658	up	1.40063	down	1.92807	down	2.52553	down	1.44753	down	1.74472	up	1.29578	up	2.13995	up	1.65147	up
Ssa#STIR22970	Salmo salar clone ssal-rgf-526-263 Mothers against decapentaplegic homolog 4 putative mRNA, complete cds	Mothers against decapentaplegic homolog 4	1.07232	down	1.15227	up	1.04131	down	1.37833	down	1.2778	up	1.03936	up	1.36464	up	1.13818	up	1.63315	down	1.09091	up	1.24206	down	1.35497	down	1.13265	down	1.27905	down	1.12926	down	1.61447	down	1.77936	down	1.10213	down	1.30795	up	1.79432	up	1.37185	up
Ssa#S35528873	salmo salar clone ssal-rgf-518-301 eukaryotic translation initiation factor 4e type 2 complete cds	Eukaryotic translation initiation factor 4E type 2	1.12794	up	1.0027	down	1.12121	down	1.37753	down	1.02658	up	1.07881	down	1.05449	down	1.08469	down	1.41211	down	1.08384	down	1.10765	down	1.02197	down	1.04349	up	1.14174	up	1.09416	up	1.53271	down	1.41435	down	1.08368	up	1.05366	down	1.20899	up	1.27387	up
Ssa#STIR09194	Salmo salar clone ssal-rgf-539-231 Voltage-dependent anion-selective channel protein 1 putative mRNA, complete cds	voltage-dependent anion channel 1	1.1378	down	1.04089	down	1.01606	down	1.37503	down	1.07812	up	1.0175	up	1.15803	down	1.19275	down	1.43724	down	1.07761	up	1.12592	up	1.04483	up	1.01437	down	1.00545	up	1.0199	up	1.37568	down	1.24262	down	1.10708	up	1.10992	up	1.3974	up	1.25901	up
Ssa#S31981482	oncorhynchus mykiss neuronal leucine-rich repeat 1 complete cds	leucine rich repeat protein 1, neuronal	1.18471	up	1.17197	up	1.19611	down	1.37296	down	1.22743	down	1.10982	down	1.06312	down	1.29471	down	2.37056	down	1.01441	down	1.2416	down	1.22397	down	1.00349	down	1.14131	up	1.1453	up	1.13468	down	1.53598	down	1.35366	down	1.20054	up	1.79591	up	1.49592	up
Ssa#TC112018	salmo salar t-cell acute lymphocytic leukemia protein 1 homolog mrna	T-cell acute lymphocytic leukemia protein 1 homolog	1.03481	down	1.24165	down	1.54244	up	1.37185	down	1.18203	up	1.14287	up	1.01578	down	1.08596	up	1.01556	down	1.18275	down	1.06175	up	1.25578	up	1.01448	up	1.50331	down	1.52508	down	1.9179	down	1.47666	down	1.29881	up	1.30469	down	1.06152	up	1.38496	up
Ssa#STIR07997	Salmo salar clone ssal-eve-517-176 C14orf24 homolog putative mRNA, complete cds	c14orf24 homolog	1.13508	down	1.08579	up	1.03511	up	1.37012	down	1.89294	up	1.52557	up	1.14518	down	1.2651	up	1.1584	down	1.29129	up	1.03394	up	1.24891	down	1.04774	up	1.13637	down	1.19062	down	2.0085	down	2.02161	down	1.00653	down	1.12195	down	1.04587	up	1.17341	up
Omy#BX870068	tetraodon nigroviridis full-length cdna	RNA binding motif protein 22	1.5268	down	2.47498	up	1.44122	down	1.36961	up	1.61526	up	1.17958	up	1.15456	down	1.94305	up	2.96244	down	1.70493	up	1.26455	down	2.15597	down	2.2164	down	1.33964	down	1.65447	up	1.44564	up	1.08909	down	1.57444	down	1.31582	down	2.02907	up	2.66988	up
Ssa#STIR08737	Osmerus mordax clone omor-eva-504-166 Tetraspanin-8 putative mRNA, complete cds	Tetraspanin 8	1.2707	down	3.01134	down	1.2194	up	1.36502	down	1.53791	up	1.13629	up	1.54212	down	1.41881	down	2.04922	down	1.05767	up	1.13255	down	1.19786	down	2.50651	up	1.75486	down	4.39857	down	1.98482	down	1.75666	down	1.12989	up	1.02765	down	1.17331	up	1.20576	up
Ssa#S31979894	danio rerio kiaa0297 mrna	tectonin beta-propeller repeat containing 2	1.64475	up	1.29738	up	1.2768	up	1.35912	down	1.15981	down	1.18131	down	1.18223	down	1.27552	down	1.93959	down	1.06112	down	1.09812	down	1.03487	down	1.19473	up	1.17309	up	1.01845	down	1.24347	down	1.2634	down	1.01603	down	1.01677	up	1.49404	up	1.46939	up
Ssa#S35495866	tetraodon nigroviridis full-length cdna	transmembrane protein 38A-2	1.37508	down	1.25031	down	1.31776	down	1.35839	down	1.01778	down	1.09265	down	1.88265	up	1.3969	up	1.17197	down	1.17315	down	1.14006	down	1.02902	up	1.29023	down	1.18966	down	1.08454	up	1.56576	down	1.41733	down	1.10472	up	1.14881	up	1.93533	up	1.68464	up
Ssa#S22712780	gasterosteus aculeatus clone cfw18-c04 mrna sequence	Frizzled homolog 9	1.11218	down	1.10074	down	1.03507	up	1.35768	down	1.18642	down	1.13633	down	1.23508	down	1.51648	down	2.76812	down	1.17233	down	1.05893	down	1.10709	up	1.18451	down	1.21901	down	1.02913	down	1.34155	down	1.2652	down	1.06034	up	1.04735	up	2.11652	up	2.02083	up
Ssa#S32011385	salmo salar clone ssal-rgh-503-337 kinase-like protein 196 complete cds	kinase-like protein SgK196	1.97925	up	3.51179	down	1.45178	up	1.35685	down	1.80177	down	1.93515	up	1.22444	up	4.0017	down	1.05277	up	3.40214	down	1.56114	down	2.17926	up	2.04305	up	1.14509	down	2.33948	down	2.56202	down	4.09909	down	1.59995	down	1.44023	up	1.34227	down	1.93317	down
Ssa#STIR25580	Salmo salar clone 242N16 formin-binding protein 1 gene, partial sequence and TCR gamma locus region	Formin-binding protein 1 gene	1.10907	up	1.06987	up	1.04808	up	1.35278	down	1.06488	up	1.02461	up	1.0941	down	1.29244	down	1.79783	down	1.09258	up	1.04604	down	1.14288	down	1.1326	up	1.01161	up	1.1196	down	1.31849	down	1.44988	down	1.09966	down	1.29064	up	1.57087	up	1.21713	up
Ssa#STIR14433	Salmo salar clone ssal-rgf-510-082 Epsilon-sarcoglycan precursor putative mRNA, complete cds	Epsilon-sarcoglycan precursor putative mRNA	1.10056	up	1.13119	up	1.10341	up	1.35082	down	1.23702	up	1.11896	up	1.14815	down	1.02969	up	1.2552	down	1.13415	up	1.09489	up	1.03585	down	1.10344	up	1.09207	up	1.01041	down	1.47334	down	1.38051	down	1.06724	up	1.0424	down	1.19697	up	1.24772	up
Omy#S15322864	homo sapiens solute carrier family member 45 transcript variant mrna	Solute carrier family 25, member 45	1.08321	up	1.05327	up	1.4254	down	1.35025	down	1.02203	up	1.02221	down	1.26859	down	1.48532	down	1.94731	down	1.26183	down	1.33751	down	1.05997	down	1.22696	down	1.15439	up	1.41639	up	1.74132	down	1.76673	down	1.01459	down	1.07771	down	1.14767	up	1.23686	up
Omy#BX890098	danio rerio adenylate cyclase 2b mrna	cyclase 2b	1.18975	up	1.0406	down	1.13816	up	1.35009	down	1.17558	down	1.09761	down	1.14943	down	2.03484	down	1.92257	down	1.37214	down	1.09959	down	1.24787	up	1.1083	down	1.05191	down	1.05361	up	1.57583	down	1.35252	down	1.16511	up	1.29017	up	1.52114	up	1.17902	up
Ssa#S35681206	tetraodon nigroviridis full-length cdna	Golgin subfamily A member 7	1.1589	up	1.06243	up	1.49696	down	1.34818	down	1.19039	down	1.52934	down	1.00223	down	1.03869	up	1.90872	down	1.08527	down	1.38421	down	1.27546	down	1.00509	up	1.2533	up	1.24694	up	1.22912	down	1.22024	down	1.00727	up	1.12978	down	1.37585	up	1.5544	up
Ssa#S32009630	mus musculus hexokinase 1 nuclear gene encoding mitochondrial transcript variant mrna	hexokinase domain containing 1	1.29259	up	1.8094	down	1.2521	down	1.34706	down	1.07711	up	1.22214	down	1.10953	up	1.16856	down	1.51452	down	1.3378	down	1.44208	down	1.07795	down	1.74824	up	1.12229	up	1.55774	down	1.94106	down	1.58948	down	1.22119	up	1.03181	down	1.16527	up	1.20233	up
Ssa#S30243794	tetraodon nigroviridis full-length cdna	Coiled-coil-helix-coiled-coil-helix domain-containing protein 3, mitochondrial precursor	1.19277	down	1.24653	down	1.14507	down	1.34143	down	1.12025	down	1.0442	down	1.19157	down	1.16262	down	1.65139	down	1.0556	down	1.0407	up	1.09856	up	1.01008	down	1.00092	down	1.00915	up	1.26401	down	1.23441	down	1.02398	up	1.08189	down	1.44229	up	1.5604	up
Ssa#S35544695	salmo salar complement c1q tumor necrosis factor-related protein 5 mrna	Complement C1q tumor necrosis factor-related protein 5	1.06793	up	1.03756	down	1.04764	up	1.34025	down	1.20669	up	1.17827	up	1.06644	up	1.08268	down	1.21102	down	1.02826	up	1.04771	up	1.01891	up	1.13936	up	1.068	up	1.06681	down	1.57282	down	1.50728	down	1.04348	up	1.18724	up	1.35309	up	1.13969	up
Ssa#S35604954	salmo salar -dihydroxy-3-keto-5-methylthiopentene dioxygenase mrna	1,2-dihydroxy-3-keto-5-methylthiopentene dioxygenase	1.07005	down	1.09565	down	1.07888	down	1.33621	down	1.13091	up	1.00233	up	1.39773	down	1.2759	down	1.73451	down	1.02144	up	1.00561	down	1.02717	down	1.04588	up	1.00262	up	1.04314	down	1.47942	down	1.34684	down	1.09844	up	1.07249	down	1.23402	up	1.32348	up
Ssa#TC109395	salmo salar ependymin-2 mrna	Ependymin-2	1.6597	up	1.19939	up	1.65596	up	1.33579	down	1.01188	up	1.01405	up	3.36591	down	1.88628	up	2.47037	down	1.01226	up	1.07382	up	1.06081	up	1.40076	up	1.07625	up	1.30152	down	1.33528	down	1.26144	down	1.05854	up	6.27212	down	1.26884	down	4.94318	up
Ssa#S30260353	gallus gallus phd finger protein 16 mrna	Jade3 protein	1.03286	down	1.23949	down	1.11676	down	1.3338	down	1.44678	down	2.06888	down	1.15765	down	1.85376	down	3.5337	down	1.25458	down	1.5337	down	1.22249	down	1.04544	down	1.41847	down	1.35683	down	1.15661	down	1.01135	up	1.16974	up	1.27638	up	1.99027	up	1.55931	up
Ssa#STIR24608	Salmo salar clone ssal-eve-522-071 Cancer-down-regulated gene 2 protein putative mRNA, complete cds	riken cdna 2610036l11 gene	1.06012	up	1.1218	down	1.38341	down	1.33115	down	1.09383	up	1.28116	down	1.09918	up	1.012	down	1.5026	down	1.03088	down	1.2825	down	1.24409	down	1.15362	up	1.14353	up	1.00883	down	1.50101	down	1.33254	down	1.12643	up	1.07905	up	1.28782	up	1.19347	up
Ssa#DY712632	danio rerio sdownpressor of fused homolog mrna (cdna clone mgc:175081 image:9000742) complete cds	suppressor of fused homolog mrna	1.26716	up	1.01573	up	1.18082	up	1.32676	down	1.57512	down	1.44539	down	1.83556	down	2.12938	down	3.03167	down	1.12089	down	1.0605	down	1.05695	up	1.11298	up	1.0119	up	1.09989	down	1.05915	up	1.02726	up	1.03104	down	1.03495	up	1.55741	up	1.50481	up
Ssa#TC112629	salmo salar clone bac chori214- complete sequence	Tc1-like transporase	1.51984	up	1.24611	up	1.02305	down	1.32615	down	1.49648	up	1.22116	up	1.40084	down	1.5943	down	2.2731	down	1.05484	down	1.23788	down	1.17352	down	1.15626	up	1.25609	up	1.08634	up	2.0934	down	2.00468	down	1.04426	up	1.07893	up	1.31085	up	1.21495	up
Ssa#STIR19270	Salmo salar clone ssal-rgf-510-167 Connective tissue growth factor precursor putative mRNA, complete cds	Connective tissue growth factor	1.39862	down	1.15699	up	1.3801	up	1.32588	down	1.17377	down	1.28234	up	1.98366	up	2.79379	up	1.54876	up	1.00821	down	1.10904	down	1.10002	down	1.63147	down	2.14071	down	1.31214	down	1.13887	down	1.88563	down	1.65571	down	1.41996	down	1.15488	up	1.63988	up
Ssa#S35548095	danio rerio potassium subfamily member 5 mrna	potassium subfamily member 5	1.09732	up	1.28597	up	1.71089	up	1.32369	down	1.29555	up	2.20807	up	1.17596	up	1.17596	down	1.14295	up	1.23323	up	1.84615	up	1.497	up	1.05231	up	1.18407	up	1.1252	up	1.39058	down	1.58319	down	1.13851	down	1.70541	up	1.89946	up	1.11379	up
Ssa#DY720996_S		Transmembrane and coiled-coil domains 3	1.16477	up	1.18559	down	1.22163	up	1.32057	down	1.24209	down	1.09331	down	1.24423	down	1.27636	down	1.69292	down	1.21971	down	1.04431	down	1.16796	up	1.13219	up	1.09528	down	1.24007	down	1.29678	down	1.26137	down	1.02807	up	1.18901	down	1.30289	up	1.54914	up
Ssa#STIR07040	Salmo salar clone ssal-rgf-507-097 Ubiquitin-conjugating enzyme E2 R2 putative mRNA, complete cds	ubiquitin-conjugating enzyme e2r 2	1.03802	down	1.44557	down	1.19416	up	1.31752	down	1.37187	up	1.4249	up	1.358	up	1.56447	up	1.0979	up	1.16067	down	1.04265	up	1.21018	up	1.19985	up	1.18885	down	1.42644	down	2.09785	down	1.80052	down	1.16514	up	1.33714	down	1.28967	up	1.72446	up
Ssa#STIR15340_S		Exostosin-1c	1.03568	down	1.12951	up	1.08599	up	1.31734	down	1.4834	up	1.73726	up	1.01874	down	2.01868	down	2.51892	down	1.06007	down	1.34854	down	1.27212	down	1.24008	down	1.51676	down	1.22311	down	2.07154	down	3.08622	down	1.48982	down	1.86927	up	1.83354	up	1.01949	down
Ssa#STIR04065	Caligus rogercresseyi clone crog-evp-515-075 Small EDRK-rich factor 2 putative mRNA, complete cds	small edrk-rich factor 2	1.07673	down	1.01413	down	1.05826	up	1.31621	down	1.03939	up	1.02211	up	1.06949	down	1.14898	down	1.25645	down	1.00295	down	1.06637	up	1.06951	up	1.06486	down	1.06854	down	1.00346	down	1.37209	down	1.26159	down	1.08759	up	1.07117	up	1.25279	up	1.16956	up
Ssa#S35700105	salmo salar clone ssal-rgb-551-257 reticulon-3 complete cds	Reticulon-3	1.11567	down	1.16252	down	1.1499	down	1.31461	down	1.00508	up	1.14257	down	1.21106	down	1.16014	down	1.49471	down	1.02555	up	1.03767	down	1.06418	down	1.06862	up	1.00678	down	1.07587	down	1.28837	down	1.19391	down	1.07911	up	1.01788	down	1.18941	up	1.21067	up
Ssa#S35685447	tetraodon nigroviridis full-length cdna	LYR motif-containing protein 1	1.12343	up	1.1954	up	1.19343	down	1.31357	down	1.68381	up	1.03666	down	1.16136	down	1.01779	up	1.47266	down	1.0739	up	1.32483	down	1.42274	down	1.00925	up	1.01201	up	1.00273	up	2.05959	down	1.67871	down	1.22689	up	1.10067	down	1.04477	down	1.0535	up
Omy#S15306231	af102890gadus morhua beta-1 tubulin complete cds	beta-1 tubulin complete	1.24159	up	1.04393	down	1.01122	down	1.30879	down	1.03691	up	1.02541	up	1.01729	down	1.08052	down	2.02287	down	1.13501	down	1.1812	down	1.0407	down	1.14196	up	1.06291	up	1.07437	down	1.54032	down	1.58523	down	1.02916	down	1.06859	down	1.68344	up	1.79891	up
Ssa#STIR24268	Salmo salar clone ssal-evf-567-114 Transcription cofactor HES-6 putative mRNA, complete cds	hairy and enhancer of split 6	1.09625	up	1.01967	down	1.03203	up	1.30442	down	1.23575	up	1.05856	up	1.0651	down	1.11194	up	1.40802	down	1.02869	up	1.00185	up	1.02679	down	1.14987	up	1.06419	up	1.08051	down	1.56698	down	1.37827	down	1.13692	up	1.15129	down	1.32441	up	1.52479	up
Ssa#S35482496	tetraodon nigroviridis full-length cdna	Slow skeletal ventricular myosin alkali light chain 3	1.25608	up	1.14111	down	1.54383	down	1.29861	down	1.09362	down	1.08032	down	1.17151	up	1.19976	down	1.49995	down	1.39505	down	1.55519	down	1.11479	down	1.02744	up	1.2469	up	1.2136	up	1.65654	down	1.86943	down	1.12852	down	1.00752	up	1.1299	up	1.12147	up
Ssa#DW574440	tetraodon nigroviridis full-length cdna	Peroxisomal sarcosine oxidase (PSO) (L-pipecolate oxidase) (L-pipecolic acid oxidase)	1.48998	down	1.179	down	1.05953	down	1.29806	down	1.33266	up	1.0277	up	1.01227	up	1.0176	up	2.15952	down	1.11429	up	1.14319	down	1.27385	down	1.13415	down	1.60764	down	1.41748	down	1.55245	down	1.52503	down	1.01798	up	1.10845	up	1.9122	up	1.72512	up
Ssa#S31973974	salmo salar tip41-like protein mhc class ii antigen beta chain (sasa-dbb) mhc class ii antigen alpha chain (sasa-dba) leucine rich repeat containing 35-like and alpha-tectorin-like protein complete cds	sestrin 1 (SESN1)	1.03456	up	1.00318	down	1.28002	down	1.2977	down	1.13149	up	1.06981	down	1.41196	down	2.57908	down	3.31734	down	1.15554	down	1.17054	down	1.01298	down	1.1134	down	1.13132	up	1.25962	up	1.69673	down	1.41989	down	1.19497	up	1.58073	up	2.00716	up	1.26977	up
Ssa#STIR13580	Salmo salar clone ssal-rgf-509-370 Acid phosphatase-like protein 2 precursor putative mRNA, complete cds	acid phosphatase-like 2	1.21251	up	1.17634	up	1.1599	down	1.29624	down	1.24416	up	1.08586	down	1.12777	down	1.4487	down	1.53604	down	1.13017	down	1.27566	down	1.12873	down	1.09646	down	1.10248	up	1.20883	up	1.82265	down	1.52281	down	1.19691	up	1.13662	up	1.0677	up	1.06455	down
Ssa#DY738496	xenopus tropicalis clone ch216- complete sequence	transposase	1.01139	up	1.00313	up	1.00332	down	1.292	down	1.04628	down	1.09269	up	1.34583	down	1.44796	down	1.66248	down	1.01465	down	1.02032	down	1.00558	down	1.00637	down	1.00549	down	1.00087	up	1.25294	down	1.44044	down	1.14964	down	1.06035	up	1.21069	up	1.14178	up
Ssa#STIR09543	Salmo salar clone ssal-rgf-539-231 Voltage-dependent anion-selective channel protein 1 putative mRNA, complete cds	voltage-dependent anion channel 1	1.08374	up	1.09418	up	1.12057	down	1.29173	down	1.19048	up	1.00312	down	1.04573	down	1.06416	down	1.35761	down	1.05973	up	1.06894	down	1.13279	down	1.04962	up	1.13608	up	1.08237	up	1.45111	down	1.37649	down	1.05421	up	1.07841	up	1.21452	up	1.12621	up
Ssa#S32008512	tetraodon nigroviridis full-length cdna	Transcription cofactor HES-6	1.0805	up	1.12867	up	1.00773	up	1.2886	down	1.12059	up	1.07276	up	1.22621	down	1.2025	down	1.52928	down	1.05693	up	1.03396	down	1.09282	down	1.01182	up	1.037	up	1.02488	up	1.36622	down	1.42931	down	1.04618	down	1.03649	up	1.20619	up	1.16373	up
Ssa#TC79653_S		Ubiquitin-conjugating enzyme E2 R2	1.09751	down	1.44008	down	1.44137	up	1.28772	down	1.29549	up	1.505	up	1.31626	up	1.44225	up	1.28165	up	1.21947	down	1.14725	up	1.39904	up	1.07598	up	1.37888	down	1.48366	down	2.03436	down	1.68928	down	1.20428	up	1.33619	down	1.17823	up	1.57435	up
Ssa#STIR15933	Salmo salar clone ssal-rgf-503-341 Serine protease 23 precursor putative mRNA, complete cds	Serine protease 23 precursor	1.73766	up	1.55743	up	1.11713	down	1.28502	down	1.07123	up	1.02143	down	1.12046	up	1.36821	down	2.67574	down	1.03444	down	1.26464	down	1.22253	down	1.07858	up	1.53498	up	1.42315	up	1.42395	down	1.59097	down	1.1173	down	1.48198	up	2.37069	up	1.59967	up
Omy#TC158577	danio rerio scube2 complete cds	Scube2	1.5151	up	1.45498	up	1.22638	up	1.28352	down	1.67544	down	1.47815	up	1.23456	down	2.19913	down	1.51407	down	1.33041	down	1.1385	up	1.51468	up	1.27762	down	1.40653	up	1.79701	up	1.0192	down	1.66643	down	1.63504	down	1.33891	up	1.39626	up	1.04283	up
Ssa#S35559346	danio rerio bmp binding endothelial mrna (cdna clone mgc:193655 image:9038251) complete cds	bmp binding endothelial mrna	1.22447	up	1.21534	down	1.67728	down	1.2791	down	1.04009	up	1.30478	down	1.13268	down	1.11549	down	4.09353	down	1.05248	down	1.42592	down	1.35482	down	1.41394	up	1.44032	up	1.01865	up	1.40019	down	1.39785	down	1.00167	up	1.0687	down	2.53452	up	2.70865	up
Ssa#S30295401	vitis vinifera contig whole genome shotgun sequence	Probable downF0334 kinase-like protein C1orf57	1.08832	down	1.12104	down	1.1881	down	1.27895	down	1.20085	up	1.0496	down	1.11546	down	1.19085	down	1.43838	down	1.09055	down	1.17477	down	1.07723	down	1.05871	down	1.0761	down	1.01643	down	1.6749	down	1.43147	down	1.17006	up	1.02151	down	1.09766	up	1.12127	up
Ssa#S35507135	gasterosteus aculeatus clone cfw45-e11 mrna sequence	STARD3 N-terminal like	1.20143	up	1.08385	down	1.19023	up	1.27754	down	1.48534	down	1.17883	down	1.40732	down	1.78197	down	1.88678	down	1.24888	down	1.00451	up	1.25452	up	1.04267	up	1.01397	up	1.0283	down	1.07416	down	1.07886	down	1.00438	down	1.01388	up	1.34674	up	1.3283	up
Ssa#STIR24649	Salmo salar clone ssal-rgb2-627-107 Calpain small subunit 1 putative mRNA, complete cds	small subunit 1	1.1765	up	1.02119	up	1.02979	down	1.27356	down	1.04684	up	1.04252	down	1.00441	down	1.13257	down	1.32585	down	1.08355	down	1.0938	down	1.00946	down	1.06326	up	1.10766	up	1.04176	up	1.44461	down	1.3362	down	1.08113	up	1.04066	up	1.20684	up	1.15969	up
Ssa#STIR16746	Salmo salar putative polyunsaturated fatty acid elongase mRNA, complete cds	polyunsaturated fatty acid elongase	1.22176	up	1.10863	down	1.10647	up	1.267	down	1.06518	down	1.61141	up	2.77181	up	2.4426	up	2.07165	up	1.0308	down	1.17099	up	1.20705	up	1.31402	up	1.29301	up	1.01625	down	1.2261	down	1.74353	down	1.42201	down	1.10088	up	1.56675	up	1.42319	up
Ssa#DY707488	danio rerio kinase sdownpressor of ras 1 mrna	Kinase suppressor of ras 1	1.23822	down	1.0557	down	1.35868	down	1.2669	down	3.75662	down	2.46051	up	3.58109	down	3.9762	down	5.74423	down	1.22887	down	1.08818	up	1.33723	up	1.44133	down	1.19404	up	1.72101	up	2.41296	up	2.86463	down	6.91223	down	1.10676	down	1.74549	up	1.93183	up
Ssa#S31992242	salmo salar calponin-3 mrna	Calponin-3	1.83986	down	1.34685	up	1.02844	up	1.25951	down	1.46411	up	1.66834	up	2.49867	up	3.41012	up	1.85356	up	1.54542	up	1.38866	up	1.11288	down	1.60345	down	1.36259	down	1.17677	up	1.19324	down	1.51317	down	1.26812	down	1.13236	up	1.87197	up	1.65316	up
Ssa#STIR13705	Salmo salar clone ssal-rgf-529-163 Glutaryl-CoA dehydrogenase, mitochondrial precursor putative mRNA, complete cds	glutaryl-coenzyme a dehydrogenase	1.05545	up	1.08635	up	1.1155	down	1.25923	down	1.57216	down	1.30183	down	1.26355	up	1.1493	down	1.78515	down	1.4888	down	1.31978	down	1.12806	up	1.53238	down	1.12098	down	1.367	up	1.19246	down	1.2766	down	1.07056	down	1.0252	down	1.70909	up	1.75216	up
Ssa#TC112504	salmo salar clone bac chori214- complete sequence	Transposable element Tcb1 transposase	1.11356	up	1.04462	up	1.17999	down	1.25726	down	1.27582	up	1.05397	up	1.13865	down	1.05698	up	1.55791	down	1.05548	up	1.11454	down	1.17637	down	1.12514	up	1.17896	up	1.04783	up	1.51973	down	1.4769	down	1.029	up	1.14027	down	1.2276	up	1.39979	up
Ssa#STIR08094	Salmo salar clone ssal-eve-547-289 Copper transport protein ATOX1 putative mRNA, complete cds	copper transport protein atox1	1.12176	up	1.08728	up	1.02505	down	1.25382	down	1.24991	up	1.00601	down	1.00983	up	1.02598	up	1.28134	down	1.0379	up	1.07613	down	1.11692	down	1.07081	up	1.06852	up	1.00215	down	1.50993	down	1.34121	down	1.12579	up	1.02156	up	1.2024	up	1.17701	up
Con_CANDS_01		Atlantic_Salmon_Elovl5A_3'UTR	1.0449	up	1.28136	down	1.085	up	1.25279	down	1.30627	down	1.46311	up	2.59301	up	2.41035	up	1.99983	up	1.00922	down	1.16775	up	1.17851	up	1.32667	up	1.12459	up	1.17969	down	1.03317	up	1.56967	down	1.62173	down	1.06596	up	1.51412	up	1.42044	up
Omy#S15299567	danio rerio specc1-like mrna	specc1-like mrna	1.19158	up	1.13663	up	1.06693	down	1.25049	down	1.12238	up	1.03184	up	1.00551	down	1.04491	down	1.24715	down	1.02394	up	1.09766	down	1.12393	down	1.07344	up	1.15822	up	1.07898	up	1.37071	down	1.41632	down	1.03327	down	1.06406	up	1.12997	up	1.06194	up
Ssa#CK878914	danio rerio smad4 mrna	Mothers against decapentaplegic homolog 4	1.1761	up	1.20934	down	1.30297	down	1.24977	down	1.30581	down	1.63777	down	1.18019	down	1.69922	down	2.73097	down	1.12199	down	1.27952	down	1.14041	down	1.26767	up	1.19765	up	1.05846	down	1.07384	down	1.02417	up	1.09979	up	1.28325	up	1.80849	up	1.40931	up
Ssa#KSS4903	salmo salar clone ssal-rgf-519-181 thrombopoietin receptor precursor complete cds	Thrombopoietin receptor precursor	1.2596	up	1.06316	down	1.18348	up	1.24791	down	1.07799	up	1.20274	down	1.00134	down	1.1347	up	1.27697	down	1.11209	down	1.2831	down	1.15378	down	1.20419	up	1.20557	down	1.45173	down	1.49602	down	1.33129	down	1.12374	up	1.26358	down	1.00615	down	1.25586	up
Ssa#S32005033	danio rerio rna binding protein serine-rich domain mrna	binding protein serine-rich domain mrna	1.8836	down	1.39383	down	1.09156	down	1.24347	down	1.04419	up	1.60778	up	2.48862	up	2.95212	up	1.93182	up	1.31369	up	1.49262	up	1.13621	up	1.02869	down	1.15608	down	1.12384	down	1.01176	up	1.3394	down	1.35515	down	1.10743	up	1.92284	up	1.7363	up
Ssa#S35585146	tetraodon nigroviridis full-length cdna	myosin light chain 1-2	1.48222	up	1.07606	down	1.65358	down	1.23618	down	1.00131	down	1.2042	down	1.49755	up	1.14631	down	1.66584	down	1.48204	down	1.72918	down	1.16675	down	1.07619	up	1.41742	up	1.31707	up	1.82967	down	1.7751	down	1.03074	up	1.15831	up	1.4427	up	1.24552	up
Ssa#EG860434	danio rerio misc_rna miscrna	zinc finger protein 2	1.39298	up	1.15913	up	1.27057	down	1.23538	up	1.26343	up	1.11414	up	1.36964	up	1.33972	up	1.60241	down	1.2873	down	1.48925	down	1.15688	down	1.07119	down	1.18844	up	1.27304	up	1.31652	down	1.34309	down	1.02018	down	1.25917	down	1.47372	up	1.85567	up
Ssa#CA055310	salmo salar gap junction beta-5 protein mrna	gap junction beta-5 protein	1.48094	up	1.05754	up	1.04449	up	1.23473	down	1.80384	down	1.33266	up	2.49656	down	1.7472	down	1.25552	down	1.59336	down	1.18038	down	1.34987	up	1.13782	down	1.20119	up	1.36673	up	1.09066	down	1.9423	down	1.78085	down	2.27673	down	2.34715	down	1.03093	down
Ssa#STIR04365	Salmo salar clone ssal-evf-516-301 Small EDRK-rich factor 2 putative mRNA, complete cds	small edrk-rich factor 2	1.0294	down	1.00174	down	1.02052	up	1.23445	down	1.10873	up	1.01865	up	1.07166	down	1.10435	down	1.34784	down	1.00203	up	1.0153	up	1.01324	up	1.02553	down	1.03469	down	1.00894	down	1.36589	down	1.23853	down	1.10283	up	1.0326	up	1.27694	up	1.23663	up
Ssa#STIR22305	Danio rerio mRNA for ST3Gal III-related alpha-2,3-sialyltransferase (siat6r gene)	alpha--sialyltransferase st3gal iii	1.14339	up	1.0122	down	1.08755	down	1.232	down	1.25596	up	1.05209	down	1.06713	up	1.12105	up	1.21881	down	1.03952	up	1.11615	down	1.16027	down	1.20308	up	1.11409	up	1.07988	down	1.48852	down	1.30702	down	1.13886	up	1.01058	down	1.16528	up	1.17761	up
Ssa#TC103182	danio rerio atpase type 13a mrna	ATPase type 13A	1.29618	up	1.24085	down	1.48547	up	1.22974	down	1.37054	up	3.02032	up	1.54044	up	1.45299	up	2.29208	up	1.28106	up	1.45919	up	1.13905	up	2.06041	up	1.27325	up	1.61823	down	1.31564	down	2.54538	down	1.93471	down	1.35816	up	1.0197	down	1.38491	down
Ssa#S35505001	oncorhynchus mykiss clone omyk-evn-508-303 coatomer subunit zeta-1 complete cds	Coatomer subunit zeta-1	1.05928	down	1.07637	up	1.06786	up	1.22678	down	1.26007	up	1.21129	up	1.28816	down	1.13915	down	1.17167	down	1.13539	up	1.10493	up	1.02756	down	1.00422	down	1.02374	down	1.01944	down	1.3615	down	1.34487	down	1.01237	up	1.00405	up	1.00501	up	1.00096	up
Ssa#STIR10905	PREDICTED: Danio rerio misc_RNA (LOC797662), miscRNA	ank1 protein	1.14678	up	1.09632	down	1.04485	down	1.22673	down	1.12299	up	1.00962	down	1.17121	up	1.04558	up	1.36859	down	1.20718	down	1.26546	down	1.04828	down	1.04147	up	1.05612	down	1.09991	down	1.66302	down	1.53758	down	1.08158	up	1.07769	down	1.26666	up	1.36507	up
Ssa#STIR03092	Salmo salar clone ssal-evf-516-105 Small EDRK-rich factor 2 putative mRNA, complete cds	small edrk-rich factor 2	1.0012	down	1.01032	down	1.00952	up	1.22545	down	1.08312	up	1.02541	down	1.054	down	1.11833	down	1.38626	down	1.00204	down	1.01156	down	1.0095	down	1.00705	up	1.02242	down	1.02963	down	1.33001	down	1.20889	down	1.1002	up	1.05888	up	1.30022	up	1.22792	up
Ssa#STIR18449	Salmo salar clone ssal-rgf-541-022 Glutathione peroxidase 3 precursor putative mRNA, pseudogene cds	glutathione peroxidase 3	1.09958	up	1.46997	down	1.28536	down	1.22226	down	1.07419	down	1.03647	up	1.38173	up	1.11513	down	2.02481	down	1.27194	down	1.5652	down	1.23056	down	1.27078	up	1.10744	down	1.40731	down	1.44728	down	1.98286	down	1.37006	down	1.21139	up	1.78747	up	1.47555	up
Ssa#STIR12336	Salmo salar clone ssal-rgf-528-366 Adenylate kinase isoenzyme 6 putative mRNA, complete cds	taf9 rna polymerasetata box binding protein-associated factor	1.05091	up	1.05078	up	1.1242	up	1.22215	down	1.00218	down	1.00579	up	1.13392	down	1.09363	down	1.51202	down	1.05093	up	1.03276	up	1.01759	down	1.05106	up	1.0358	down	1.08869	down	1.16039	down	1.19024	down	1.02572	down	1.01359	up	1.37712	up	1.35866	up
Ssa#TC99716	salmo salar clone ch214-714p22 mhc class i (sasa-uba) sasa-uba*0601 partial cds and proteasome subunit beta type 8 proteasome subunit beta type 10 psmb9a-like (psmb9a-like) proteosome subunit beta type 9 transporter 2 atp binding cassette bromodomain containing 2 collagen type xi alpha2 retinoid x receptor beta solute carrier 39 (zinc transporter) member 7 and reverse transcriptase-like protein c…	mhc class i (sasa-uba) sasa-uba*0601 partial cds and proteasome subunit beta type 8 proteasome subunit beta type 10	1.03587	up	1.28408	up	1.0252	down	1.21464	down	1.13324	down	1.01147	down	1.12826	down	1.77159	down	1.56603	down	1.09965	down	1.05245	up	1.15732	up	1.36314	down	1.11767	up	1.52354	up	1.17863	down	1.14102	down	1.03296	up	1.4279	up	1.46081	up	1.02304	up
Omy#BX861526	homo sapiens potassium channel tetramerisation domain containing 15 transcript variant mrna	Potassium channel tetramerisation domain containing 15	1.20781	down	1.03157	down	1.29163	down	1.21355	down	1.62355	up	1.1123	up	1.3878	down	1.27349	down	1.74547	down	1.23321	up	1.01399	down	1.25047	down	1.05327	up	1.05464	up	1.00131	up	1.59766	down	1.36871	down	1.16727	up	1.13164	up	1.24037	up	1.09608	up
Ssa#S30260593	salmo salar clone ssal-rgf-515-366 transcription factor sox-11 complete cds	Transcription factor SOX-11	1.30458	down	1.20965	up	1.42046	up	1.21032	down	1.21889	up	1.61195	up	1.00527	up	1.48519	up	1.34715	down	1.03836	up	1.04862	up	1.00988	up	1.51979	down	1.76719	down	1.16279	down	1.42074	down	1.86052	down	1.30954	down	1.42283	down	1.42009	up	2.02054	up
Ssa#STIR11971	Zebrafish DNA sequence from clone CH73-140L11 in linkage grodown 10, complete sequence	tripartite motif-containing 69	1.05453	down	1.27975	up	1.83361	down	1.20981	down	1.6799	up	1.13051	down	1.0505	up	1.05803	down	2.1039	down	1.21168	up	1.31032	down	1.58769	down	1.11378	down	1.32699	up	1.47798	up	1.67731	down	1.40222	down	1.19618	up	1.34673	up	1.68672	up	1.25245	up
Ssa#S35548811	salmo salar lim and sh3 domain protein 1 mrna	LIM and SH3 domain protein 1	1.11397	up	1.06366	up	1.10092	up	1.20868	down	1.25236	up	1.14214	up	1.12557	down	1.41396	down	1.49836	down	1.01019	down	1.00219	down	1.00799	up	1.03672	up	1.00963	up	1.02683	down	1.52914	down	1.38351	down	1.10526	up	1.24354	up	1.32829	up	1.06815	up
Ssa#STIR04412	Salmo salar clone ssal-eve-579-307 Regulator of G-protein signaling 5 putative mRNA, complete cds	regulator of g-protein signaling 5	1.02747	up	1.12552	up	1.24308	up	1.20806	down	1.46875	up	1.44954	up	1.01486	up	1.05735	down	1.60385	down	1.04594	up	1.00772	down	1.05401	down	1.04731	down	1.21917	down	1.1641	down	1.69639	down	1.76463	down	1.04023	down	1.12236	up	1.61521	up	1.43913	up
Ssa#STIR32589	zebrafish dna sequence from clone dkey-181i3 in linkage grodown 20 contains the gene for a novel protein (zgc:86896) the gps1 gene for g protein pathway sdownpressor the 3 end of the wipi1 gene for wd repeat phosphoinositide interacting the csnk1dl gene for casein kinase delta the prkar1a gene for protein camp- type alpha (tissue specific extinguisher 1) the rac3 gene for ras-related c3 botulinum…	ankyrin repeat domain 6	1.1946	up	1.21577	up	1.05932	up	1.20483	down	1.33393	up	1.07049	down	1.07838	up	1.12001	up	1.46045	down	1.08985	up	1.2251	down	1.33518	down	1.07087	up	1.08637	down	1.16336	down	1.47466	down	1.37885	down	1.06948	up	1.04934	up	1.28554	up	1.2251	up
Ssa#TC111124	danio rerio integrin beta mrna (cdna clone mgc:195222 image:9037498) complete cds	integrin beta 3b	1.12892	up	1.13603	down	1.29073	up	1.20144	down	1.0802	up	1.17113	up	1.02448	down	1.03025	up	1.19541	down	1.14582	down	1.09987	down	1.04178	up	1.11928	up	1.25751	down	1.40751	down	1.48704	down	1.54756	down	1.0407	down	1.20938	down	1.0609	up	1.28303	up
Ssa#CA048392	rattus norvegicus sin3a associated protein 130 mrna	Sin3A-associated protein, 130kDa	1.04511	up	1.39085	down	1.0122	down	1.201	down	1.0404	down	1.72567	up	1.2895	up	2.11587	down	2.03101	down	1.18094	down	1.06876	up	1.26213	up	1.23088	up	1.13061	up	1.08869	down	1.36323	down	1.93919	down	1.4225	down	2.31038	up	2.79906	up	1.21152	up
Ssa#S35474599	danio rerio microtubule-associated protein 1 a mrna	Microtubule-associated protein 1 A	1.1716	up	1.31592	up	1.60697	up	1.19755	down	2.80296	up	1.12737	up	1.74208	down	1.18212	down	1.42661	down	1.37744	up	1.07396	down	1.47932	down	1.22638	up	1.47305	down	1.80652	down	2.4369	down	1.44994	down	1.68069	up	1.06987	down	1.31144	down	1.2258	down
Ssa#STIR19021	Salmo salar clone ssal-rgf-508-208 HEXIM putative mRNA, complete cds	hexim protein	1.3227	down	1.00748	down	1.2681	up	1.19378	down	1.22655	down	1.03634	down	1.22296	up	1.28563	up	1.23887	up	1.09501	up	1.20319	up	1.0988	up	1.19898	down	1.39406	down	1.16271	down	1.12506	up	1.04451	up	1.07712	down	1.04163	up	1.18773	up	1.14026	up
Ssa#S18891644	mus musculus thymine dna glycosylase transcript variant mrna	Thymine-DNA glycosylase	1.04231	up	1.02663	up	1.07995	down	1.18617	down	1.06549	up	1.04588	up	1.13343	down	1.2167	down	1.5987	down	1.01032	down	1.02736	down	1.01687	down	1.0049	up	1.09566	up	1.09032	up	1.2769	down	1.27455	down	1.00184	up	1.0625	up	1.37293	up	1.29216	up
Ssa#S35663541	tetraodon nigroviridis full-length cdna	Growth arrest and DNA-damage-inducible protein GADD45 gamma	1.29224	down	1.12516	up	1.69087	up	1.18572	down	1.25285	down	1.2834	up	1.72983	up	2.1266	up	1.72232	up	1.00867	down	1.05163	up	1.06075	up	1.46658	down	2.07774	down	1.41672	down	1.04754	up	1.44704	down	1.51583	down	1.24003	down	1.05622	up	1.30974	up
Ssa#STIR25842	homo sapiens clone mrna sequence	Claudin-12	1.14823	up	1.08044	down	1.06785	up	1.18417	up	1.34708	down	1.27063	up	2.26234	up	1.77191	up	1.02937	up	1.24626	down	1.04982	down	1.18712	up	1.00457	down	1.02425	up	1.02893	up	1.27997	up	1.12647	down	1.44184	down	1.02449	up	2.09349	up	2.04345	up
Ssa#STIR05401	Salmo salar clone ssal-plnb-029-174 Glutaredoxin-like protein YDR286C homolog putative mRNA, complete cds	Glutaredoxin-like protein YDR286C homolog putative mRNA	1.06363	down	1.06094	down	1.05649	up	1.18283	down	1.27351	up	1.19043	up	1.08907	down	1.17644	down	1.43474	down	1.06435	up	1.10658	up	1.03968	up	1.06165	up	1.01548	down	1.07809	down	1.41527	down	1.27245	down	1.11225	up	1.14973	up	1.45781	up	1.26795	up
Ssa#CK899633	danio rerio cysteine- angiogenic 61 mrna	cysteine- angiogenic 61	1.14273	down	1.08332	down	1.1559	up	1.17995	down	1.17782	down	1.24214	down	1.12476	down	1.22524	down	2.74483	down	1.17368	down	1.05091	down	1.11683	up	1.23805	down	1.38812	down	1.12122	down	1.17581	down	1.00171	up	1.17782	up	1.07743	down	2.32216	up	2.50196	up
Ssa#KSS640	tetraodon nigroviridis full-length cdna	FtsJ homolog 1 (E. coli)	1.10331	up	1.00961	up	1.3709	up	1.17956	up	1.43203	up	2.69356	up	3.89523	up	4.58563	up	3.63446	up	1.08966	up	1.21828	up	1.11804	up	1.19078	up	1.0199	down	1.21448	down	1.11414	down	1.87439	down	1.68236	down	1.08038	down	1.30569	up	1.41064	up
Ssa#STIR02388	Salmo salar clone ssal-eve-547-289 Copper transport protein ATOX1 putative mRNA, complete cds	copper transport protein atox1	1.14383	up	1.06737	up	1.02571	down	1.17789	down	1.21966	up	1.00618	up	1.01625	up	1.01484	down	1.28486	down	1.0166	down	1.09932	down	1.08137	down	1.05414	up	1.06724	up	1.01243	up	1.46047	down	1.30288	down	1.12096	up	1.01449	up	1.18777	up	1.17081	up
Ssa#S30284933	tetraodon nigroviridis full-length cdna	Vesicle transport protein SEC20	1.13857	down	1.07087	down	1.08393	down	1.17748	down	1.14484	up	1.02463	down	1.0244	up	1.09796	up	1.36079	down	1.00516	up	1.09495	down	1.1006	down	1.05777	down	1.15015	down	1.08734	down	1.34111	down	1.2583	down	1.06581	up	1.06631	down	1.27311	up	1.35753	up
Ssa#STIR23487	Salmo salar clone ssal-rgf-538-179 Choline-phosphate cytidylyltransferase A putative mRNA, complete cds	Choline-phosphate cytidylyltransferase A	1.27479	up	1.09169	up	1.01085	up	1.17679	down	1.11792	up	1.09531	down	1.00138	down	1.01374	down	1.38045	down	1.05506	down	1.15317	down	1.09299	down	1.10678	up	1.0936	up	1.01206	down	1.38799	down	1.23895	down	1.12029	up	1.0422	down	1.19544	up	1.24589	up
Ssa#S30294558	rattus norvegicus transient receptor potential cation subfamily member 5 mrna	transient receptor potential cation subfamily member 5	1.08174	up	1.14738	up	1.36167	down	1.1719	down	1.18141	down	1.05593	up	1.12843	up	1.77148	down	1.79458	down	1.25021	down	1.23286	down	1.01407	up	1.32608	down	1.19475	up	1.58434	up	1.24016	down	1.5256	down	1.23017	down	1.59892	up	1.64256	up	1.02729	up
Ssa#KSS2172	tetraodon nigroviridis full-length cdna	Growth arrest and DNA-damage-inducible protein GADD45 gamma	1.28213	down	1.06037	up	1.73487	up	1.16497	down	1.39872	down	1.26018	up	1.81893	up	2.05752	up	1.85903	up	1.05632	down	1.06816	up	1.12831	up	1.43609	down	2.08239	down	1.45004	down	1.13663	up	1.3744	down	1.56219	down	1.19488	down	1.04512	up	1.24879	up
Ssa#TC108267	danio rerio -atpase beta subunit isoform 3a complete cds	AF469651_1Na,K-ATPase beta subunit isoform 3a	1.25382	up	1.30872	up	1.28843	down	1.15966	down	1.19939	up	1.24479	down	1.09666	down	1.01626	up	1.45993	down	1.01971	up	1.32314	down	1.34922	down	1.02362	down	1.22093	up	1.24976	up	1.36401	down	1.23265	down	1.10656	up	1.09295	down	1.00613	up	1.09965	up
Ssa#S35550599	danio rerio syntaxin 12 mrna	syntaxin 12 (STX12)	1.19541	up	1.75806	up	1.14267	up	1.15743	down	1.53642	up	1.48179	up	2.90497	up	3.7296	up	1.25704	up	1.51935	up	1.02934	up	1.47605	down	1.03309	up	1.07684	up	1.04235	up	1.17043	down	1.66618	down	1.42356	down	1.18342	up	2.37877	up	2.01009	up
Ssa#S30281289	danio rerio oral cancer overexpressed 1 mrna	Oral cancer overexpressed protein 1	1.02391	up	1.01869	up	1.03371	down	1.15038	down	1.01532	up	1.06149	down	1.26642	down	1.4637	down	1.90738	down	1.05833	down	1.06924	down	1.0103	down	1.05293	down	1.01021	down	1.04229	up	1.23613	down	1.15877	down	1.06676	up	1.09207	up	1.40859	up	1.28983	up
Ssa#S35698229	tetraodon nigroviridis full-length cdna	Molybdenum cofactor synthesis protein 2 large subunit	1.0531	down	1.04707	down	1.10152	down	1.15035	down	1.12142	up	1.12153	down	1.06555	down	1.06435	down	1.54409	down	1.00582	up	1.07197	down	1.07821	down	1.00007	up	1.02484	down	1.02491	down	1.28256	down	1.09952	down	1.16648	up	1.00468	up	1.35182	up	1.34551	up
Ssa#TC84666	tetraodon nigroviridis full-length cdna	NADH dehydrogenase 1 alpha subcomplex subunit 1	1.32565	up	1.16042	down	1.19677	down	1.14815	down	1.29444	up	1.13346	down	1.00107	up	1.08819	down	1.49217	down	1.14428	down	1.31478	down	1.149	down	1.34434	up	1.20666	up	1.1141	down	1.70065	down	1.33182	down	1.27693	up	1.05043	down	1.13613	up	1.19342	up
Ssa#TC88587	salmo salar clone ssal-rgh-509-324 d-amino-acid oxidase complete cds	D-amino-acid oxidase	1.16736	up	1.27274	up	1.21098	down	1.13451	down	1.23638	up	1.16346	down	1.11387	down	1.23556	down	2.19059	down	1.05854	down	1.44428	down	1.3644	down	1.1541	down	1.02167	down	1.12962	up	1.4848	down	1.40833	down	1.05429	up	1.04791	up	1.36169	up	1.29943	up
Omy#TC169713	homo sapiens plakophilin 4 transcript variant mrna	plakophilin 4	1.92615	up	1.02168	down	1.02567	down	1.13317	up	1.19788	down	1.14059	down	1.00303	down	1.15975	down	1.8719	down	1.63413	down	1.60289	down	1.01948	up	1.20426	up	1.23251	up	1.02347	up	1.20387	down	1.24017	down	1.03016	down	1.4133	down	1.1643	up	1.6455	up
Ssa#S35687925	salmo salar hydroxypyruvate isomerase mrna	hydroxypyruvate isomerase	1.44163	up	1.2811	up	1.19652	down	1.12272	down	1.3446	up	1.24806	down	1.02516	up	1.45295	up	1.9907	down	1.15073	up	1.43483	down	1.65111	down	1.29493	up	1.20219	up	1.07714	down	1.31186	down	1.29073	down	1.01637	up	1.23165	down	1.42231	up	1.75178	up
Ssa#DW469563	mus musculus potassium channel tetramerisation domain containing 10 transcript variant mrna	BTB/POZ domain-containing protein KCTD10	1.197	up	1.03168	up	1.33372	down	1.11678	up	1.47394	up	1.24352	down	1.04535	up	1.0754	up	1.97468	down	1.05684	up	1.36869	down	1.44649	down	1.22619	up	1.16641	up	1.05125	down	1.24884	down	1.01464	up	1.26712	up	1.02731	up	1.50819	up	1.46809	up
Ssa#CO470454	homo sapiens translocase of inner mitochondrial membrane 17 homolog b miscrna	translocase of inner mitochondrial membrane 17-like	1.10385	down	1.04578	up	1.10664	down	1.11408	down	1.0456	up	1.17717	down	1.05071	up	1.19935	down	1.94407	down	1.08075	down	1.17947	down	1.09134	down	1.2476	down	1.17649	down	1.06044	up	1.25894	down	1.11626	down	1.12782	up	1.16602	up	1.73185	up	1.48527	up
Ssa#S35658001	tetraodon nigroviridis full-length cdna	Gamma-aminobutyric acid receptor-associated protein-like 2	1.05684	up	1.05734	down	1.04228	up	1.11379	down	1.16358	up	1.10889	up	1.13969	up	1.00163	down	1.21015	down	1.05299	down	1.03151	down	1.02083	up	1.0612	up	1.0173	down	1.07956	down	1.36466	down	1.27398	down	1.07118	up	1.0841	up	1.33707	up	1.23334	up
Ssa#STIR13696	Salmo salar clone 272P16 chaperonin gene, complete cds; myosin 1 gene, partial cds; and TCR-gamma locus, partial sequence	kelch repeat and btbdomain containing 7	1.04232	up	1.00621	down	1.03104	down	1.11106	down	1.25524	up	1.01204	up	1.01709	down	1.05484	down	1.36701	down	1.07592	down	1.17295	down	1.09018	down	1.02586	down	1.09145	down	1.06393	down	1.50052	down	1.31891	down	1.1377	up	1.03742	down	1.14586	up	1.18874	up
Ssa#STIR12065	AY872256S1Oncorhynchus mykiss IgH.A locus, partial sequence	IgH.A locus, partial sequence	1.13928	up	1.13988	up	1.03941	up	1.10691	down	1.16855	up	1.21539	up	1.12455	up	1.01553	up	1.28432	down	1.07701	down	1.092	down	1.01392	down	1.07758	down	1.00374	up	1.08161	up	1.39308	down	1.4691	down	1.05457	down	1.02818	up	1.3226	up	1.28635	up
Ssa#S30279190	salmo salar clone ssal-rgf-522-332 prolyl 4-hydroxylase subunit alpha-2 precursor complete cds	Prolyl 4-hydroxylase subunit alpha-2 precursor	1.29548	up	1.02948	up	1.00792	up	1.10535	down	1.04472	up	1.00991	up	1.04282	up	1.24353	down	1.36242	down	1.13493	down	1.15702	down	1.01946	down	1.10877	up	1.11087	up	1.0019	up	1.31059	down	1.29158	down	1.01472	up	1.14261	up	1.22794	up	1.07468	up
Ssa#S48425832	oncorhynchus mykiss clone omyk-evo-501-026 glutathione s-transferase kappa 1 complete cds	Glutathione S-transferase kappa 1	1.30658	up	1.42651	up	1.25345	up	1.10212	down	1.22686	up	1.08066	up	1.1807	down	1.45068	down	1.95286	down	1.0578	up	1.03148	down	1.09111	down	1.03213	down	1.01057	up	1.04303	up	1.27825	down	1.22851	down	1.04049	up	1.29968	up	1.6035	up	1.23376	up
Ssa#TC82873	tetraodon nigroviridis full-length cdna	RING-box protein 2	1.00289	down	1.0367	down	1.04295	down	1.09777	down	1.13313	up	1.02924	up	1.02228	up	1.00555	down	1.21508	down	1.01273	down	1.03953	down	1.02647	down	1.02072	up	1.00039	up	1.02032	down	1.25975	down	1.17454	down	1.07254	up	1.01503	up	1.19491	up	1.17722	up
Ssa#S32005211	salmo salar clone ssal-rgh-508-110 zinc finger protein 271 complete cds	Zinc finger protein 271	1.26718	up	1.02255	down	1.45782	down	1.09565	down	1.03157	up	1.17616	down	1.05857	up	1.05951	down	2.32331	down	1.15781	down	1.73513	down	1.49863	down	1.11914	up	1.06466	up	1.05117	down	1.3086	down	1.61637	down	1.23519	down	1.03232	down	1.41741	up	1.46322	up
Ssa#S31991880	tetraodon nigroviridis full-length cdna	TM2 domain-containing protein 1	1.37141	up	1.00308	up	1.08082	down	1.08865	up	1.2433	up	1.21018	up	1.11273	up	1.07208	down	1.29567	down	1.15267	down	1.26224	down	1.09505	down	1.18611	up	1.1743	up	1.01006	down	1.31641	down	1.40313	down	1.06588	down	1.03493	up	1.1422	up	1.10365	up
Ssa#S32004534	salmo salar clone ssal-rgf-002-197 dna mismatch repair protein mlh3 pseudogene cds	DNA mismatch repair protein Mlh3 (MutL protein homolog 3)	1.29546	up	1.17363	up	1.0795	down	1.0854	down	1.04403	up	1.1635	down	1.19808	up	1.18698	down	1.65601	down	1.18322	down	1.34116	down	1.13349	down	1.07194	down	1.04272	up	1.11773	up	1.34081	down	1.25113	down	1.07167	up	1.20189	up	1.47934	up	1.23084	up
Omy#S34424623	tetraodon nigroviridis full-length cdna	NFU1 iron-sulfur cluster scaffold homolog	1.99672	up	1.12237	down	1.06376	up	1.08449	up	1.60785	up	1.1267	up	1.22431	down	1.41381	down	1.50266	down	1.32808	down	1.34431	down	1.01222	down	1.68744	up	1.39629	up	1.20852	down	1.96899	down	1.39663	down	1.40982	up	1.15007	down	1.0953	down	1.05001	up
Ssa#S30287153	homo sapiens ww domain containing e3 ubiquitin protein ligase 2 transcript variant mrna	domain containing e3 ubiquitin protein ligase 2	1.61777	up	1.22673	down	1.02311	down	1.08209	down	1.179	down	1.64808	down	1.45658	up	1.22588	down	1.60869	down	1.54981	down	1.38162	down	1.12174	up	1.28053	up	1.19799	up	1.0689	down	1.42241	down	1.10237	up	1.56802	up	1.15213	up	1.69597	up	1.47203	up
Omy#S15341085	oncorhynchus mykiss chemokine ck-1 precursor mrna	chemokine CK-1 precursor	1.90435	up	1.63259	up	1.04337	down	1.08036	down	1.2769	up	1.12564	up	1.41076	up	1.11791	up	1.18101	down	1.01338	down	1.06431	down	1.05026	down	1.15105	up	1.86688	up	1.62188	up	1.39797	down	1.2943	down	1.0801	up	1.24529	up	1.56545	up	1.25709	up
Ssa#STIR03031	gallus gallus nm23-h5 mrna	Nucleoside diphosphate kinase homolog 5	1.13536	up	1.09383	up	1.04707	down	1.07515	up	1.47154	up	1.25566	up	1.04219	down	1.19248	down	1.53996	down	1.18513	down	1.24134	down	1.04743	down	1.14177	down	1.04419	down	1.09345	up	1.62206	down	1.44975	down	1.11885	up	1.03577	down	1.19034	up	1.23292	up
Ssa#STIR03247	Salmo salar clone ssal-evd-515-262 SLAM family member 7 precursor putative mRNA, complete cds	cd58 protein	1.44612	up	1.1655	down	1.14293	up	1.07362	up	1.26359	up	1.13809	up	1.04364	down	1.15823	down	1.47311	down	1.18123	down	1.24913	down	1.05748	down	1.42686	up	1.01292	up	1.40866	down	1.39024	down	1.32413	down	1.04993	up	1.06436	down	1.13	up	1.20272	up
Ssa#STIR14696	Salmo salar clone ssal-rgf-509-193 N-acetylglucosamine-6-phosphate deacetylase putative mRNA, complete cds	amidohydrolase domain containing 2	1.10944	down	1.44127	down	1.07239	down	1.07239	up	1.3027	down	1.36961	up	1.64475	up	1.47016	up	1.37477	up	1.14469	down	1.05819	up	1.2113	up	1.13489	up	1.02286	up	1.10953	down	1.22042	up	1.20692	down	1.47295	down	1.02318	down	1.266	up	1.29534	up
Ssa#STIR16974	Bos taurus 7-dehydrocholesterol reductase, mRNA (cDNA clone MGC:166349 IMAGE:8236253), complete cds	7-dehydrocholesterol reductase	1.80804	up	1.05578	up	1.14809	up	1.06599	down	1.39138	up	1.02364	down	1.13338	down	1.4976	up	1.8005	down	1.15749	up	1.19265	down	1.38049	down	1.98222	up	1.32044	up	1.50119	down	1.28139	down	1.24199	down	1.03172	up	1.46641	down	1.332	up	1.95325	up
Omy#S34424145	tetraodon nigroviridis full-length cdna	2,4-dienoyl CoA reductase 2	1.05504	down	1.04998	down	1.01401	down	1.06369	down	1.21613	up	1.18444	up	1.04817	down	1.17752	down	1.24797	down	1.01911	up	1.02464	up	1.00543	up	1.01421	up	1.01545	down	1.02988	down	1.26933	down	1.22958	down	1.03233	up	1.14487	up	1.21995	up	1.06558	up
Ssa#S35661839	tetraodon nigroviridis full-length cdna	Prefoldin subunit 5	1.04853	up	1.04816	down	1.17304	down	1.05217	down	1.22359	up	1.10358	up	1.03373	up	1.16567	down	1.37736	down	1.14775	down	1.20433	down	1.04929	down	1.04433	down	1.02129	up	1.06657	up	1.47764	down	1.39841	down	1.05666	up	1.04987	up	1.18225	up	1.12609	up
Ssa#STIR13509	Salmo salar clone ssal-rgf-503-023 Spindlin-Z putative mRNA, complete cds	Spindlin-Z putative mRNA	1.26287	up	1.02769	down	1.13472	down	1.05126	down	1.19784	up	1.01952	up	1.063	up	1.02645	down	1.35783	down	1.08807	down	1.23549	down	1.13549	down	1.19279	up	1.15986	up	1.02839	down	1.37015	down	1.32418	down	1.03472	up	1.00279	up	1.16826	up	1.16501	up
Ssa#S31975199	danio rerio heat shock alpha-crystallin- b8 mrna	Heat shock 22kDa protein 8 (HSP8, zgc:64202)	1.29542	down	1.31785	down	1.02312	up	1.04737	down	1.19448	up	1.74856	up	2.2163	up	2.12987	up	2.21062	up	1.03948	up	1.22808	up	1.18144	up	1.05747	up	1.07923	down	1.14126	down	1.20355	down	1.49126	down	1.23905	down	1.08166	up	1.23123	up	1.13828	up
Ssa#DY695713	danio rerio novel protein vertebrate trf1-interacting ankyrin-related adp-ribose polymerase mrna (cdna clone mgc:193847 image:9037585) complete cds	trf1-interacting ankyrin-related adp-ribose polymerase mrna	1.27756	up	1.00554	down	1.28678	up	1.04511	down	1.14531	down	1.02587	down	1.12466	down	1.45485	down	2.07796	down	1.28845	down	1.12843	down	1.14181	up	1.00296	down	1.13656	down	1.13321	down	1.17573	down	1.14959	down	1.02274	up	1.00399	up	1.63735	up	1.63085	up
Ssa#STIR15159	Salmo salar clone ssal-sjb-011-319 FAM44B putative mRNA, complete cds	FAM44B	1.04635	up	1.14512	down	1.18522	down	1.04309	down	1.05347	up	1.03979	down	1.06728	down	1.26772	down	1.45062	down	1.22569	down	1.20747	down	1.01509	up	1.02295	down	1.02707	up	1.05063	up	1.34687	down	1.21131	down	1.11192	up	1.0319	down	1.12563	up	1.16154	up
Ssa#STIR21535	Salmo salar clone ssal-evd-522-136 Drebrin-like protein putative mRNA, complete cds	drebrin-like protein	1.197	up	1.16054	up	2.06646	down	1.03897	down	1.05939	down	1.44017	down	2.22545	up	1.36615	down	2.28154	down	1.58265	down	2.19314	down	1.38574	down	1.53445	down	1.12785	up	1.73063	up	1.55213	down	1.58218	down	1.01936	down	1.92102	up	2.31515	up	1.20517	up
Ssa#STIR00149_3	Salmo salar putative polyunsaturated fatty acid elongase mRNA, complete cds	Elovl5A_3pUTR	1.20864	up	1.18224	down	1.01194	down	1.03869	down	1.02996	up	1.35659	up	2.23038	up	2.09367	up	1.67292	up	1.01818	down	1.05707	up	1.07629	up	1.40339	up	1.29288	up	1.08548	down	1.08926	down	1.333	down	1.22377	down	1.04627	up	1.40931	up	1.34698	up
Ssa#STIR23953	Salmo salar clone ssal-rgf-509-193 N-acetylglucosamine-6-phosphate deacetylase putative mRNA, complete cds	N-acetylglucosamine-6-phosphate deacetylase	1.32775	up	1.12481	up	1.4408	down	1.03563	down	1.22075	down	1.0165	down	1.79061	up	1.54987	up	1.20255	up	1.04273	down	1.13866	down	1.092	down	1.13205	up	1.68007	up	1.48409	up	1.13044	up	1.1601	down	1.31142	down	1.10799	up	1.30769	up	1.18023	up
Ssa#DW583329	danio rerio guanine nucleotide binding 1 mrna	guanine nucleotide binding protein-like 1	1.0609	up	1.43128	up	1.00843	down	1.03504	down	1.18283	down	1.49904	down	1.16568	up	2.24108	down	3.18816	down	1.14077	down	1.1709	down	1.02641	down	1.53904	down	1.09445	down	1.40622	up	1.00176	up	1.2369	up	1.23472	up	2.29002	up	3.17396	up	1.386	up
Ssa#S35474300_S		Tgds protein	1.36556	up	1.00118	down	1.04537	up	1.03116	down	1.08027	up	1.02294	up	1.05314	up	1.04967	down	1.27533	down	1.10658	down	1.18174	down	1.06792	down	1.23548	up	1.10539	up	1.11769	down	1.23265	down	1.24652	down	1.01125	down	1.00103	down	1.13654	up	1.13771	up
Ssa#STIR18017	Salmo salar clone ssal-rgf-503-248 Oocyte zinc finger protein XlCOF20 putative mRNA, complete cds	zinc finger protein 205	1.34627	up	1.2548	up	1.18221	down	1.02416	up	1.49187	up	1.21288	down	1.02664	down	1.41136	up	1.61797	down	1.13508	up	1.40013	down	1.58926	down	1.21782	up	1.13673	up	1.07134	down	1.28334	down	1.12716	down	1.13856	up	1.27653	down	1.1256	up	1.43686	up
Ssa#S35590949	tetraodon nigroviridis full-length cdna	Small acidic protein	1.11162	up	1.01705	up	1.02725	down	1.0203	down	1.338	up	1.03023	down	1.07222	down	1.05893	up	1.43705	down	1.01553	up	1.12371	down	1.14116	down	1.10996	up	1.01619	up	1.09228	down	1.34429	down	1.11289	down	1.20793	up	1.11804	down	1.1927	up	1.33349	up
Ssa#S30276328	gasterosteus aculeatus clone cgx13-f03 mrna sequence	YY1 transcription factor b	1.00338	down	1.17132	down	1.31339	down	1.01098	down	1.16378	up	1.25743	up	1.76314	up	1.68714	up	1.04218	up	1.04366	down	1.19614	down	1.14611	down	1.11855	up	1.09432	up	1.02213	down	1.22792	down	1.52057	down	1.23833	down	1.00133	up	1.41437	up	1.41248	up
Ssa#STIR00149_4	Salmo salar putative polyunsaturated fatty acid elongase mRNA, complete cds	Elovl5A_3pUTR	1.31303	up	1.51349	down	1.34151	up	1.00967	up	1.1309	down	1.67113	up	2.34422	up	1.8579	up	1.95069	up	1.13206	down	1.28607	up	1.45591	up	1.75544	up	1.25877	up	1.39457	down	1.00863	up	1.28696	down	1.29808	down	1.11456	up	1.54552	up	1.38666	up
Ssa#S31987888	bos taurus with sh3 ankyrin repeat and ph domain 1 mrna	sh3 ankyrin repeat and ph domain 1	1.17386	up	1.0399	up	1.00658	up	1.00893	up	1.32903	up	1.49452	up	1.75537	up	1.97274	up	1.27851	up	1.21115	up	1.05598	up	1.14694	down	1.36717	up	1.23147	up	1.11019	down	1.08762	down	1.40276	down	1.28975	down	1.0777	up	1.44985	up	1.34532	up
Ssa#STIR22343	Salmo salar clone ssal-eve-523-131 Tropomyosin-1 alpha chain putative mRNA, complete cds	tropomyosin 3	1.74315	up	1.23458	up	1.41586	down	1.00794	down	1.75145	up	1.10735	down	2.31912	up	2.34491	down	1.99432	down	1.70837	down	1.71134	down	1.00174	down	1.20995	down	1.44218	up	1.74496	up	3.01588	down	1.55771	down	1.9361	up	3.18323	up	2.7026	up	1.17784	down
Ssa#S31984473	salmo salar segment polarity protein dishevelled homolog dvl-3 mrna	Segment polarity protein dishevelled homolog DVL-3	1.21192	up	1.4438	up	1.15543	down	1.00527	down	1.34695	up	1.10304	down	1.17626	down	1.22417	up	1.60555	down	1.09088	up	1.32203	down	1.44218	down	1.09208	down	1.0592	up	1.15673	up	1.24123	down	1.20485	down	1.0302	up	1.31998	down	1.03247	up	1.36284	up
Ssa#STIR12873	Salmo salar clone ssal-evd-577-101 Tumor sdownpressor candidate 2 putative mRNA, complete cds	Tumor sdownpressor candidate 2 putative mRNA	1.17149	up	1.04186	up	1.08102	down	1.00298	down	1.26344	up	1.13325	down	1.2526	up	1.02353	down	1.3809	down	1.22088	down	1.33568	down	1.09403	down	1.08578	down	1.0547	down	1.02946	up	1.5471	down	1.18213	down	1.30874	up	1.05012	up	1.29501	up	1.2332	up
Ssa#STIR04615	Salmo salar clone ssal-evd-526-162 Peroxisomal 2,4-dienoyl-CoA reductase putative mRNA, complete cds	Peroxisomal 2,4-dienoyl-CoA reductase putative mRNA	1.01919	down	1.0401	down	1.0337	down	1.0001	down	1.28081	up	1.17433	up	1.01953	down	1.06241	down	1.30907	down	1.02774	up	1.01211	down	1.04018	down	1.04882	up	1.0021	up	1.04662	down	1.24637	down	1.18867	down	1.04854	up	1.07097	up	1.26863	up	1.18457	up

## Sheet: classification
Classification of some of the genes from the down-regulated list used for the results/discussion of the paper.
	8 weeks						10 weeks						12 weeks						16 weeks
	ST/FF1		ST/FF2		FF1/FF2		ST/FF1		ST/FF2		FF1/FF2		ST/FF1		ST/FF2		FF1/FF2		ST/FF1		ST/FF2		FF1/FF2
Lipid metabolism
7-dehydrocholesterol reductase	1.30679	up	1.12273	up	1.16394	down	1.4656	up	1.03272	up	1.41917	down	1.19202	down	1.15421	down	1.03276	up	1.20764	down	2.12431	up	2.5654	up
phospholipase C delta 3A	1.10447	down	1.00318	up	1.10798	up	1.27793	up	1.02421	up	1.24772	down	1.63887	down	1.55862	down	1.05148	up	1.10056	up	1.95019	up	1.77199	up
F10 protein	1.45527	down	1.20903	down	1.20367	up	1.10084	down	1.06498	up	1.17238	up	2.93733	down	3.64887	down	1.24224	down	1.09223	up	1.70358	up	1.55972	up
Peroxisome proliferator-activated receptor alpha	1.14686	down	1.34073	down	1.16904	down	1.45885	down	1.64131	up	2.39442	up	2.32698	down	2.20313	down	1.05621	up	1.04511	down	1.49462	up	1.56204	up
glutathione peroxidase 3	1.27194	down	1.5652	down	1.23056	down	1.27078	up	1.10744	down	1.40731	down	1.44728	down	1.98286	down	1.37006	down	1.21139	up	1.78747	up	1.47555	up
phospholipase mrna	1.05347	up	1.16584	down	1.22818	down	1.01066	down	1.60148	up	1.61856	up	1.98258	down	1.7214	down	1.15172	up	1.02458	down	1.35444	up	1.38773	up
atp synthase lipid-bindingmitochondrial precursor	1.03912	up	1.038	down	1.07861	down	1.0487	down	1.04181	up	1.09254	up	1.261	down	1.13331	down	1.11267	up	1.06501	down	1.31948	up	1.40526	up
Apolipoprotein O precursor	1.29967	down	1.01885	down	1.27563	up	1.23092	down	1.02323	up	1.25951	up	2.10168	down	1.53971	down	1.36499	up	1.1408	up	1.13934	up	1.00128	down
LAG1 homolog, ceramide synthase 2	2.03821	down	1.10651	down	1.84201	up	1.05349	down	1.20928	down	1.14788	down	1.81391	down	1.9076	down	1.05165	down	1.19971	up	1.15934	down	1.39087	down
Choline-phosphate cytidylyltransferase A	1.05506	down	1.15317	down	1.09299	down	1.10678	up	1.0936	up	1.01206	down	1.38799	down	1.23895	down	1.12029	up	1.0422	down	1.19544	up	1.24589	up
B-oxidation
acyl-synthetase long-chain family member 1	1.04464	up	1.59972	up	1.53136	up	1.14211	down	1.00269	down	1.13904	up	1.04143	down	1.07758	down	1.03471	down	1.15931	up	1.54262	up	1.33064	up
aldehyde dehydrogenase 9A1b	1.09795	down	1.06355	down	1.03235	up	1.00823	down	1.03787	down	1.0294	down	1.48845	down	1.30808	down	1.13789	up	1.03487	up	1.42869	up	1.38056	up
AKT2 kinase	1.53243	up	1.77403	up	1.15766	up	1.01638	up	1.15296	down	1.17185	down	1.4281	down	1.67427	down	1.17237	down	1.01011	up	2.03776	up	2.01735	up
Peroxisomal 2,4-dienoyl-CoA reductase putative mRNA	1.02774	up	1.01211	down	1.04018	down	1.04882	up	1.0021	up	1.04662	down	1.24637	down	1.18867	down	1.04854	up	1.07097	up	1.26863	up	1.18457	up
2,4-dienoyl CoA reductase 2	1.01911	up	1.02464	up	1.00543	up	1.01421	up	1.01545	down	1.02988	down	1.26933	down	1.22958	down	1.03233	up	1.14487	up	1.21995	up	1.06558	up
Transport/intracellular trafficking
ras and ef hand domain containing	4.4862	up	1.88048	up	2.38567	down	1.22916	down	1.20303	up	1.47871	up	1.58466	down	1.9507	down	1.23099	down	1.21305	down	2.73922	up	3.32281	up
potassium channel Kv1.1b	1.02881	down	1.12618	down	1.09464	down	1.13131	up	1.39007	up	1.22873	up	1.98265	down	1.90017	down	1.04341	up	1.05787	down	1.97871	up	2.09322	up
ATP-binding cassette, sub-family C, member 5, partial	1.05511	up	1.04357	down	1.10108	down	1.14979	down	1.06102	down	1.08366	up	2.19853	down	2.1744	down	1.0111	up	1.28166	up	2.1917	up	1.71005	up
Monocarboxylate transporter 9	1.16508	down	1.03744	up	1.20869	up	1.1561	down	1.35198	up	1.56302	up	1.77352	down	1.61698	down	1.09681	up	1.08036	up	2.32998	up	2.15668	up
Abcc9 protein	1.50361	up	2.57788	up	1.71446	up	1.41514	up	1.21452	up	1.16518	down	1.04358	up	1.28323	up	1.22964	up	8.46411	down	1.80428	down	4.69113	up
Solute carrier family 7 (cationic amino acid transporter, y+ system), member 8	1.04618	down	1.36989	down	1.30943	down	1.08709	down	1.30691	down	1.20221	down	1.52012	down	1.9173	down	1.26128	down	1.13917	down	1.69434	up	1.93014	up
translocase of inner mitochondrial membrane 17-like	1.08075	down	1.17947	down	1.09134	down	1.2476	down	1.17649	down	1.06044	up	1.25894	down	1.11626	down	1.12782	up	1.16602	up	1.73185	up	1.48527	up
Zinc transporter ZIP13	1.03533	up	1.21578	up	1.17429	up	1.17735	down	1.22817	down	1.04316	down	1.1125	down	1.02926	down	1.08088	up	1.22499	up	1.58175	up	1.29124	up
Cell proliferation
cysteine- angiogenic 61	1.17368	down	1.05091	down	1.11683	up	1.23805	down	1.38812	down	1.12122	down	1.17581	down	1.00171	up	1.17782	up	1.07743	down	2.32216	up	2.50196	up
Butyrate response factor 2	1.09536	up	1.2807	up	1.1692	up	1.07405	down	1.06428	down	1.00918	up	1.08879	down	1.28339	down	1.17873	down	1.13952	up	1.51027	up	1.32536	up
vascular endothelial growth factor receptor 2	1.74506	up	1.98258	up	1.13611	up	1.12495	up	1.14037	down	1.28287	down	3.14291	down	1.03449	up	3.25129	up	1.52167	up	2.36669	up	1.55533	up
LYR motif-containing protein 1	1.0739	up	1.32483	down	1.42274	down	1.00925	up	1.01201	up	1.00273	up	2.05959	down	1.67871	down	1.22689	up	1.10067	down	1.04477	down	1.0535	up
Signalling/Signal transduction
guanine nucleotide binding protein-like 1	1.14077	down	1.1709	down	1.02641	down	1.53904	down	1.09445	down	1.40622	up	1.00176	up	1.2369	up	1.23472	up	2.29002	up	3.17396	up	1.386	up
Frizzled homolog 7a	1.48085	up	1.73244	up	1.16989	up	1.06163	down	1.09729	down	1.03359	down	1.00014	up	1.05257	up	1.05242	up	1.18106	up	2.60249	up	2.20351	up
Frizzled homolog 9	1.17233	down	1.05893	down	1.10709	up	1.18451	down	1.21901	down	1.02913	down	1.34155	down	1.2652	down	1.06034	up	1.04735	up	2.11652	up	2.02083	up
plexin d1 complete cds	1.12428	up	1.21823	up	1.08356	up	1.08436	up	1.01807	down	1.10395	down	1.32426	down	1.23185	down	1.07501	up	1.09619	up	1.51133	up	1.37872	up
Mitotic process/Cell cycle
contractile ring component anillin	1.05665	up	1.04532	up	1.01085	down	1.18502	up	1.70839	up	1.44166	up	2.50353	down	1.27476	down	1.96391	up	1.79509	down	1.97931	up	3.55304	up
leucine rich repeat containing transcript variant 1	1.06681	up	1.19123	up	1.11663	up	1.07695	down	1.15039	down	1.0682	down	1.39381	down	1.04681	down	1.33148	up	1.21396	up	2.73659	up	2.25426	up
FFA-1 protein	1.07142	up	1.07381	up	1.00223	up	1.13309	down	1.12905	down	1.00358	up	1.12692	down	2.14456	down	1.90303	down	1.15328	up	2.34281	up	2.03142	up
Pre-mRNA-processing factor 19	1.01067	down	1.10071	up	1.11246	up	1.22491	down	1.02509	down	1.19493	up	1.08542	down	1.05892	up	1.14938	up	1.2371	up	1.69411	up	1.36942	up
Cyclin Y isoform 1	1.00619	up	1.72639	up	1.71577	up	1.55679	down	1.69675	down	1.0899	down	1.65994	down	1.33362	down	1.24469	up	1.55862	up	8.57454	up	5.50135	up
Structural proteins
Collagen alpha-1I chain precursor putative mRNA	1.15735	up	1.10077	up	1.0514	down	1.12798	up	1.00722	up	1.1199	down	2.39916	down	2.33292	down	1.02839	up	1.1187	up	2.0515	up	1.83383	up
myosin VIb	1.02238	down	1.19862	down	1.17238	down	1.10265	down	1.18439	up	1.30596	up	4.75292	down	3.25596	down	1.45976	up	1.11629	up	1.78254	up	1.59684	up
