# Supplementary material for: Functional Feeds Reduce Heart Inflammation and Pathology in Atlantic Salmon (Salmo salar L.) following Experimental Challenge with Atlantic Salmon Reovirus (ASRV)
Source: PLoS One. 2012 Nov 30;7(11):e40266. doi: 10.1371/journal.pone.0040266 (PMC3511526; doi:10.1371/journal.pone.0040266)
Supplement: Table S2 — Complete list of the down-regulated genes at 12wpc on the group of fish fed with the ST diet and 16wpc on the group of fish fed with the FF2 diet from cluster groups (identified by SOM). (XLSX) [file pone.0040266.s003.xlsx]

## Sheet: Fold change
Complete list of the up-regulated genes from the cluster analysis
			Differences during the time course of the infection per group																		Differences between dietsin each sampling point
			8w/10w						8w/12w						8w/16w						8w						10w						12w						16w
ProbeName	B2GO_BlastnHit	B2GO_BlastxHit	ST		FF1		FF2		ST		FF1		FF2		ST		FF1		FF2		ST/FF1		ST/FF2		FF1/FF2		ST/FF1		ST/FF2		FF1/FF2		ST/FF1		ST/FF2		FF1/FF2		ST/FF1		ST/FF2		FF1/FF2
Ssa#S35567219	oncorhynchus keta mrna for anionic trypsin isoform partial cds	Granzyme A precursor	1.78144	up	1.82719	up	1.74474	up	79.0556	up	2.59135	up	5.22924	up	96.211	up	26.4331	up	316.652	up	1.14689	down	1.65966	down	1.4471	down	1.17634	down	1.62547	down	1.3818	down	26.6002	up	9.10906	up	2.9202	down	3.17362	up	5.46233	down	17.3354	down
Ssa#S30294330	rattus norvegicus serine dehydratase mrna	serine dehydratase	1.54328	down	2.16787	up	2.4611	up	8.38484	up	3.14247	up	6.28242	up	4.56076	up	11.9558	up	116.019	up	2.31766	up	3.07205	up	1.3255	up	1.44355	down	1.23636	down	1.16757	up	6.18405	up	4.10012	up	1.50826	down	1.13107	down	8.28063	down	7.32104	down
Ssa#S35536987	salmo salar clone ssal-evd-521-170 platelet basic protein precursor complete cds	Platelet basic protein precursor	1.35765	down	1.97638	up	2.93462	up	18.3627	up	2.68588	up	13.1311	up	4.39776	up	8.95753	up	86.1895	up	2.52806	up	5.00005	up	1.97782	up	1.06138	down	1.25497	up	1.332	up	17.2838	up	6.99211	up	2.47189	down	1.24117	up	3.91966	down	4.86496	down
Ssa#CL95Contig1	salmo salar clone ssal-rgb2-506-136 barrier-to-autointegration factor complete cds	barrier-to-autointegration factor	1.45475	down	1.48001	up	5.59297	up	19.728	up	2.18198	up	4.74272	up	6.08744	up	15.6934	up	55.9248	up	1.36913	up	2.64823	up	1.93425	up	1.57256	down	3.07237	down	1.95374	down	12.3788	up	11.0157	up	1.12374	down	1.88295	down	3.46907	down	1.84236	down
Ssa#S35475340	salmo salar platelet basic protein mrna	Platelet basic protein	1.05999	down	1.22207	up	2.3524	up	10.946	up	1.42634	up	4.69024	up	3.75953	up	8.72909	up	45.587	up	1.91068	up	3.0045	up	1.57248	up	1.475	up	1.20493	up	1.22414	down	14.6629	up	7.01186	up	2.09116	down	1.2152	down	4.03585	down	3.32115	down
Ssa#S35591192	danio rerio solute carrier family sodium bicarbonate member 8 mrna	solute carrier family sodium bicarbonate member 8	3.46227	up	3.33127	up	6.5781	down	1.16804	up	3.22577	up	11.6127	down	52.9306	up	1.01344	down	42.6461	down	1.78894	down	34.3895	down	19.2233	down	1.72126	down	1.50996	down	1.13994	up	4.94053	down	2.53535	down	1.94866	up	29.9854	up	65.6388	up	2.18903	up
Ssa#STIR13743	Salmo salar clone ssal-rgb2-563-079 Interleukin-20 receptor alpha chain precursor putative mRNA, complete cds	cytokine receptor family member b1	1.3244	down	1.0264	down	2.91366	up	18.1678	up	1.64522	up	2.94634	up	12.8803	up	5.54223	up	42.1334	up	1.04336	down	1.72065	up	1.79526	up	1.3463	down	2.24269	down	1.66582	down	10.5839	up	10.6099	up	1.00246	up	2.22745	up	1.90111	down	4.23463	down
Ssa#STIR10724	-	c-c motif chemokine 19 precursor	1.17814	up	1.83106	up	1.84858	up	8.20044	up	2.70096	up	4.58918	up	4.12706	up	5.29917	up	39.5322	up	1.71243	up	1.53888	up	1.11278	down	1.10181	up	1.01962	down	1.12343	down	5.19916	up	2.74983	up	1.89072	down	1.33367	up	6.22451	down	8.30142	down
Ssa#ES325815	tetraodon nigroviridis full-length cdna	creatine kinase-1	2.0685	down	1.78595	up	7.56572	down	2.42373	up	1.33367	up	14.1555	down	1.75154	down	2.36004	down	34.7101	down	1.63406	up	3.19313	down	5.21777	down	2.26078	down	1.14545	up	2.58961	up	2.96965	up	10.7447	up	3.61815	up	2.20175	up	6.20609	up	2.81871	up
Ssa#KSS683	salmo salar clone ssal-evf-006-186 receptor-transporting protein 3 complete cds	Receptor-transporting protein 3	1.60484	down	1.32905	up	3.58413	up	12.7375	up	3.3017	up	3.23999	up	3.03569	up	11.0037	up	33.8638	up	2.40821	up	3.36288	up	1.39642	up	1.12907	up	1.71043	down	1.93119	down	9.29059	up	13.2207	up	1.42302	up	1.50517	down	3.31716	down	2.20384	down
Ssa#S18836987	salmo salar ubiquitin-like protein mrna	Ubiquitin-like protein	1.34569	down	1.45305	up	2.65606	up	13.8922	up	1.46971	up	5.2063	up	4.08504	up	6.45862	up	33.211	up	1.17164	up	1.98663	up	1.69559	up	1.6689	down	1.79914	down	1.07804	down	11.0748	up	5.301	up	2.08918	down	1.34942	down	4.09231	down	3.03263	down
Ssa#S18892317	dicentrarchus labrax clone interferon inducible mxprotein complete cds	interferon inducible mx protein	1.03914	up	1.9616	up	2.98953	up	16.4928	up	2.18067	up	4.34826	up	3.62777	up	13.8406	up	31.0517	up	1.83552	up	2.33791	up	1.2737	up	1.02844	down	1.23056	down	1.19653	down	13.8823	up	8.86761	up	1.56551	down	2.07853	down	3.66115	down	1.76141	down
Ssa#STIR00154_2	SSU66475Salmo salar Mx1 protein mRNA, complete cds	interferon inducible mx protein	1.05574	up	1.92126	up	2.88421	up	16.7377	up	2.1169	up	4.45528	up	3.67506	up	13.8338	up	30.3342	up	1.76449	up	2.21026	up	1.25264	up	1.03136	down	1.23602	down	1.19844	down	13.9513	up	8.30357	up	1.68015	down	2.13333	down	3.73443	down	1.75052	down
Ssa#STIR08402	AF290477Oncorhynchus mykiss VIG-2 (VIG-2) mRNA, complete cds	vig-2 protein	1.00788	up	1.57121	up	4.18619	up	18.0068	up	1.70029	up	4.89136	up	4.59999	up	11.5029	up	30.0233	up	1.43126	up	2.4859	up	1.73686	up	1.0892	down	1.67081	down	1.53398	down	15.1576	up	9.15143	up	1.65631	down	1.74716	down	2.62554	down	1.50274	down
Ssa#STIR01238	Salmo salar clone HM5_0764 parvalbumin like 1 mRNA, complete cds	glyceraldehyde-3-phosphate dehydrogenase	2.89445	down	1.76744	up	11.8504	down	2.20901	up	1.18717	up	31.057	down	1.37818	down	2.03175	down	29.7973	down	2.03682	up	2.75895	down	5.61948	down	2.51165	down	1.48396	up	3.72718	up	3.78997	up	24.8665	up	6.56112	up	3.00273	up	7.83661	up	2.60982	up
Ssa#S22497299	salmo salar interferon gamma mrna	interferon gamma	1.04696	up	1.86229	up	1.82782	up	14.0002	up	2.42852	up	6.73027	up	2.05033	up	3.40751	up	27.9539	up	1.76045	up	2.13903	up	1.21505	up	1.0104	down	1.22522	up	1.23796	up	10.1488	up	4.44958	up	2.28085	down	1.05928	up	6.37383	down	6.75166	down
Ssa#S35487580	salmo salar clone ssal-evd-522-147 t-cell receptor alpha chain v region 2b4 precursor complete cds	T-cell receptor alpha chain V region 2B4 precursor	1.04984	down	3.16217	down	2.5386	up	2.1398	up	1.02293	up	8.03294	up	1.52647	up	1.20462	down	24.5228	up	1.28983	up	5.22925	up	4.05421	up	3.88503	up	1.9621	up	1.98004	down	2.69811	up	1.39296	up	1.93697	down	2.37176	up	3.07215	down	7.28641	down
Con_CANDS_07		Mx2 protein mRNA complete cds	1.13972	up	2.01783	up	2.33601	up	14.5549	up	2.1187	up	3.61791	up	3.13179	up	13.1042	up	23.6747	up	1.71462	up	1.89905	up	1.10756	up	1.03257	down	1.0793	down	1.04525	down	11.779	up	7.63989	up	1.54177	down	2.44033	down	3.98066	down	1.6312	down
Ssa#STIR03818	Salmo salar clone ssal-evd-520-256 C-down-C motif chemokine 13 precursor putative mRNA, complete cds	chemokine (c-down-c motif) ligand 13 (b-cell chemoattractant)	2.52003	down	1.0064	up	1.46989	down	7.20608	up	4.09157	up	5.15175	up	1.06589	up	10.9197	up	22.7898	up	2.72728	up	1.63368	up	1.66941	down	1.07535	up	1.04943	down	1.12851	down	4.80329	up	2.28513	up	2.10197	down	3.75637	down	13.0876	down	3.48411	down
Omy#TC159807	strongylocentrotus purpuratus mgc81823 transcript variant 2 mrna	mgc81823 transcript variant 2	1.12186	down	1.05479	down	1.10777	up	8.67509	up	1.12568	up	2.49457	up	4.66228	up	3.95058	up	22.5166	up	1.00795	up	1.17454	up	1.16528	up	1.0552	down	1.0581	down	1.00274	down	7.7678	up	4.08456	up	1.90175	down	1.18953	up	4.11186	down	4.89117	down
Ssa#S18892470	danio rerio troponin fast ( ) mrna	fast myotomal muscle troponin-I	7.62327	down	3.51858	up	15.718	down	1.23948	up	2.97452	up	9.37891	down	12.6186	down	3.06377	down	22.3761	down	5.65909	up	2.31367	down	13.0933	down	4.73982	down	1.12214	down	4.22393	up	2.35814	up	5.02449	up	2.1307	up	1.37401	up	1.30476	down	1.79276	down
Ssa#STIR02896	Salmo salar clone ssal-eve-525-347 Dual specificity protein phosphatase 5 putative mRNA, complete cds	dual specificity phosphatase 5	1.08137	up	2.52158	down	4.74132	up	1.28307	up	1.62655	up	13.1348	up	10.0843	up	5.63802	up	22.3142	up	2.04868	down	1.25529	up	2.57169	up	1.33099	up	3.49285	down	4.64894	down	2.59712	down	8.15512	down	3.14006	down	1.1454	down	1.76276	down	1.53899	down
Ssa#S35501247	danio rerio wu:fk76c08 (wu:fk76c08) mrna	collagen, type x, alpha 1	1.66487	down	4.6004	down	1.51169	up	1.06655	up	1.76173	up	12.6492	down	2.09595	down	10.0841	down	22.281	down	1.41008	down	1.47441	down	1.04562	down	1.95961	up	3.71077	down	7.27166	down	2.32919	down	9.15005	up	21.3122	up	3.41202	up	7.21	up	2.11312	up
Omy#CX262263	anoplopoma fimbria clone afim-evh-505-213 cathepsin l precursor complete cds	cathepsin l precursor	1.06814	down	1.3201	up	1.09815	up	7.96697	up	1.22882	up	2.25327	up	4.76216	up	5.69533	up	22.2164	up	1.26873	up	1.16225	up	1.09162	down	1.11138	down	1.00923	down	1.10121	up	8.22574	up	4.10939	up	2.00169	down	1.06085	up	4.01395	down	4.25822	down
Omy#CA377250	danio rerio skin mucus antibacterial l-amino acid odownidase mrna	skin mucus antibacterial l-amino acid odownidase	1.65866	down	2.70829	up	1.39584	up	21.5287	up	3.16048	up	1.62098	up	3.89411	up	33.6902	up	21.5675	up	4.08618	up	1.75898	up	2.32304	down	1.09935	down	1.31623	down	1.19728	down	27.8345	up	23.3616	up	1.19146	down	2.11728	down	3.1487	down	1.48714	down
Ssa#STIR17386	OMY320156Oncorhynchus mykiss iip1 gene for interferon inducible protein 1, edownons 1-2	14 kda transmembrane protein	1.72595	down	4.71373	up	7.64781	up	2.89381	up	4.05047	up	13.3995	up	1.69214	up	2.39675	up	21.5088	up	1.6739	up	3.08316	up	1.8419	up	4.86031	down	4.28125	down	1.13526	up	1.19589	up	1.50184	down	1.79603	down	1.1818	up	4.12272	down	4.87221	down
Ssa#STIR23260	Danio rerio cathepsin L.1, mRNA (cDNA clone MGC:92089 IMAGE:7047077), complete cds	cathepsin l	1.03089	up	1.19703	up	1.10277	up	10.4288	up	1.27489	up	2.36913	up	5.40828	up	4.4257	up	21.1741	up	1.03372	down	1.01692	up	1.05121	up	1.20031	down	1.05193	down	1.14106	up	7.9133	up	4.47643	up	1.76777	down	1.18215	up	3.84997	down	4.55125	down
Ssa#STIR03766	Salmo salar clone ssal-evd-533-004 Parvalbumin beta 1 putative mRNA, complete cds	parvalbumin	3.80401	down	2.19454	up	9.02659	down	2.3497	up	1.20874	up	20.1037	down	1.91124	down	2.04299	down	20.6145	down	2.41186	up	2.38868	down	5.76116	down	3.46124	down	1.00664	down	3.4384	up	4.68848	up	19.7756	up	4.21792	up	2.57811	up	4.51543	up	1.75145	up
Ssa#S30284112	salmo salar clone ssal-rgb-530-033 c-c motif chemokine 19 precursor complete cds	C-C motif chemokine 19 precursor	2.59572	down	1.46102	up	1.92205	up	4.94798	up	1.33563	up	2.75515	up	1.45019	up	5.89314	up	20.2637	up	3.30758	up	3.992	up	1.20693	up	1.14658	down	1.24978	down	1.09001	down	12.2533	up	7.16927	up	1.70914	down	1.22861	down	3.5003	down	2.849	down
Ssa#KSS3451	rattus norvegicus serum amyloid a-3 protein precursor mrna	Serum amyloid A-5 protein	1.17598	down	1.94168	up	1.38967	up	5.27486	up	1.68534	up	3.8121	up	2.06999	up	7.48279	up	19.3895	up	1.6922	up	2.18787	up	1.29292	up	1.34935	down	1.33879	up	1.8065	up	5.29633	up	3.02739	up	1.74947	down	2.13621	down	4.2813	down	2.00416	down
Ssa#CK882427	salmo salar serum amyloid a-5 protein mrna	serum amyloid a-5 protein	1.19336	down	1.92413	up	1.51961	up	5.17338	up	1.69545	up	4.16764	up	1.97854	up	7.22379	up	18.5691	up	1.65998	up	2.33799	up	1.40845	up	1.38326	down	1.28926	up	1.78338	up	5.06513	up	2.90219	up	1.74528	down	2.19947	down	4.01424	down	1.8251	down
Ssa#S18892316	dicentrarchus labradown clone interferon inducible mdown protein complete cds	myxovirus resistance 2	1.22226	up	1.97241	up	2.41361	up	14.9868	up	1.96247	up	3.34297	up	2.96817	up	9.98835	up	18.316	up	1.48579	up	1.65617	up	1.11467	up	1.08612	down	1.19234	down	1.0978	down	11.3466	up	7.42474	up	1.52821	down	2.26489	down	3.72596	down	1.64509	down
Ssa#STIR25114	Oncorhynchus mykiss mRNA for sdownpressor of cytokine signaling 1 (socs1 gene)	suppressor of cytokine signaling 1	1.18962	down	1.58903	up	2.51649	up	6.65813	up	1.95578	up	2.8068	up	3.33695	up	10.6652	up	17.9569	up	2.05645	up	2.12946	up	1.0355	up	1.08787	up	1.40583	down	1.52937	down	7.00084	up	5.05138	up	1.38592	down	1.55418	down	2.52705	down	1.62596	down
Ssa#S18846577	salmo salar clone hm5_0764 parvalbumin like 1 complete cds	parvalbumin like 1	3.71745	down	5.46533	up	23.0603	down	3.0247	up	2.41292	up	10.8434	down	1.36064	down	1.00634	down	17.7606	down	4.44462	up	3.51518	down	15.6236	down	4.57117	down	1.7647	up	8.06675	up	5.57152	up	9.33042	up	1.67466	up	3.28726	up	3.71335	up	1.12962	up
Ssa#CL51Contig1	---NA---	Prostate stem cell antigen precursor-like	1.07571	down	1.34017	up	1.33017	up	5.77727	up	1.42234	up	3.1117	up	7.02004	up	8.78058	up	17.0672	up	1.38981	up	1.46629	up	1.05503	up	1.03728	down	1.02475	up	1.06295	up	5.64513	up	2.72235	up	2.07362	down	1.11115	up	1.65807	down	1.84237	down
Ssa#STIR01236	Salmo salar clone HM5_1987 parvalbumin like 1 mRNA, complete cds	parvalbumin	3.93764	down	2.21427	up	8.24977	down	1.78486	up	1.11866	down	14.7005	down	2.07713	down	1.36894	down	17.0518	down	2.66347	up	2.1438	down	5.70995	down	3.27355	down	1.02324	down	3.19919	up	5.31801	up	12.2392	up	2.30146	up	1.75537	up	3.82934	up	2.1815	up
Ssa#S35517748	salmo salar clone ssal-evd-536-191 heat shock protein 30 complete cds	Heat shock protein 30	1.1706	down	1.08318	down	1.27623	down	2.62195	up	1.01044	up	1.55933	up	3.75727	up	3.38004	up	16.9995	up	1.04417	up	1.18697	down	1.2394	down	1.03499	down	1.08873	down	1.05193	down	2.70949	up	1.4166	up	1.91267	down	1.16071	up	5.37038	down	6.23344	down
Ssa#S18892268	salmo salar partial mrna for myosin regulatory light chain 2 (mlc-2 gene) splice variant b	myosin regulatory light chain 2	3.64924	down	2.80306	up	6.23851	down	1.61227	up	1.77961	up	11.6314	down	2.06202	down	1.43336	down	16.5139	down	3.30594	up	1.86238	down	6.15692	down	3.09413	down	1.08941	down	2.8402	up	2.99509	up	10.0694	up	3.36195	up	2.29804	up	4.3002	up	1.87125	up
Ssa#KSS3361	salmo salar clone ssal-rgf-541-302 60 kda lysophospholipase complete cds	60 kDa lysophospholipase	1.4347	down	1.3422	up	1.46147	up	3.71438	up	1.04735	up	2.74963	up	2.3829	up	4.51314	up	16.3368	up	2.19087	up	2.14932	up	1.01933	down	1.13772	up	1.02506	up	1.10991	down	7.76981	up	2.90344	up	2.67607	down	1.15676	up	3.18978	down	3.68981	down
Ssa#S31970040	myodownocephalus polyacanthocephalus lao mrna for skin mucus antibacterial l-amino acid complete cds	Skin mucus antibacterial l-amino acid odownidase	1.40789	down	1.87498	up	2.04887	up	10.9196	up	1.54709	up	2.40689	up	2.9981	up	12.0761	up	16.1754	up	2.13301	up	2.00624	up	1.06319	down	1.23757	down	1.43781	down	1.16179	down	15.0552	up	9.10191	up	1.65407	down	1.88837	down	2.68922	down	1.4241	down
Ssa#STIR04367	Salmo salar clone ssal-eve-559-160 C-C motif chemokine 19 precursor putative mRNA, complete cds	chemokine (c-c motif) ligand 19	1.59101	down	2.06432	up	2.23838	up	4.78101	up	2.04076	up	3.58365	up	1.60796	up	6.19247	up	15.6842	up	2.53554	up	2.62735	up	1.03621	up	1.29533	down	1.35546	down	1.04643	down	5.94014	up	3.50519	up	1.69467	down	1.51887	down	3.71253	down	2.44428	down
Ssa#STIR00056_4	Salmo salar interferon gamma mRNA, complete cds	interferon gamma	1.13152	down	1.05962	up	1.20976	up	9.71156	up	1.48809	up	3.42084	up	2.06456	up	3.36342	up	15.1868	up	1.69554	up	1.64953	up	1.02789	down	1.41415	up	1.20504	up	1.17353	down	11.0654	up	4.68292	up	2.36293	down	1.04077	up	4.4594	down	4.64121	down
Ssa#STIR16972	Salmo salar clone ssal-rgf-519-298 Probable ATP-dependent RNA helicase DHdown58 putative mRNA, complete cds	ATP-dependent RNA helicase DHdown58	1.20109	down	1.39971	up	2.86642	up	6.95498	up	1.60225	up	2.72676	up	2.35362	up	6.30688	up	15.0015	up	1.70265	up	2.46708	up	1.44896	up	1.01277	up	1.39551	down	1.41333	down	7.3908	up	6.29264	up	1.17451	down	1.57381	down	2.58354	down	1.64158	down
Ssa#STIR21382	Salmo salar clone ssal-eve-559-160 C-C motif chemokine 19 precursor putative mRNA, complete cds	chemokine (c-c motif) ligand 19	1.19773	down	2.04463	up	2.04628	up	6.29402	up	2.10794	up	3.54551	up	2.16272	up	6.66643	up	14.965	up	2.0683	up	1.91763	up	1.07857	down	1.18402	down	1.27808	down	1.07944	down	6.17566	up	3.40419	up	1.81413	down	1.49033	down	3.60838	down	2.42121	down
Ssa#STIR00154_3	SSU66475Salmo salar Mx1 protein mRNA, complete cds	interferon inducible mx protein	1.03546	up	1.71662	up	2.19507	up	9.5111	up	1.82705	up	2.94288	up	2.83869	up	7.90058	up	14.952	up	1.60042	up	1.83027	up	1.14361	up	1.03587	down	1.15824	down	1.11814	down	8.33136	up	5.91525	up	1.40845	down	1.73902	down	2.87783	down	1.65485	down
Ssa#S31984702	danio rerio titin (rhabdomyosarcoma antigen mu-rms- ) partial mrna	Titin (Connectin) (Rhabdomyosarcoma antigen MU-RMS-40.14), partial	1.07521	up	1.32377	up	1.41365	down	5.2818	up	1.26482	up	2.5253	up	2.55298	up	4.5899	up	14.799	up	1.66291	up	1.46498	up	1.13511	down	1.35066	up	2.22672	up	1.64862	up	6.94418	up	3.06409	up	2.26631	down	1.08115	down	3.95687	down	3.65986	down
Ssa#S35597062	mus musculus chromosome clone wi1- complete sequence	chromosome clone wi1	1.09538	down	1.39115	up	1.44751	up	8.42107	up	1.4852	up	3.12706	up	3.63426	up	4.79699	up	14.4701	up	1.32555	up	1.36918	up	1.03291	up	1.14958	down	1.15805	down	1.00737	down	7.5159	up	3.68715	up	2.0384	down	1.00426	up	2.90802	down	2.9204	down
Con_CANDS_06		Mx1 protein mRNA complete cds	1.05504	up	1.63237	up	2.16464	up	9.43963	up	1.67942	up	2.87541	up	2.85649	up	7.4748	up	14.4015	up	1.52268	up	1.78892	up	1.17485	up	1.01611	down	1.1469	down	1.12872	down	8.55864	up	5.87281	up	1.45733	down	1.71853	down	2.81829	down	1.63994	down
Ssa#STIR03157	Salmo salar clone ssal-eve-526-251 Parvalbumin beta 2 putative mRNA, complete cds	parvalbumin	5.69348	down	3.80842	up	3.70349	down	1.69326	up	1.32258	up	7.73246	down	2.11286	up	2.35279	up	14.3687	down	3.09348	up	2.19906	down	6.80276	down	7.00932	down	3.38068	down	2.07335	up	3.96048	up	5.95392	up	1.50333	up	2.77801	up	13.8054	up	4.96954	up
Ssa#STIR00154_4	SSU66475Salmo salar Mx1 protein mRNA, complete cds	interferon inducible mx protein	1.03023	down	1.83179	up	2.17268	up	8.29547	up	1.82445	up	2.65629	up	2.7419	up	9.07448	up	14.2918	up	1.8251	up	1.92248	up	1.05336	up	1.034	down	1.16431	down	1.12602	down	8.29844	up	6.00381	up	1.3822	down	1.81335	down	2.71126	down	1.49517	down
Ssa#STIR21272	Salmo salar clone ssal-rgf-506-139 Interferon-induced GTP-binding protein Mdown putative mRNA, complete cds	Interferon-induced GTP-binding protein Mdown	1.29706	down	1.58106	up	2.52869	up	7.49264	up	1.63747	up	2.68926	up	2.69364	up	7.95883	up	13.6268	up	1.87265	up	2.46065	up	1.31399	up	1.09509	down	1.33293	down	1.21718	down	8.56875	up	6.8557	up	1.24987	down	1.5778	down	2.05592	down	1.30303	down
Ssa#STIR07882	Salmo salar clone ssal-rgb2-578-320 Ferritin, lower subunit putative mRNA, complete cds	Ferritin, lower subunit putative mRNA	1.11333	down	1.22085	down	1.25557	up	8.6249	up	1.36451	up	2.72087	up	3.67989	up	2.59643	up	13.4818	up	1.26954	down	1.10829	down	1.1455	up	1.15773	down	1.54923	down	1.33816	down	4.97889	up	2.86018	up	1.74076	down	1.11638	up	4.06035	down	4.5329	down
Ssa#BG934058	mus musculus active bcr-related gene transcript variant mrna	bcr-related gene transcript	3.47008	down	1.55494	up	1.59625	up	2.175	up	1.29116	down	4.83835	up	1.8513	up	2.14337	up	13.4233	up	1.31579	up	2.8677	up	2.17944	up	4.10076	down	1.93155	down	2.12305	up	3.69512	up	1.28913	up	2.86638	down	1.1365	up	2.52841	down	2.87353	down
Ssa#STIR15748	-	chromosome 6 open reading frame 150	2.7062	down	1.86488	up	1.14492	down	5.12411	up	1.65232	up	2.37529	up	1.08234	up	4.91687	up	13.2171	up	3.14722	up	2.52057	up	1.24861	down	1.60356	down	1.06639	up	1.71001	up	9.76003	up	5.43753	up	1.79494	down	1.44343	down	4.84476	down	3.35642	down
Ssa#STIR23541	OMY315149Oncorhynchus mykiss mRNA for CC chemokine	cc chemokine	1.06433	down	2.14189	up	1.01435	down	5.05837	up	1.54999	up	2.08462	up	1.79225	up	4.46569	up	13.1022	up	1.52051	up	1.4168	up	1.0732	down	1.49928	down	1.35027	up	2.02444	up	4.96218	up	3.43789	up	1.44338	down	1.6387	down	5.15987	down	3.14876	down
Ssa#S32012003	salmo salar clone ssal-rgf-541-302 60 kda lysophospholipase complete cds	60 kDa lysophospholipase	1.61991	down	1.27483	up	1.38462	up	3.50523	up	1.11994	down	2.58226	up	2.05364	up	3.39905	up	13.0091	up	2.0103	up	2.14155	up	1.06529	up	1.02727	down	1.04735	down	1.01955	down	7.89171	up	2.907	up	2.71472	down	1.21458	up	2.95797	down	3.59271	down
Omy#S22927555	tsa: hippoglossus hippoglossus mrna sequence	Asialoglycoprotein receptor 1 (ASGPR 1) (ASGP-R 1) (Hepatic lectin 1) (MHL-1)	2.08495	up	1.66844	up	2.00758	up	7.66074	up	1.16809	up	2.89396	up	1.58439	up	5.33076	up	12.7622	up	1.07584	up	1.35067	up	1.25546	up	1.3444	up	1.40272	up	1.04337	up	7.05571	up	3.57542	up	1.97339	down	3.12738	down	5.96371	down	1.90694	down
Omy#gi238231582	Oncorhynchus mykiss interferon gamma 2 (ifngamma2), mRNA	Interferon gamma 2	1.39582	down	1.11858	up	2.48176	up	6.52262	up	1.43418	up	3.91922	up	1.1244	up	1.42087	up	12.664	up	1.27402	up	2.44566	up	1.91965	up	1.22552	down	1.41642	down	1.15577	down	5.79418	up	4.07023	up	1.42355	down	1.00819	up	4.60526	down	4.64296	down
Ssa#STIR00007_3	ASA439067Salmo salar partial DAB gene for MHC class II antigen beta chain, DAB*0201 allele, edownons 1-3 and joined CDS	mhc class ii antigen beta chain	4.19932	up	3.1571	down	4.54094	up	1.01046	up	2.48386	down	5.6871	up	5.33845	down	9.54878	up	12.6546	up	1.24275	up	4.50389	up	3.62412	up	16.476	up	4.16505	up	3.95578	down	3.11912	up	1.24964	down	3.89777	down	41.0184	down	14.9995	down	2.73465	up
Ssa#STIR10385	Salmo salar clone ssal-rgf-511-174 unknown large open reading frame mRNA, novel cds	vig-2 protein	1.6705	up	2.32197	up	2.7624	up	7.27452	up	1.32405	up	2.81224	up	2.99182	up	5.52716	up	12.4045	up	1.28467	up	1.72232	up	1.34066	up	1.08197	down	1.04153	up	1.12691	up	7.0582	up	4.45518	up	1.58427	down	1.43805	down	2.40731	down	1.67401	down
Ssa#STIR17392	Salmo salar clone ssal-rgf-538-111 High mobility grodown protein B3 putative mRNA, complete cds	High mobility grodown protein B3	1.17063	up	1.50059	up	1.88006	up	1.50206	up	1.19371	down	5.49807	up	2.74387	up	6.43906	up	12.2893	up	2.38013	up	3.19344	up	1.34171	up	1.85677	up	1.98841	up	1.0709	up	4.26764	up	1.14621	down	4.89159	down	1.01424	up	1.40251	down	1.42249	down
Omy#S15340672	oncorhynchus mykiss t-cell receptor beta chain partial cds	T-cell receptor beta chain	2.55836	down	1.08124	down	1.15913	up	3.89619	up	1.10758	down	4.36684	up	1.55382	up	1.42466	up	12.1051	up	1.11486	up	2.00984	up	1.80278	up	2.12236	down	1.47548	down	1.43843	up	4.81098	up	1.79322	up	2.68287	down	1.21593	up	3.8762	down	4.71319	down
Ssa#STIR00007_4	ASA439067Salmo salar partial DAB gene for MHC class II antigen beta chain, DAB*0201 allele, edownons 1-3 and joined CDS	mhc class ii antigen beta chain	8.21942	up	5.7342	down	2.72273	up	1.13011	up	2.3934	down	2.22599	up	5.59108	down	9.77938	up	11.9546	up	1.29138	down	2.4358	up	3.14555	up	36.4972	up	7.35325	up	4.96342	down	2.0945	up	1.23663	up	1.69372	down	70.6093	down	27.4404	down	2.57319	up
Ssa#S31968567	salmo salar eap30 subunit of ell compledown a nuclear domain 10 protein 52 a tubulin tyrosine ligase-like family member 6a homeobodown protein 8ba homeobodown protein 6ba homeobodown protein 5ba homeobodown protein 3ba homeobodown protein 1ba src family associated phosphoprotein 1 sorting nedownin 11 chromobodown-like protein 1 nuclear factor erythroid derived 2-like protein 1 cdk5 regulatory sub…	E3 ubiquitin-protein ligase LINCR	2.16262	up	2.09496	down	2.70933	up	4.50476	up	5.3555	down	2.23667	up	2.53317	up	1.23812	down	11.5854	up	2.21885	down	1.01934	up	2.26177	up	2.04187	up	1.22902	down	2.50951	down	10.8729	up	2.053	up	5.29608	down	1.41351	up	4.4867	down	6.34201	down
Ssa#S35582566	salmo salar clone ssal-eve-541-027 caspase-14 precursor complete cds	Caspase-14 precursor	1.61824	down	1.22497	down	1.28088	up	5.00944	up	1.03214	up	1.68343	up	3.20288	up	3.54364	up	11.5638	up	1.2754	up	1.5125	up	1.1859	up	1.03579	down	1.37043	down	1.32308	down	6.19007	up	4.50079	up	1.37533	down	1.15275	up	2.38707	down	2.7517	down
Ssa#EG876062	salmo salar clone ssal-eve-501-294 cyclin-dependent kinase 4 inhibitor b complete cds	interferon-inducible protein Gig2-like	1.09711	up	1.28395	up	2.58896	up	5.80642	up	1.38453	up	2.84884	up	2.93135	up	7.36152	up	11.2526	up	1.28926	up	1.64023	up	1.27222	up	1.10165	up	1.4387	down	1.58495	down	5.40689	up	3.34306	up	1.61735	down	1.94787	down	2.34036	down	1.2015	down
Omy#S15321112	tetraodon nigroviridis full-length cdna	interferon regulatory factor 7	1.2012	down	1.31404	up	1.70662	up	5.17101	up	1.52004	up	2.38402	up	1.94061	up	4.69988	up	10.9314	up	1.46137	up	1.72622	up	1.18123	up	1.0801	down	1.18756	down	1.09949	down	4.97141	up	3.74422	up	1.32776	down	1.65725	down	3.26321	down	1.96904	down
Omy#TC157811	takifugu rubripes ghrh pacap precursor mrna	growth hormone-releasing hormone/pituitary adenylate cyclase-activating polypeptide	1.25678	down	4.4418	up	1.53105	down	1.30644	up	1.48189	up	6.53043	up	1.60816	up	1.25606	down	10.7702	up	1.95955	up	2.28782	up	1.16752	up	2.84881	down	2.78709	up	7.93987	up	1.72755	up	2.1849	down	3.77452	down	3.95817	up	2.92734	down	11.5869	down
Ssa#S30266224	salmo salar cd226 antigen mrna	CD226 antigen	1.42387	down	2.46058	up	1.96311	up	2.63809	up	1.66966	up	4.22989	up	1.39922	down	3.07011	up	10.4455	up	2.23132	up	2.2384	up	1.00317	up	1.57016	down	1.24875	down	1.25739	up	3.52553	up	1.39604	up	2.52537	down	1.92521	down	6.52946	down	3.39155	down
Ssa#STIR02208	Salmo salar clone ssal-rgb2-651-294 Caspase-14 precursor putative mRNA, complete cds	caspase 14	1.96526	up	4.03375	up	3.82651	down	4.45215	up	3.18308	up	2.46204	up	12.4288	up	3.94635	up	10.4152	up	1.41835	up	2.09375	down	2.96967	down	1.44713	down	3.59168	up	5.19761	up	1.98383	up	1.15785	down	2.29697	down	4.467	up	1.75455	down	7.83757	down
Ssa#S30276405	oncorhynchus mykiss sdownpressor of cytokine signaling 1 mrna	suppressor of cytokine signaling 1	1.07013	down	1.42742	up	1.64465	up	7.19036	up	1.73461	up	2.68962	up	2.74736	up	6.6061	up	10.2167	up	1.63271	up	1.43885	up	1.13473	down	1.06885	up	1.2232	down	1.30742	down	6.76797	up	3.84657	up	1.75948	down	1.47272	down	2.58452	down	1.75493	down
Ssa#S48397573	salmo salar clone ssal-rgf-531-356 differentially edownpressed in fdcp 6 homolog complete cds	Differentially expressed in FDCP 6 homolog	1.14321	down	1.34928	up	1.78288	up	3.54728	up	1.03963	down	2.00315	up	2.43921	up	7.94345	up	9.77691	up	1.67436	up	1.81442	up	1.08365	up	1.08548	up	1.12334	down	1.21935	down	6.17479	up	3.21308	up	1.92177	down	1.94496	down	2.20909	down	1.1358	down
Ssa#STIR15323	PREDICTED: Danio rerio misc_RNA (LOC100151305), miscRNA	swim zinc finger protein domain-containing	1.06485	up	1.67821	up	1.76059	up	6.65285	up	1.3756	up	2.35287	up	2.28743	up	5.90142	up	9.74409	up	1.63914	up	1.68908	up	1.03047	up	1.04006	up	1.0216	up	1.01807	down	7.92744	up	4.77596	up	1.65986	down	1.57395	down	2.52199	down	1.60233	down
Ssa#DY725333	gasterosteus aculeatus clone cfw138-b02 mrna sequence	unnamed protein product	1.01345	down	1.5738	up	2.0988	up	3.40265	up	1.17612	up	2.29345	up	2.70238	up	9.61716	up	9.6199	up	1.70505	up	1.61355	up	1.05671	down	1.06902	up	1.31823	down	1.40922	down	4.93293	up	2.39392	up	2.06061	down	2.08719	down	2.20619	down	1.05701	down
Ssa#STIR12117	tetraodon nigroviridis full-length cdna	Transcription factor jun-B	1.85179	down	1.84918	up	3.21131	up	1.206	up	1.17361	up	3.38833	up	3.74039	up	10.1845	up	9.59875	up	1.80545	up	1.66811	up	1.08234	down	1.89664	down	3.56492	down	1.8796	down	1.8553	up	1.68428	down	3.12483	down	1.50811	down	1.53841	down	1.02009	down
Ssa#KSS461	mus musculus neutrophil cytosolic factor 2 misc rna	neutrophil cytosolic factor 2	2.15587	down	1.35228	down	2.58445	up	2.39431	up	1.02954	up	3.43107	up	1.69633	up	1.53554	up	9.30287	up	1.10128	up	2.81378	up	2.55502	up	1.44763	down	1.98017	down	1.36786	down	2.56113	up	1.96355	up	1.30434	down	1.2166	up	1.94902	down	2.37116	down
Ssa#S35543442	esodown lucius clone eluc-evq-508-297 probable e3 ubiquitin-protein ligase rnf144a-a complete cds	E3 ubiquitin-protein ligase RNF144A-A	1.18102	down	1.605	up	1.67378	up	6.93214	up	1.90932	up	2.43256	up	3.11204	up	5.29126	up	9.27533	up	1.65848	up	1.46297	up	1.13364	down	1.14294	down	1.3512	down	1.18221	down	6.0214	up	4.16907	up	1.4443	down	1.02519	down	2.03727	down	1.98721	down
Ssa#TC82460	salmo salar clone bac complete sequence	Transposable element Tcb1 transposase	1.07315	up	1.55834	up	1.53475	up	5.23397	up	1.5979	up	2.5968	up	2.21031	up	4.47642	up	9.27225	up	1.55298	up	1.53506	up	1.01167	down	1.06946	up	1.07337	up	1.00366	up	5.08683	up	3.09399	up	1.6441	down	1.30411	down	2.73279	down	2.09553	down
Ssa#S35550575	danio rerio patched domain-containing protein 3 (rnd-type protein rndeu-3) mrna	Patched domain-containing protein 3 (RND-type protein RNDEu-3)	1.18717	up	1.41736	up	1.98813	up	7.61052	up	1.32894	up	1.63385	up	3.88829	up	6.53617	up	9.20781	up	1.18242	up	1.24705	up	1.05466	up	1.0097	down	1.34292	down	1.33001	down	6.77147	up	5.8088	up	1.16573	down	1.42165	down	1.89895	down	1.33574	down
Ssa#STIR00067_3	SSU66477Salmo salar Mx3 protein mRNA, complete cds	interferon inducible mx protein	1.17616	up	1.82441	up	2.06062	up	7.37197	up	1.482	up	2.43869	up	2.3795	up	6.55253	up	9.10172	up	1.52919	up	1.64678	up	1.0769	up	1.01437	down	1.06389	down	1.04882	down	7.6067	up	4.9781	up	1.52803	down	1.80079	down	2.32275	down	1.28985	down
Ssa#STIR00056_3	Salmo salar interferon gamma mRNA, complete cds	interferon gamma	1.21817	up	1.18039	up	1.50873	down	12.7448	up	1.30443	up	2.45377	up	2.71617	up	2.02581	up	9.03708	up	1.04432	down	1.10502	up	1.15399	up	1.01194	down	2.03089	up	2.05513	up	9.3558	up	5.73943	up	1.63009	down	1.28388	up	3.01094	down	3.8657	down
Ssa#S18892315	dicentrarchus labradown clone interferon inducible mdown protein complete cds	Mx3 protein	1.09315	up	1.67613	up	2.07837	up	7.57778	up	1.45362	up	2.51572	up	2.13779	up	5.59932	up	9.03532	up	1.46144	up	1.66333	up	1.13814	up	1.04918	down	1.14305	down	1.08948	down	7.61853	up	5.01024	up	1.52059	down	1.79221	down	2.54097	down	1.41778	down
Ssa#DW581064	zebrafish dna sequence from clone ch211-165i22 in linkage grodown complete sequence	Sterile alpha motif domain-containing protein 9-like	2.31108	down	1.79548	up	1.83759	up	6.30556	up	4.35184	up	3.11746	up	2.88821	up	8.55799	up	8.91552	up	2.33091	up	1.94942	up	1.19569	down	1.7802	down	2.17849	down	1.22373	down	3.37735	up	3.94302	up	1.16749	up	1.27121	down	1.58348	down	1.24564	down
Ssa#S35555091	salmo salar probable e3 ubiquitin-protein ligase rnf144a-a mrna	E3 ubiquitin-protein ligase RNF144A-A	1.21507	down	1.23076	up	1.62834	up	4.53142	up	1.0236	down	2.3049	up	2.19495	up	2.93101	up	8.90848	up	1.27495	up	1.65401	up	1.29731	up	1.17295	down	1.19621	down	1.01983	down	5.91368	up	3.25176	up	1.81861	down	1.04736	down	2.45381	down	2.34284	down
Ssa#S30240261	salmo salar clone ssal-rgb2-648-363 cholesterol 25-hydrodownylase-like protein a complete cds	Cholesterol 25-hydroxylase-like protein A	1.84508	down	2.48093	up	1.2705	up	4.30903	up	1.42171	up	2.38119	up	3.88208	up	11.132	up	8.79037	up	2.14955	up	1.04485	down	2.24597	down	2.12952	down	2.44933	down	1.15018	down	6.51505	up	1.73193	up	3.76172	down	1.33401	down	2.36591	down	1.77353	down
Ssa#STIR16146	Salmo salar clone ssal-rgf-001-170, novel cds	methionine adenosyltransferasealpha	1.62414	up	1.52881	up	1.36146	up	5.60769	up	1.02846	up	1.90194	up	4.35551	up	9.75932	up	8.47902	up	1.16598	up	1.05822	up	1.10183	down	1.23868	up	1.26239	up	1.01914	up	6.35746	up	3.12006	up	2.03761	down	1.92172	down	1.83963	down	1.04462	up
Ssa#S31975856_S		TNF sdownerfamily member 14	3.65255	down	2.24503	up	1.15553	down	1.35737	up	1.52916	up	3.0216	up	1.71283	down	2.76553	up	8.39666	up	5.8763	up	3.24956	up	1.80834	down	1.39545	down	1.02804	up	1.43457	up	5.21613	up	1.45978	up	3.57323	down	1.24054	up	4.42584	down	5.49043	down
Ssa#KSS1929	tetraodon nigroviridis full-length cdna	Immediate early response gene 2 protein	2.28418	down	2.6125	up	4.58684	up	1.14528	down	1.52727	up	3.43339	up	5.05216	up	9.38604	up	8.35943	up	1.55157	up	1.71681	up	1.1065	up	3.84605	down	6.10269	down	1.58674	down	1.12734	down	2.2904	down	2.03168	down	1.19739	down	1.03758	up	1.24239	up
Ssa#STIR07488	Paralichthys olivaceus progranulin type II (pGRN) mRNA, complete cds, alternatively spliced	grn protein	1.36185	down	1.1274	up	1.50777	up	4.24439	up	1.4996	up	2.50962	up	2.20204	up	3.46586	up	8.21962	up	1.32176	up	1.42091	up	1.07502	up	1.16159	down	1.4451	down	1.24407	down	3.74104	up	2.40311	up	1.55675	down	1.19079	down	2.627	down	2.2061	down
Ssa#CL285Ctg1	salmo salar ccaat enhancer-binding protein beta mrna	CCAAT/enhancer-binding protein beta	1.4739	down	1.24798	up	1.64994	up	2.14349	up	1.30417	up	2.65147	up	2.81149	up	4.84804	up	8.12913	up	1.24894	up	1.20568	up	1.03588	down	1.47277	down	2.017	down	1.36953	down	2.05272	up	1.02597	down	2.10602	down	1.38067	down	2.39815	down	1.73695	down
Omy#S34312003	salmo salar clone bac chori214- complete sequence	Titin (Connectin) (Rhabdomyosarcoma antigen MU-RMS-40.14), partial	4.80401	down	1.52505	up	1.73675	up	5.25266	up	1.19885	down	8.59847	up	1.60888	up	3.15284	up	8.12852	up	1.67754	up	1.68341	up	1.0035	up	4.36734	down	4.95621	down	1.13484	down	10.5637	up	1.02837	up	10.2723	down	1.16817	down	3.00122	down	2.56916	down
Ssa#S30277482	taeniopygia guttata aldehyde dehydrogenase 3 a2 mrna	Fatty aldehyde dehydrogenase	2.55619	down	1.07535	up	4.86931	up	2.28861	up	1.32348	up	8.02925	up	1.07425	down	1.46105	down	8.11414	up	1.41415	up	4.99082	up	3.5292	up	1.94379	down	2.49396	down	1.28304	down	2.4454	up	1.42255	up	1.71902	down	1.92332	up	1.74654	down	3.35915	down
Ssa#STIR17204	PREDICTED: Danio rerio wu:fk76c08 (wu:fk76c08), mRNA	typealpha 1	1.39275	down	1.7534	down	2.291	up	1.38301	up	2.17658	up	6.94872	down	2.02725	down	5.89786	down	8.07523	down	1.07371	up	1.16137	down	1.24698	down	1.35175	up	3.70571	down	5.00919	down	1.46575	down	8.27482	up	12.1288	up	3.12375	up	3.42985	up	1.09799	up
Ssa#DY714453	esodown lucius clone eluc-evq-535-352 tripartite motif-containing protein 47 complete cds	Tripartite motif-containing protein 47	1.73765	up	1.31157	up	1.67519	up	3.43566	up	1.47993	down	1.98792	up	1.26106	up	2.92247	up	7.99757	up	1.06396	up	1.12408	up	1.05651	up	1.4096	up	1.16599	up	1.20892	down	5.40975	up	1.94272	up	2.78463	down	2.17817	down	5.6419	down	2.5902	down
Ssa#S35591008	danio rerio loc795887 protein mrna	putative novel protein	1.16339	up	1.41175	down	1.08242	up	6.77807	up	1.19704	up	1.82108	up	1.971	up	3.92986	up	7.92761	up	1.11873	up	1.28886	up	1.15207	up	1.83742	up	1.38528	up	1.32639	down	6.33466	up	4.79716	up	1.3205	down	1.78223	down	3.12068	down	1.751	down
Ssa#S30295519	salmo salar probable atp-dependent rna helicase dhdown58 mrna	Probable ATP-dependent RNA helicase DHdown58	2.17259	down	1.0544	up	2.17384	up	2.76875	up	1.26267	down	1.53627	up	2.04424	down	2.47131	up	7.89918	up	1.23105	up	2.94509	up	2.39233	up	1.86083	down	1.60364	down	1.16037	up	4.30377	up	5.30777	up	1.23328	up	4.10376	down	5.48297	down	1.33609	down
Ssa#S31963913	tetraodon nigroviridis full-length cdna	Cathepsin Z precursor	1.16435	down	1.08654	up	1.23743	up	4.5684	up	1.37288	up	2.2765	up	2.22013	up	2.26027	up	7.7664	up	1.09601	up	1.14794	up	1.04738	up	1.15429	down	1.25512	down	1.08735	down	3.64709	up	2.30364	up	1.58318	down	1.07654	up	3.04736	down	3.28061	down
Ssa#S30275870		Immediate early response gene 2 protein	2.27383	down	2.37028	up	4.14473	up	1.16177	down	1.38114	up	3.23291	up	4.79227	up	8.59391	up	7.73293	up	1.49289	up	1.62908	up	1.09123	up	3.61019	down	5.7851	down	1.60244	down	1.0748	down	2.30552	down	2.14506	down	1.20122	down	1.00958	up	1.21273	up
Ssa#S30280974	macaca fascicularis brain cdna clone: - human likely ortholog of mouse d11lgp2 eq:	Probable ATP-dependent RNA helicase DHdown58	1.38051	down	1.15579	up	2.49574	up	5.14579	up	1.21025	up	1.8549	up	1.35693	up	3.40852	up	7.46501	up	1.48608	up	2.21429	up	1.49002	up	1.07368	down	1.55598	down	1.44921	down	6.31858	up	6.14278	up	1.02862	down	1.69031	down	2.4845	down	1.46985	down
Omy#CU065924	strongylocentrotus purpuratus anubl1 protein mrna	AN1, ubiquitin-like, homolog	1.09471	down	1.20356	down	2.09246	up	1.20358	up	1.79585	down	5.99283	up	2.83879	up	1.81702	up	7.38598	up	1.15466	down	3.3928	up	3.91751	up	1.05023	down	1.48115	up	1.55555	up	1.87194	up	1.46757	down	2.7472	down	1.35307	up	1.30402	up	1.03762	down
Ssa#S31997342	tetraodon nigroviridis full-length cdna	interferon regulatory factor 7	1.24382	down	1.21901	up	1.76089	up	4.10939	up	1.17965	up	1.98699	up	1.717	up	3.76387	up	7.33777	up	1.48972	up	1.9509	up	1.30957	up	1.01779	down	1.12268	down	1.10305	down	5.18954	up	4.03474	up	1.28622	down	1.47149	down	2.19058	down	1.48868	down
Ssa#STIR11362	Salmo salar clone ssal-evf-516-133 PTB domain-containing engulfment adapter protein 1 putative mRNA, complete cds	engulfment adaptor ptb domain containing 1	2.23886	up	3.65284	down	1.21659	down	1.60362	up	2.54227	down	3.84996	up	1.14767	down	1.49444	down	7.28507	up	1.66055	down	1.91641	up	3.1823	up	4.92499	up	5.21988	up	1.05988	up	2.45511	up	1.25275	down	3.07564	down	1.27524	down	4.36276	down	3.42114	down
Ssa#STIR16806	Salmo salar clone ssal-evf-579-332 CD209 antigen-like protein D putative mRNA, complete cds	cd209 antigen-like protein d	1.24964	down	1.08632	down	1.34602	up	3.44272	up	1.45095	up	2.05136	up	1.39105	up	2.56073	up	7.28272	up	1.38704	up	1.60647	up	1.1582	up	1.20576	up	1.04704	down	1.26248	down	3.29108	up	2.69608	up	1.22069	down	1.32719	down	3.25896	down	2.45553	down
Ssa#CL344Ctg1	oncorhynchus mykiss ccaat enhancer binding protein beta2 complete cds	CCAAT/enhancer binding protein beta2	1.92388	down	1.27655	up	1.83785	up	1.51524	up	1.22432	up	2.33808	up	3.03589	up	5.50443	up	7.27755	up	1.3836	up	1.3205	up	1.04779	down	1.77503	down	2.67764	down	1.5085	down	1.71237	up	1.16853	down	2.00096	down	1.31044	down	1.81536	down	1.38531	down
Ssa#STIR00062_4	Salmo salar clone ssal-rgf-515-116 Interferon regulatory factor 7 putative mRNA, complete cds	interferon regulatory factor 7	1.77371	down	1.22173	up	1.79735	up	3.61053	up	1.31592	up	2.07034	up	1.42941	up	3.68373	up	7.26145	up	1.83206	up	2.27502	up	1.24179	up	1.18282	down	1.4013	down	1.18471	down	5.02669	up	3.96749	up	1.26697	down	1.40667	down	2.23295	down	1.58741	down
Ssa#S18891382	salmo salar clone ssal-rgb-553-228 cd9 antigen complete cds	CD9 antigen	1.15304	down	1.10236	up	1.34363	up	4.63145	up	1.52208	up	1.83775	up	2.3502	up	4.69617	up	7.23469	up	1.37853	up	1.24541	up	1.10689	down	1.08455	up	1.24397	down	1.34915	down	4.19466	up	3.13865	up	1.33645	down	1.44951	down	2.47173	down	1.70522	down
Ssa#KSS5230	tetraodon nigroviridis full-length cdna	LBP (LPS binding protein)/BPI (bactericidal/permeability-increasing protein) like-2	1.09963	down	1.24352	up	1.33865	up	4.33731	up	1.60958	up	2.34569	up	2.19801	up	2.81524	up	7.13669	up	1.22853	up	1.14926	up	1.06897	down	1.11305	down	1.28083	down	1.15075	down	3.31049	up	2.12505	up	1.55784	down	1.04256	down	2.82519	down	2.70987	down
Ssa#STIR20316	Salmo salar clone ssal-rgf-525-329 Granulocyte colony-stimulating factor receptor precursor putative mRNA, complete cds	granulocyte colony-stimulating factor receptor precursor	1.6179	up	1.27114	up	1.25161	down	2.31794	up	1.32072	up	1.56514	up	1.90402	up	1.24212	up	7.06029	up	1.23024	down	1.26987	down	1.03221	down	1.0346	up	1.59464	up	1.54131	up	1.4266	up	1.16625	up	1.22324	down	1.246	up	4.70879	down	5.86716	down
Omy#TC146956	danio rerio zgc:194761 (zgc:194761) mrna	BRAFLDRAFT_119545	1.22371	down	3.48883	up	1.26605	up	4.62469	up	2.26527	up	1.90001	up	3.49098	up	26.4426	up	7.05159	up	3.45967	up	1.03122	up	3.35493	down	1.23402	down	1.50237	down	1.21746	down	7.06312	up	2.51003	up	2.81396	down	2.18938	down	1.95879	down	1.11772	up
Ssa#S35606285	salmo salar clone ssal-eve-572-287 t-cell receptor alpha chain v region 2b4 precursor complete cds	T-cell receptor alpha chain V region 2B4 precursor	1.31231	up	1.75333	up	1.50271	up	2.30825	up	3.06686	up	2.61655	up	1.39036	up	4.59571	up	6.95204	up	2.21572	up	1.5692	up	1.412	down	1.6584	up	1.37037	up	1.21018	down	1.66764	up	1.3843	up	1.20468	down	1.4918	down	3.18644	down	2.13598	down
Ssa#STIR02327	Salmo salar clone ssal-rgb2-533-110 Vacuolar ATP synthase catalytic subunit A putative mRNA, complete cds	Vacuolar ATP synthase catalytic subunit A	1.46576	down	1.18679	up	1.30076	up	3.20865	up	1.01493	up	1.99594	up	2.06615	up	1.88477	up	6.91982	up	1.23324	up	1.18252	up	1.0429	down	1.41055	down	1.61233	down	1.14304	down	3.89882	up	1.901	up	2.05093	down	1.35192	up	2.83221	down	3.82893	down
Ssa#S31973583	sus scrofa alanyl aminopeptidase mrna	Aminopeptidase N (rAPN) (Alanyl aminopeptidase) (Microsomal aminopeptidase) (Aminopeptidase M) (APM) (Kidney Zn peptidase) (KZP) (CD13 antigen)	1.01995	up	1.14285	up	1.01264	up	4.29524	up	1.39486	up	1.45779	up	2.15375	up	2.34242	up	6.86863	up	1.02121	down	1.21288	down	1.18769	down	1.14426	down	1.20419	down	1.05237	down	3.01539	up	2.42926	up	1.24128	down	1.11067	down	3.86806	down	3.48265	down
Omy#S34426206	danio rerio cd22 antigen mrna	PREDICTED: similar to CD22 molecule	1.3182	up	1.23689	down	1.19244	down	3.14952	up	3.57712	down	2.69117	up	4.41963	up	1.97561	down	6.85011	up	2.16239	down	1.17572	up	2.54236	up	1.32624	down	1.84809	up	2.451	up	5.21005	up	1.37596	up	3.78649	down	4.03788	up	1.31828	down	5.32307	down
Ssa#STIR11364	Mus musculus BAC clone RP23-259B10 from 12, complete sequence	chemokine cdowncl-c1c	1.29009	down	1.34564	up	1.49815	up	4.38549	up	1.35272	up	2.28654	up	1.2636	up	3.3928	up	6.80956	up	1.58184	up	1.55547	up	1.01695	down	1.09745	down	1.24255	down	1.13221	down	5.12831	up	2.98333	up	1.71899	down	1.6974	down	3.46455	down	2.04109	down
Ssa#CL275Ctg1	salmo salar clone ssal-evf-507-121 diamine acetyltransferase 1 complete cds	Diamine acetyltransferase 1	1.25882	down	1.04254	up	1.05454	up	3.04152	up	1.1315	up	1.50532	up	2.62596	up	2.8918	up	6.77018	up	1.0552	up	1.03525	down	1.0924	down	1.24372	down	1.37428	down	1.10498	down	2.83642	up	1.9517	up	1.45331	down	1.04363	down	2.66907	down	2.55749	down
Ssa#TC107831	tetraodon nigroviridis full-length cdna	interferon regulatory factor 7	1.21443	down	1.46884	up	1.64992	up	4.49537	up	1.17327	up	1.73789	up	1.86996	up	4.09635	up	6.7081	up	1.55186	up	1.58155	up	1.01913	up	1.14946	down	1.26693	down	1.10219	down	5.94595	up	4.09096	up	1.45344	down	1.4116	down	2.26821	down	1.60684	down
Ssa#STIR00062_3	Salmo salar clone ssal-rgf-515-116 Interferon regulatory factor 7 putative mRNA, complete cds	interferon regulatory factor 7	1.38226	down	1.24078	up	1.80491	up	4.11707	up	1.2688	up	2.09556	up	1.69908	up	3.64364	up	6.70255	up	1.58336	up	1.91276	up	1.20804	up	1.08319	down	1.30432	down	1.20415	down	5.13777	up	3.75791	up	1.36719	down	1.35438	down	2.06237	down	1.52274	down
Ssa#S35664360	danio rerio regulator of g-protein signalling 13 mrna	Regulator of G-protein signaling 1	1.12464	down	1.43902	up	1.54546	up	2.86988	up	1.452	up	2.21943	up	1.91916	up	2.85347	up	6.55803	up	1.48916	up	1.39391	up	1.06834	down	1.08677	down	1.24691	down	1.14736	down	2.94333	up	1.80242	up	1.63299	down	1.00157	up	2.45148	down	2.45532	down
Ssa#S35589240	danio rerio tripartite motif-containing protein 16 (estrogen-responsive b bodown protein) mrna	TRIM 16 protein	1.27751	down	1.2047	up	1.75587	up	4.4775	up	1.89692	up	2.23102	up	1.65411	up	4.24179	up	6.50548	up	1.56466	up	1.66391	up	1.06343	up	1.01666	up	1.34812	down	1.37059	down	3.69323	up	3.33935	up	1.10597	down	1.63895	down	2.36366	down	1.44219	down
Ssa#STIR11789	Salmo salar clone ssal-rgf-515-305 High affinity immunoglobulin gamma Fc receptor I precursor putative mRNA, complete cds	high affinity immunoglobulin gamma fc receptor i precursor	1.07292	up	1.47564	up	1.73326	up	3.8879	up	4.22043	up	1.44553	up	1.78406	up	5.98357	up	6.41026	up	2.57324	up	1.11506	up	2.30771	down	1.87098	up	1.44875	down	2.71059	down	2.37049	up	2.99908	up	1.26517	up	1.30338	down	3.22229	down	2.47227	down
Ssa#S30287704	salmo salar clone ssal-rgf-510-211 leucine-rich repeat-containing protein 33 precursor complete cds	Leucine-rich repeat-containing protein 33 precursor	2.63857	up	3.383	down	1.63078	up	1.46864	up	1.28004	down	1.03467	up	1.01498	down	3.24499	down	6.38516	up	2.68845	down	1.73201	up	4.65642	up	3.32024	up	2.80237	up	1.1848	down	1.43009	down	2.45845	up	3.5158	up	1.1892	up	3.74177	down	4.44973	down
Ssa#S35587724_S		Ubiquitin carbodownyl-terminal hydrolase isozyme L5	1.12009	down	1.7599	up	2.55607	up	1.34173	up	1.70488	up	2.51814	up	1.16904	up	1.25685	up	6.36693	up	1.94689	up	2.05517	up	1.05562	up	1.01251	down	1.39308	down	1.37587	down	1.5322	up	1.09505	up	1.3992	down	1.81087	up	2.65004	down	4.79888	down
Ssa#KSSb2332	tetraodon nigroviridis full-length cdna	Transcription factor jun-B	2.13093	down	1.62897	up	2.85651	up	1.10991	up	1.23277	up	2.71776	up	2.57048	up	6.10752	up	6.33479	up	1.73205	up	1.78814	up	1.03238	up	2.00412	down	3.40412	down	1.69856	down	1.55942	up	1.36937	down	2.13543	down	1.3718	down	1.37821	down	1.00468	down
Ssa#STIR09786	Salmo salar clone ssal-evf-579-332 CD209 antigen-like protein D putative mRNA, complete cds	c-type lectin domain family 4 member e	1.41709	down	1.37569	down	1.02296	down	4.17565	up	1.47434	up	1.58357	up	1.3066	up	2.89774	up	6.3148	up	1.43579	up	1.19474	up	1.20176	down	1.39385	up	1.15948	down	1.61615	down	4.06648	up	3.15037	up	1.2908	down	1.54463	down	4.04521	down	2.61888	down
Ssa#STIR19120	Salmo salar clone ssal-rgf-517-250 PLAC8-like protein 1 putative mRNA, pseudogene cds	Plac8-like 1	1.45828	down	1.09876	up	1.92058	up	4.41824	up	1.33625	up	2.32841	up	1.70462	up	2.64861	up	6.28638	up	1.48563	up	2.12919	up	1.43319	up	1.07854	down	1.3154	down	1.21962	down	4.91214	up	4.04021	up	1.21581	down	1.04588	down	1.73204	down	1.65607	down
Ssa#DY699301	chaenocephalus aceratus bloodthirsty complete cds	bloodthirsty	1.57778	up	2.5778	up	1.39657	up	9.57608	up	1.43988	up	1.45698	up	3.00063	up	9.18265	up	6.24635	up	2.01839	up	1.14611	down	2.31329	down	1.23539	up	1.01447	down	1.25327	down	13.4235	up	5.73466	up	2.34076	down	1.51618	down	2.38583	down	1.57358	down
Ssa#S30293018	bos taurus kelch-like 6 mrna	Kelch-like protein 6	1.05263	up	1.20898	up	1.03903	up	4.00724	up	1.34652	up	1.94905	up	2.4903	up	1.99493	up	6.22512	up	1.15957	down	1.25968	down	1.08633	down	1.33179	down	1.24339	down	1.0711	up	2.56647	up	1.63216	up	1.57244	down	1.07653	up	3.14888	down	3.38987	down
Ssa#S35554272	salmo trutta fario cathelicidin complete cds	cathelicidin	1.19732	up	1.35162	down	1.02606	up	4.76203	up	1.13362	up	1.85961	up	1.45042	up	2.44675	up	6.20736	up	1.15046	down	1.26444	down	1.09907	down	1.40667	up	1.08359	down	1.52425	down	3.65134	up	2.02521	up	1.80294	down	1.94075	down	5.41142	down	2.78832	down
Ssa#STIR00073_2	Carassius auratus interferon-inducible protein IFI58 (IFI58) mRNA, complete cds	interferon-induced protein with tetratricopeptide repeats 1	1.26523	down	1.78286	up	1.55045	up	3.72704	up	1.89169	up	1.72113	up	2.14856	up	6.86748	up	6.1864	up	2.29387	up	1.7983	up	1.27558	down	1.01691	up	1.09085	down	1.10929	down	4.51941	up	3.89415	up	1.16057	down	1.39342	down	1.60114	down	1.14907	down
Ssa#S35581710	carassius auratus ubiquitin specific protease 18 complete cds	Ubiquitin specific protease 18	1.19814	down	1.00648	up	1.9752	up	3.52425	up	1.09043	up	2.08876	up	1.60671	up	3.17497	up	6.18008	up	1.3013	up	2.06088	up	1.5837	up	1.07911	up	1.14833	down	1.23918	down	4.2058	up	3.47721	up	1.20953	down	1.51853	down	1.8664	down	1.22908	down
Ssa#STIR00062_2	Salmo salar clone ssal-rgf-515-116 Interferon regulatory factor 7 putative mRNA, complete cds	interferon regulatory factor 7	1.37046	down	1.06508	up	1.68539	up	4.01832	up	1.17978	up	1.78977	up	1.6669	up	3.08348	up	6.15911	up	1.35758	up	1.69016	up	1.24498	up	1.07519	down	1.36659	down	1.27102	down	4.6239	up	3.79468	up	1.21852	down	1.36259	down	2.18616	down	1.60441	down
Ssa#TC107774	takifugu rubripes frrundownb mrna for frrundownb complete cds	core-binding factor beta subunit	1.00634	down	1.31572	up	2.3462	up	2.20271	up	1.18189	up	3.11434	up	1.10585	down	1.44398	up	6.15288	up	1.54772	up	2.21806	up	1.43312	up	1.16891	up	1.06447	down	1.24428	down	2.88449	up	1.56878	up	1.83868	down	1.03173	down	3.06761	down	2.97329	down
Ssa#S32008635_S		plac8-like 1	1.48107	down	1.04872	up	1.81926	up	4.26155	up	1.30179	up	2.44534	up	1.6308	up	2.33842	up	6.12598	up	1.44381	up	2.12571	up	1.4723	up	1.07578	down	1.26755	down	1.17826	down	4.72645	up	3.70453	up	1.27586	down	1.0069	up	1.76714	down	1.77933	down
Ssa#KSSb2272	tetraodon nigroviridis full-length cdna	CD209 antigen-like protein A	1.31197	down	1.13023	up	1.50668	up	3.3985	up	1.49265	up	1.91793	up	1.46404	up	2.32241	up	6.09444	up	1.44023	up	1.51542	up	1.05221	up	1.02958	down	1.3044	down	1.26693	down	3.27914	up	2.68526	up	1.22116	down	1.10142	down	2.74693	down	2.49398	down
Ssa#S30281943	tetraodon nigroviridis full-length cdna	Transcription factor jun-B	2.07492	down	1.6323	up	2.74953	up	1.02081	up	1.11443	up	2.59986	up	2.45242	up	5.79674	up	6.04352	up	1.75397	up	1.82503	up	1.04051	up	1.93099	down	3.12602	down	1.61887	down	1.60663	up	1.39552	down	2.24208	down	1.34762	down	1.35029	down	1.00198	down
Ssa#CL233Ctg1	tetraodon nigroviridis full-length cdna	Cathepsin Z precursor	1.38078	down	1.06885	up	1.33201	up	3.22866	up	1.09633	up	1.91123	up	2.13167	up	2.08142	up	6.02193	up	1.17974	up	1.28909	up	1.09269	up	1.25099	down	1.42675	down	1.14049	down	3.47429	up	2.17767	up	1.59542	down	1.20822	up	2.19145	down	2.64775	down
Omy#S31925539	rattus norvegicus macrophage actin-associated-tyrosine-phosphorylated protein mrna	proline-serine-threonine phosphatase-interacting protein 2	1.11293	up	1.61088	up	1.14503	up	3.73193	up	1.86668	up	1.85297	up	2.08855	up	3.14815	up	5.99404	up	1.24331	up	1.06904	down	1.32915	down	1.16416	down	1.09987	down	1.05846	up	2.48567	up	1.88396	up	1.31939	down	1.21236	down	3.0681	down	2.53068	down
Ssa#S32008635	tetraodon nigroviridis full-length cdna	Cornifelin homolog B	1.41405	down	1.15958	up	1.75461	up	4.27546	up	1.42862	up	2.41028	up	1.67638	up	2.68195	up	5.98512	up	1.53019	up	2.062	up	1.34755	up	1.07157	down	1.20325	down	1.12288	down	4.57944	up	3.65767	up	1.25201	down	1.04552	down	1.73146	down	1.65607	down
Ssa#DY693902	homo sapiens chromosome 19 open reading frame 28 transcript variant mrna	chromosome 19 open reading frame 28	1.00534	down	1.1596	up	1.29864	up	3.7184	up	1.03995	up	2.03949	up	1.85747	up	1.98277	up	5.89122	up	1.24146	up	1.42388	up	1.14694	up	1.06491	up	1.09062	up	1.02415	up	4.43891	up	2.59603	up	1.70989	down	1.16301	up	2.22746	down	2.59056	down
Ssa#STIR15515	Osmerus mordadown clone omor-rgc-504-342 Replication protein A 32 kDa subunit putative mRNA, complete cds	replication protein32kda	1.19402	up	1.14534	up	1.21307	up	4.17207	up	1.39012	up	1.92138	up	1.76118	up	2.13436	up	5.82871	up	1.06829	down	1.07808	down	1.00917	down	1.02473	down	1.09528	down	1.06884	down	2.80938	up	2.01413	up	1.39484	down	1.29465	down	3.56795	down	2.75592	down
Omy#CA343834	homo sapiens chromosome 16 clone rp11- complete sequence	sorting nedownin 29	2.13216	up	1.74683	down	1.9105	down	2.6112	up	1.52888	up	2.28052	up	2.40924	up	1.44591	up	5.81065	up	1.30178	down	1.03416	up	1.34626	up	2.86109	up	4.21265	up	1.47239	up	1.31198	up	1.18412	up	1.10798	down	1.27997	up	2.33214	down	2.98508	down
Ssa#S35562668	salmo salar clone ssal-eve-521-074 -like homeobodown protein complete cds	Homeobox protein	1.33308	down	1.38786	up	2.04312	up	3.16166	up	1.24875	up	1.76512	up	1.84121	up	3.76388	up	5.76042	up	1.26134	up	1.3496	up	1.06997	up	1.4668	down	2.0181	down	1.37586	down	3.19354	up	2.41739	up	1.32107	down	1.62069	down	2.31818	down	1.43036	down
Ssa#S35701237	---NA---	CD97 antigen	1.24904	down	1.27495	up	1.2939	up	3.52142	up	1.42836	up	1.9967	up	1.88216	up	2.32901	up	5.73924	up	1.26172	up	1.29475	up	1.02617	up	1.26214	down	1.24823	down	1.01115	up	3.11061	up	2.28344	up	1.36225	down	1.01964	up	2.35513	down	2.40138	down
Ssa#S18888694	oncorhynchus mykiss sypg1 phf1 and rgl2 complete cds d complete sequence lgn- pbdown2 notch- tap1 and brd2 complete cds and mhcii-alpha and raftlin-like complete sequence	immune-related, lectin-like receptor 4	1.00454	up	1.17106	up	1.13337	up	3.85047	up	1.22859	up	2.12321	up	2.00759	up	1.59733	up	5.71566	up	1.11543	down	1.04841	down	1.06393	up	1.30033	down	1.18286	down	1.09932	up	2.80974	up	1.72978	up	1.62433	down	1.12677	up	2.98484	down	3.36324	down
Ssa#S30258664	danio rerio tripartite motif-containing 39 mrna	Tripartite motif-containing protein 39	1.60766	down	1.17485	up	1.59392	up	3.81734	up	1.3668	up	1.71891	up	1.50088	up	2.45424	up	5.66447	up	1.47377	up	1.79829	up	1.2202	up	1.28159	down	1.42495	down	1.11186	down	4.11609	up	3.99363	up	1.03066	down	1.10954	down	2.09871	down	1.89152	down
Ssa#STIR03935	Salmo salar clone ssal-evd-513-259 High affinity immunoglobulin epsilon receptor subunit gamma precursor putative mRNA, complete cds	high affinity immunoglobulin epsilon receptor subunit gamma precursor	1.02886	down	1.06927	up	1.40757	up	3.54841	up	1.38621	up	2.17908	up	1.88757	up	2.00157	up	5.63878	up	1.08017	up	1.22257	up	1.13183	up	1.01847	down	1.18455	down	1.16307	down	2.76503	up	1.99083	up	1.38888	down	1.01865	up	2.44348	down	2.48905	down
Ssa#STIR21327	Salmo salar clone ssal-evf-579-241 Cysteine diodownygenase type 1 putative mRNA, complete cds	cysteine diodownygenase	1.13929	up	1.08807	down	1.20393	up	4.01053	up	1.21299	up	1.78086	up	2.04911	up	1.47074	up	5.61785	up	1.07363	down	1.03069	up	1.10658	up	1.15462	up	1.02527	down	1.18379	down	3.07955	up	2.32113	up	1.32675	down	1.29769	up	2.65998	down	3.45184	down
Ssa#STIR04422	Salmo salar clone ssal-evd-504-169 Proteasome subunit beta type-6 precursor putative mRNA, complete cds	proteasome subunit beta type-6 precursor	1.13017	down	1.29103	up	1.33216	up	4.08343	up	1.72246	up	2.36739	up	1.71441	up	2.68884	up	5.58392	up	1.39385	up	1.40302	up	1.00657	up	1.0468	down	1.0731	down	1.02512	down	3.3044	up	2.42002	up	1.36544	down	1.12521	down	2.32146	down	2.06314	down
Ssa#STIR24788	Salmo salar clone ssal-rgf-515-305 High affinity immunoglobulin gamma Fc receptor I precursor putative mRNA, complete cds	high affinity immunoglobulin gamma fc receptor i precursor	1.26938	down	1.15057	up	1.43752	up	3.07248	up	1.44345	up	2.48933	up	1.66682	up	2.27563	up	5.54186	up	1.33262	up	1.49194	up	1.11955	up	1.09597	down	1.22308	down	1.11598	down	2.83656	up	1.84144	up	1.54041	down	1.02449	down	2.22852	down	2.17526	down
Ssa#STIR02309	Salmo salar clone ssal-evd-514-227 Proteasome subunit beta type-6 precursor putative mRNA, complete cds	proteasome subunit beta type-6 precursor	1.08775	down	1.24838	up	1.28862	up	4.07748	up	1.70729	up	2.30268	up	1.66264	up	2.59167	up	5.53182	up	1.33239	up	1.35262	up	1.01519	up	1.01917	down	1.03628	down	1.01679	down	3.18211	up	2.39516	up	1.32856	down	1.16991	down	2.45976	down	2.10253	down
Ssa#STIR00068_4	Salmo salar clone ssal-evd-520-130 14 kDa transmembrane protein putative mRNA, complete cds	14 kda transmembrane protein	1.47435	down	1.25323	up	1.6812	up	2.99226	up	1.42488	up	2.54929	up	1.29025	up	2.40444	up	5.51522	up	1.48957	up	1.39351	up	1.06893	down	1.24043	down	1.77873	down	1.43397	down	3.12809	up	1.63565	up	1.91245	down	1.25107	down	3.06746	down	2.45187	down
Ssa#STIR14026	Salmo salar clone ssal-rgf-518-356 unknown large open reading frame mRNA, novel cds	ecotropic viral integration site 2a	1.05812	down	1.12632	up	1.126	up	3.8864	up	1.17135	up	2.12099	up	2.04228	up	1.97958	up	5.5149	up	1.00565	up	1.1212	up	1.11491	up	1.18509	down	1.06265	down	1.11522	up	3.33662	up	2.05444	up	1.6241	down	1.0375	up	2.40845	down	2.49878	down
Ssa#S48424869	salmo salar calcium-binding and coiled-coil domain-containing protein 2 mrna	Calcium-binding and coiled-coil domain-containing protein 2	1.32188	down	1.00388	down	2.52988	up	1.24059	up	1.35717	down	1.79476	up	1.4169	down	3.40567	up	5.4732	up	1.52443	up	2.65139	up	1.73927	up	1.15771	up	1.2613	down	1.46021	down	2.56667	up	1.83272	up	1.40047	down	3.16544	down	2.92487	down	1.08225	up
Ssa#S30276660	salmo salar clone bac chori214- complete sequence	sub-family B ATP-binding cassette transporter 2	1.27515	up	1.44157	up	1.27836	up	5.23722	up	1.52236	up	2.15964	up	2.36522	up	4.28595	up	5.43846	up	1.22141	up	1.21269	up	1.00719	down	1.08041	up	1.20964	up	1.11961	up	4.20188	up	2.94082	up	1.42881	down	1.48359	down	1.89608	down	1.27803	down
Ssa#STIR18623	Salmo salar clone ssal-rgf-509-303 Interferon-induced guanylate-binding protein 1 putative mRNA, complete cds	Interferon-induced guanylate-binding protein 1	1.01161	up	1.27273	up	1.2406	up	4.00488	up	1.13593	down	1.42328	up	1.76163	up	1.85183	up	5.40281	up	1.02197	up	1.06351	up	1.04064	up	1.23107	down	1.15312	down	1.0676	up	4.64921	up	2.99254	up	1.5536	down	1.0286	down	2.88379	down	2.80361	down
Ssa#STIR09223	Salmo salar clone ssal-evd-514-227 Proteasome subunit beta type-6 precursor putative mRNA, complete cds	proteasome subunit beta type-6 precursor	1.17597	down	1.25649	up	1.33013	up	3.8221	up	1.70676	up	2.29892	up	1.60127	up	2.59939	up	5.38598	up	1.43835	up	1.4258	up	1.0088	down	1.02729	down	1.09706	down	1.06792	down	3.22103	up	2.37048	up	1.35881	down	1.1286	down	2.35907	down	2.09026	down
Ssa#S31985196	danio rerio guanylate binding protein 3 mrna	Interferon-induced guanylate-binding protein 1	1.08431	down	1.24923	up	1.71835	up	3.7685	up	1.0632	down	1.45983	up	1.60981	up	2.15366	up	5.38516	up	1.04691	up	1.3822	up	1.32027	up	1.29385	down	1.34801	down	1.04185	down	4.19463	up	3.56811	up	1.17559	down	1.27789	down	2.42021	down	1.89391	down
Ssa#STIR08428	Salmo salar clone ssal-evd-513-259 High affinity immunoglobulin epsilon receptor subunit gamma precursor putative mRNA, complete cds	high affinity immunoglobulin epsilon receptor subunit gamma precursor	1.08927	down	1.00396	up	1.40843	up	3.38755	up	1.31218	up	2.16626	up	1.78298	up	1.87867	up	5.36488	up	1.06643	up	1.27373	up	1.19439	up	1.02546	down	1.20446	down	1.17455	down	2.75313	up	1.99184	up	1.38221	down	1.01212	up	2.36229	down	2.39092	down
Ssa#S35592308	danio rerio tripartite motif-containing protein 35 (hemopoietic lineage switch protein 5) mrna	Tripartite motif-containing protein 35	1.06846	up	1.36456	up	1.63645	up	4.36526	up	1.68494	up	1.95755	up	2.10137	up	4.16118	up	5.35922	up	1.39586	up	1.27249	up	1.09695	down	1.09296	up	1.20362	down	1.31552	down	3.61632	up	2.83761	up	1.27442	down	1.41864	down	2.00421	down	1.41277	down
Ssa#STIR09946	Salmo salar clone ssal-evd-519-089 High affinity immunoglobulin epsilon receptor subunit gamma precursor putative mRNA, complete cds	high affinity immunoglobulin epsilon receptor subunit gamma precursor	1.07686	down	1.0856	up	1.4541	up	3.39516	up	1.41762	up	2.10875	up	1.74952	up	2.00622	up	5.35784	up	1.13509	up	1.26149	up	1.11135	up	1.02991	down	1.24128	down	1.20524	down	2.71851	up	2.03104	up	1.33848	down	1.01025	down	2.42766	down	2.40303	down
Ssa#STIR18005	Salmo salar clone ssal-rgf-524-081 unknown large open reading frame mRNA, novel cds	interleukin 20alpha	1.06533	down	1.10808	up	1.23986	up	3.38304	up	1.09745	up	1.97985	up	2.07355	up	2.00594	up	5.35454	up	1.03224	down	1.17627	up	1.21419	up	1.21853	down	1.12292	down	1.08514	up	2.98637	up	2.00993	up	1.48581	down	1.00142	up	2.19533	down	2.19845	down
Ssa#S30271130	danio rerio leukotriene b4 receptor 1 (ltb4-r 1) (p2y purinoceptor 7) (chemoattractant receptor-like 1) (g-protein codownled receptor 16) mrna	Leukotriene B4 receptor 1 (LTB4-R 1) (P2Y purinoceptor 7) (P2Y7) (Chemoattractant receptor-like 1) (G-protein codownled receptor 16)	1.00231	down	1.23365	up	1.04199	up	2.74665	up	1.10613	up	1.74127	up	1.67206	up	2.37934	up	5.3173	up	1.03497	up	1.07737	down	1.11504	down	1.19473	down	1.12521	down	1.06178	up	2.56995	up	1.4641	up	1.7553	down	1.37492	down	3.42612	down	2.49187	down
Omy#CA351275	oncorhynchus mykiss clone omyk-evo-511-373 serine palmitoyltransferase 2 complete cds	Serine palmitoyltransferase 2	1.29505	up	1.60208	down	1.0028	up	1.16986	up	3.57566	down	1.42757	up	2.38195	up	1.3868	down	5.25406	up	2.80523	down	1.09106	down	2.57112	up	1.35207	down	1.18366	up	1.60039	up	1.49115	up	1.33141	down	1.98533	down	1.17755	up	2.40663	down	2.83392	down
Ssa#KSS4662	salmo salar rho-related gtp-binding protein mrna	Rho-related GTP-binding protein RhoG	1.26018	down	1.04404	up	1.34594	up	2.54558	up	1.03633	up	1.87789	up	1.98527	up	2.04459	up	5.2162	up	1.18275	up	1.41837	up	1.19921	up	1.11238	down	1.19583	down	1.07501	down	2.90524	up	1.92268	up	1.51104	down	1.14844	up	1.85244	down	2.12741	down
Ssa#STIR22465	Salmo salar clone ssal-evd-520-130 14 kDa transmembrane protein putative mRNA, complete cds	14 kda transmembrane protein	1.34029	down	1.28609	up	1.69968	up	2.78493	up	1.36834	up	2.50575	up	1.34584	up	2.34577	up	5.19841	up	1.4418	up	1.40523	up	1.02602	down	1.19554	down	1.62113	down	1.35598	down	2.93444	up	1.5618	up	1.87889	down	1.2089	down	2.74871	down	2.27374	down
Ssa#STIR09454	Danio rerio similar to N-myc-interactor (Nmi) (N-myc and STAT interactor), mRNA (cDNA clone IMAGE:7212495), partial cds	n-myc (and stat) interactor	1.11004	down	1.32122	up	1.45161	up	3.32447	up	1.42684	up	2.12976	up	1.66695	up	2.7252	up	5.19527	up	1.34754	up	1.4553	up	1.07996	up	1.08836	down	1.10722	down	1.01733	down	3.13972	up	2.27166	up	1.38213	down	1.2132	down	2.14157	down	1.76522	down
Omy#BX082318	mus musculus mrna for complete cds	RAB26, member RAS oncogene family	1.64739	down	1.48249	up	2.18166	up	1.65829	up	1.1874	up	2.34209	up	1.11746	up	2.12907	up	5.19238	up	1.91502	up	2.33537	up	1.2195	up	1.27531	down	1.53897	down	1.20674	down	2.67447	up	1.65353	up	1.61742	down	1.00511	up	1.98966	down	1.99984	down
Ssa#S43839106	salmo salar clone bac chori214- complete sequence	transport-associated protein 2A	1.06049	down	1.48863	up	1.05159	up	2.49835	up	1.32019	up	1.4578	up	1.90208	up	2.53688	up	5.16874	up	1.48787	up	1.38303	up	1.07581	down	1.06102	down	1.24017	up	1.31585	up	2.81568	up	2.37021	up	1.18795	down	1.11557	up	1.96482	down	2.19189	down
Ssa#STIR15975	PREDICTED: Danio rerio similar to Patched domain-containing protein 3 (RND-type protein RNDEu-3) (LOC555307), mRNA	patched domain-containing protein 3 (rnd-type protein rndeu-3)	1.0052	up	1.08988	up	1.83327	up	5.17938	up	1.25861	up	1.46127	up	2.30318	up	3.59598	up	5.11203	up	1.12353	up	1.28246	up	1.14145	up	1.03623	up	1.42211	down	1.47364	down	4.6235	up	4.54558	up	1.01714	down	1.38965	down	1.73071	down	1.24543	down
Omy#CU071722	mus musculus fatty acyl reductase 1 transcript variant mrna	Fatty acyl-CoA reductase 1	1.11069	up	3.34149	down	2.63283	up	1.25536	up	1.64912	down	3.28369	up	1.75026	down	2.08639	down	5.10783	up	1.07749	down	2.35403	up	2.53644	up	3.44445	up	1.00698	down	3.46848	down	1.92135	up	1.11117	down	2.13496	down	1.10632	up	3.79777	down	4.20153	down
Ssa#STIR25495	Salmo salar clone ssal-eve-579-293 Rho-related GTP-binding protein RhoG precursor putative mRNA, complete cds	ras homolog genemember g	1.26286	down	1.13317	up	1.40881	up	2.23356	up	1.16941	up	2.0448	up	1.77571	up	2.14117	up	5.09985	up	1.25316	up	1.52659	up	1.21819	up	1.14194	down	1.16543	down	1.02057	down	2.39353	up	1.66752	up	1.43539	down	1.03927	up	1.88132	down	1.9552	down
Ssa#STIR17576	danio rerio si:dkey- mrna	fMet-Leu-Phe receptor	1.12039	up	1.1811	up	1.43748	up	3.0994	up	1.39728	up	2.09721	up	1.58828	up	2.00784	up	5.09821	up	1.17103	up	1.16376	up	1.00625	down	1.11084	up	1.10248	down	1.22467	down	2.59754	up	1.71988	up	1.51031	down	1.07952	down	2.75821	down	2.55503	down
Ssa#S35582004	zebrafish dna sequence from clone ch211-201b9 in linkage grodown complete sequence	Tripartite motif-containing 39	1.11639	up	1.43349	up	1.53539	up	4.64854	up	1.5018	up	2.05271	up	2.22679	up	4.74571	up	5.05098	up	1.30578	up	1.17618	up	1.11019	down	1.01692	up	1.16931	down	1.1891	down	4.04178	up	2.66356	up	1.51744	down	1.63212	down	1.92851	down	1.1816	down
Ssa#S30244036	salmo salar bactericidal permeability-increasing protein mrna	Bactericidal permeability-increasing protein	1.50704	down	1.08479	down	1.78255	up	2.45778	up	1.08822	down	1.82214	up	1.5156	up	1.77923	up	5.04494	up	1.20509	up	1.63156	up	1.35389	up	1.15281	down	1.6465	down	1.42825	down	3.22315	up	2.20072	up	1.46459	down	1.02653	up	2.04017	down	2.09431	down
Ssa#S47730223	salmo salar clone ssal-rgb2-641-117 tetraspanin-8 complete cds	Tetraspanin-8	1.2644	down	1.04163	down	1.24422	up	3.44485	up	1.30923	up	2.2693	up	1.90195	up	1.84922	up	5.02989	up	1.11976	up	1.24228	up	1.10942	up	1.08404	down	1.26637	down	1.16819	down	2.94632	up	1.88582	up	1.56235	down	1.15168	up	2.12882	down	2.45173	down
Ssa#S35530555	tetraodon nigroviridis full-length cdna	LOC515082 protein	1.40882	down	1.10255	up	1.15521	up	2.4193	up	1.52987	up	2.08624	up	1.65097	up	1.78377	up	5.01366	up	1.17273	up	1.17049	up	1.00192	down	1.32451	down	1.39043	down	1.04977	down	1.85452	up	1.35735	up	1.36628	down	1.08542	up	2.59447	down	2.81609	down
Ssa#STIR21643	Oncorhynchus mykiss clone omyk-evo-501-051 Coatomer subunit zeta-1 putative mRNA, complete cds	coatomer subunit zeta-1	6.22303	up	3.13128	down	44.6354	up	1.83723	up	1.59739	down	1.07532	down	1.82553	down	6.40356	up	5.00665	up	1.43245	down	1.55196	up	2.22311	up	13.6033	up	4.62165	down	62.8695	down	2.04878	up	3.06609	up	1.49654	up	16.7452	down	5.88918	down	2.84338	up
Ssa#STIR05473	Salmo salar clone ssal-evf-529-070 High affinity immunoglobulin epsilon receptor subunit gamma precursor putative mRNA, complete cds	high affinity immunoglobulin epsilon receptor subunit gamma precursor	1.10747	down	1.02978	up	1.28669	up	3.35173	up	1.32108	up	2.13913	up	1.82691	up	1.84454	up	5.00232	up	1.05863	up	1.18858	up	1.12275	up	1.07728	down	1.19889	down	1.11289	down	2.68587	up	1.86234	up	1.4422	down	1.04851	up	2.30371	down	2.41547	down
Ssa#EG871163	danio rerio interferon-inducible protein gig2 mrna	interferon-inducible protein Gig2-like	1.06179	down	1.19636	up	1.5199	up	4.13638	up	1.74988	up	2.34965	up	1.65414	up	3.04242	up	4.99286	up	1.34777	up	1.42501	up	1.05731	up	1.061	up	1.1325	down	1.20158	down	3.18587	up	2.50861	up	1.26997	down	1.36468	down	2.11817	down	1.55213	down
Ssa#STIR08101	Salmo salar clone ssal-rgb2-633-070 Pre-mRNA cleavage compledown 2 protein Pcf11 putative mRNA, complete cds	Pre-mRNA cleavage compledown 2 protein Pcf11	1.29097	down	1.27576	up	1.67776	up	4.13991	up	1.90754	up	2.47337	up	1.11415	up	3.7297	up	4.97961	up	1.72461	up	1.44549	up	1.1931	down	1.04715	up	1.49841	down	1.56906	down	3.7429	up	2.41944	up	1.54701	down	1.94106	down	3.09199	down	1.59294	down
Ssa#EG940192	homo sapiens cathepsin h transcript variant mrna	Cathepsin H precursor	1.1308	down	1.12709	up	1.27608	up	2.88436	up	1.20185	up	1.81831	up	1.76353	up	2.07934	up	4.94657	up	1.10337	up	1.15008	up	1.04234	up	1.15511	down	1.25469	down	1.08621	down	2.64801	up	1.82436	up	1.45147	down	1.06862	down	2.43889	down	2.28229	down
Ssa#S32003273	danio rerio bloodthirsty mrna	bloodthirsty	1.0038	down	1.19383	down	1.22875	up	2.69243	up	1.15965	up	2.16898	up	2.2848	up	1.52428	up	4.90767	up	1.25248	down	1.11359	down	1.12473	up	1.05312	down	1.37352	down	1.30424	down	1.85373	up	1.11472	up	1.66296	down	1.19678	up	2.39194	down	2.86262	down
Ssa#S31983950	danio rerio tripartite motif-containing protein 16 (estrogen-responsive b bodown protein) mrna	TRIM protein	1.36666	down	1.0723	up	1.94643	up	3.51346	up	1.34833	up	1.86292	up	1.58872	up	3.27324	up	4.90647	up	1.39538	up	1.91266	up	1.37072	up	1.05023	down	1.39079	down	1.32427	down	3.63605	up	3.60728	up	1.00798	down	1.47652	down	1.61467	down	1.09357	down
Ssa#KSS628	salmo salar sh3 and pdown domain-containing protein 2a mrna	SH3 and PX domain-containing protein 2A	1.13081	down	1.02961	up	1.12727	up	2.49709	up	1.86876	up	1.89015	up	1.67475	up	2.25438	up	4.90104	up	1.17889	up	1.15308	up	1.02238	down	1.01254	up	1.1055	down	1.11936	down	1.57527	up	1.52334	up	1.03409	down	1.14184	down	2.53793	down	2.22267	down
Ssa#STIR03277	Salmo salar clone ssal-evd-520-130 14 kDa transmembrane protein putative mRNA, complete cds	14 kda transmembrane protein	1.30101	down	1.28367	up	1.62299	up	2.81752	up	1.40384	up	2.40771	up	1.34167	up	2.37407	up	4.89559	up	1.39415	up	1.30209	up	1.0707	down	1.19791	down	1.62164	down	1.35373	down	2.79807	up	1.52372	up	1.83634	down	1.26922	down	2.80231	down	2.20791	down
Ssa#STIR04273	Salmo salar clone ssal-evd-512-380 14 kDa transmembrane protein putative mRNA, complete cds	14 kda transmembrane protein	1.42147	down	1.26068	up	1.67394	up	2.69003	up	1.33631	up	2.56105	up	1.25766	up	2.30048	up	4.8724	up	1.45489	up	1.41067	up	1.03134	down	1.23172	down	1.68675	down	1.36943	down	2.92871	up	1.48172	up	1.97657	down	1.25727	down	2.74634	down	2.18437	down
Ssa#STIR09408	Salmo salar clone ssal-rgf-519-232 Integral membrane protein 2C putative mRNA, complete cds	integral membrane protein 2c	1.16011	down	1.08872	up	1.37702	up	4.235	up	1.59681	up	2.39504	up	1.65909	up	3.11419	up	4.86073	up	1.37347	up	1.39261	up	1.01394	up	1.08743	up	1.14713	down	1.24742	down	3.64264	up	2.46245	up	1.47927	down	1.36665	down	2.10379	down	1.53938	down
Ssa#STIR03800	Salmo salar clone ssal-eve-537-377 High affinity immunoglobulin epsilon receptor subunit gamma precursor putative mRNA, complete cds	high affinity immunoglobulin epsilon receptor subunit gamma precursor	1.10752	down	1.07504	up	1.27513	up	3.32481	up	1.37396	up	2.0605	up	1.83017	up	1.87564	up	4.8371	up	1.08109	up	1.15861	up	1.07171	up	1.10132	down	1.21891	down	1.10677	down	2.61611	up	1.86953	up	1.39934	down	1.05489	up	2.28115	down	2.40636	down
Ssa#STIR19365	Salmo salar clone ssal-evd-551-239 Regulator of G-protein signaling 2 putative mRNA, complete cds	Regulator of g-protein signaling 2	1.44594	down	1.19475	down	1.3316	down	2.94257	up	1.0903	up	1.4591	up	2.02446	up	1.56996	up	4.83532	up	1.01856	down	1.12577	down	1.10526	down	1.23271	down	1.22244	down	1.0084	up	2.64969	up	1.79141	up	1.47911	down	1.266	up	2.68884	down	3.40408	down
Ssa#TC66552	tetraodon nigroviridis full-length cdna	JUN-B	1.73643	down	1.02937	up	2.08118	up	1.3133	up	1.0666	up	2.46894	up	1.5001	up	3.2294	up	4.80755	up	1.38816	up	1.6337	up	1.17689	up	1.28763	down	2.21205	down	1.71792	down	1.70923	up	1.15073	down	1.96686	down	1.55083	down	1.96169	down	1.26493	down
Ssa#STIR00068_3	Salmo salar clone ssal-evd-520-130 14 kDa transmembrane protein putative mRNA, complete cds	14 kda transmembrane protein	1.47754	down	1.24855	up	1.37186	up	2.99054	up	1.40385	up	2.40472	up	1.42068	up	2.25063	up	4.7913	up	1.42225	up	1.27257	up	1.11762	down	1.29709	down	1.59281	down	1.22799	down	3.02974	up	1.58259	up	1.91442	down	1.11386	down	2.65016	down	2.37927	down
Ssa#STIR05697	Salmo salar clone ssal-eve-579-293 Rho-related GTP-binding protein RhoG precursor putative mRNA, complete cds	ras homolog genemember g	1.04084	up	1.64442	down	1.4802	up	3.07801	up	1.01213	down	2.53282	up	1.75924	up	2.07412	up	4.76793	up	1.06397	down	1.2175	up	1.29538	up	1.60868	up	1.16806	down	1.87904	down	2.92805	up	1.47957	up	1.97898	down	1.25441	down	2.22606	down	1.77459	down
Ssa#STIR00087_3	Salmo salar clone ssal-eve-544-209 Interleukin-10 receptor beta chain precursor putative mRNA, complete cds	interleukin 10beta	1.45677	down	1.2016	up	1.49435	up	3.71405	up	1.49689	up	1.95261	up	1.50494	up	3.84576	up	4.76623	up	1.66662	up	1.65614	up	1.00632	down	1.05031	down	1.31446	down	1.2515	down	4.13517	up	3.15014	up	1.31269	down	1.5333	down	1.91231	down	1.24718	down
Ssa#S18889560	salmo salar clone ssal-rgf-524-187 phospholipase d4 pseudogene cds	Phospholipase d4	1.0483	down	1.06095	down	1.29686	up	2.88227	up	1.05155	up	1.92773	up	2.30808	up	2.13812	up	4.7635	up	1.13087	down	1.00837	down	1.12148	up	1.11738	down	1.37087	down	1.22687	down	2.42379	up	1.48276	up	1.63465	down	1.04759	down	2.0811	down	1.98656	down
Ssa#STIR04691	Salmo salar clone ssal-evd-536-300 Gamma-interferon-inducible lysosomal thiol reductase precursor putative mRNA, complete cds	gamma-interferon-inducible lysosomal thiol reductase precursor	1.00943	down	1.0354	up	1.30102	up	2.58613	up	1.34615	up	2.26219	up	1.75261	up	1.5043	up	4.75405	up	1.09984	up	1.28319	up	1.16671	up	1.05231	up	1.02345	down	1.07699	down	2.11293	up	1.46694	up	1.44037	down	1.28139	up	2.11391	down	2.70873	down
Ssa#S48441045	---NA---	Myelin associated glycoprotein	1.16558	up	1.10127	up	1.37257	up	2.94906	up	1.14627	up	2.01136	up	2.49577	up	1.50233	up	4.70354	up	1.28596	down	1.03453	down	1.24304	up	1.21501	down	1.21826	down	1.00267	down	2.00064	up	1.41727	up	1.41162	down	1.29185	up	1.94968	down	2.51869	down
Omy#S15276565	oncorhynchus mykiss interferon inducible protein mrna	Interferon-induced transmembrane protein 3	1.36307	down	1.28984	up	1.65783	up	2.2359	up	1.3168	up	2.59186	up	1.15723	up	2.17393	up	4.68676	up	1.41098	up	1.50068	up	1.06358	up	1.24604	down	1.50581	down	1.20847	down	2.39581	up	1.29458	up	1.85065	down	1.33139	down	2.69876	down	2.02703	down
Ssa#S35582005	danio rerio tripartite motif-containing 35 mrna	Tripartite motif-containing protein 35	1.01745	down	1.20753	up	1.4946	up	3.9283	up	1.34163	up	1.82777	up	2.05439	up	3.42667	up	4.66774	up	1.24238	up	1.29933	up	1.04584	up	1.01121	up	1.17036	down	1.18348	down	3.63768	up	2.79256	up	1.30263	down	1.34257	down	1.74865	down	1.30247	down
Ssa#STIR19322	Salmo salar clone ssal-rgf-538-297 Interferon-induced guanylate-binding protein 1 putative mRNA, complete cds	guanylate binding protein 3	1.19808	down	1.28555	up	1.72095	up	3.28617	up	1.02747	up	1.25606	up	1.61817	up	2.45545	up	4.63221	up	1.1884	up	1.24732	up	1.04958	up	1.29602	down	1.65302	down	1.27545	down	3.8009	up	3.26329	up	1.16474	down	1.27686	down	2.29502	down	1.7974	down
Ssa#STIR09719	Salmo salar clone ssal-evd-536-300 Gamma-interferon-inducible lysosomal thiol reductase precursor putative mRNA, complete cds	gamma-interferon-inducible lysosomal thiol reductase precursor	1.01927	down	1.03495	up	1.30806	up	2.5538	up	1.3384	up	2.23548	up	1.71698	up	1.48357	up	4.62119	up	1.10715	up	1.30586	up	1.17948	up	1.04953	up	1.02099	down	1.07157	down	2.11255	up	1.49181	up	1.4161	down	1.28134	up	2.06107	down	2.64092	down
Ssa#S47726108	salmo salar tumor necrosis factor ligand sdownerfamily member 13 mrna	Tumor necrosis factor ligand sdownerfamily member 13	1.15416	up	1.30015	up	2.16016	up	1.74597	up	1.24636	up	1.79981	up	1.47314	down	1.05892	down	4.61915	up	1.04197	down	2.06191	up	2.14845	up	1.17377	down	1.10167	up	1.2931	up	1.34443	up	2.00024	up	1.4878	up	1.44956	down	3.30017	down	2.27667	down
Ssa#CL300Ctg1	salmo salar clone ssal-eve-542-260 proteasome subunit beta type-6 precursor complete cds	proteasome subunit beta type-6	1.2401	down	1.11401	up	1.28775	up	2.68979	up	1.57087	up	1.851	up	1.53802	up	2.24606	up	4.61847	up	1.37685	up	1.34782	up	1.02154	down	1.00337	down	1.18484	down	1.18086	down	2.35758	up	1.95859	up	1.20371	down	1.06065	down	2.22795	down	2.10054	down
Ssa#STIR00057_4	Salmo salar clone ssal-evf-579-089 Interferon regulatory factor 1 putative mRNA, complete cds	interferon regulatory factor 1	1.07238	down	1.38645	up	1.42804	up	2.20146	up	1.23603	up	1.59357	up	1.47078	up	1.9245	up	4.59219	up	1.38989	up	1.45511	up	1.04693	up	1.06973	down	1.05243	down	1.01644	up	2.47549	up	2.01019	up	1.23147	down	1.0622	up	2.14574	down	2.27921	down
Ssa#S18860779	salmo salar clone bac chori214- complete sequence	Ectonucleoside triphosphate diphosphohydrolase 2	1.12046	down	1.14988	up	1.50338	up	2.45595	up	1.22858	up	1.69452	up	1.82824	up	2.00896	up	4.58273	up	1.40322	up	1.23792	up	1.13353	down	1.08912	up	1.36073	down	1.48199	down	2.80505	up	1.79418	up	1.56341	down	1.27699	up	2.02487	down	2.58574	down
Ssa#EG918354	salmo salar clone hm6_0238 interferon-inducible protein gig2-like partial cds	interferon-inducible protein Gig2-like	1.22987	down	1.14991	up	1.54746	up	3.90238	up	1.68884	up	2.49472	up	1.46042	up	2.78582	up	4.57737	up	1.44252	up	1.58713	up	1.10025	up	1.02	up	1.19913	down	1.22311	down	3.33321	up	2.48267	up	1.34259	down	1.32237	down	1.97481	down	1.49338	down
Ssa#S18892425	salmo salar proteasome subunit beta type 7b mrna	proteasome subunit beta type 7b	1.15231	down	1.05219	up	1.17536	up	2.94726	up	1.55854	up	1.781	up	1.96489	up	2.34316	up	4.57055	up	1.16141	up	1.16738	up	1.00513	up	1.04395	down	1.16019	down	1.11136	down	2.19629	up	1.93182	up	1.1369	down	1.02678	down	1.9926	down	1.94063	down
Ssa#STIR10460	Salmo salar clone ssal-rgf-525-350 Optineurin putative mRNA, complete cds	Optineurin putative mRNA	1.34693	up	1.25871	up	1.17031	up	6.45499	up	1.11036	down	1.90658	up	2.71448	up	3.44139	up	4.55633	up	1.24043	down	1.33329	down	1.07487	down	1.15918	down	1.15846	down	1.00062	up	5.77813	up	2.5393	up	2.27548	down	1.57261	down	2.23797	down	1.4231	down
Ssa#STIR02352	Salmo salar clone ssal-evf-516-133 PTB domain-containing engulfment adapter protein 1 putative mRNA, complete cds	PTB domain-containing engulfment adapter protein 1	1.68299	up	2.92587	down	2.33836	down	1.23167	up	3.43107	down	2.52087	up	1.60329	up	3.64799	down	4.55441	up	2.55488	down	1.18834	up	3.03607	up	1.92737	up	4.67664	up	2.42643	up	1.65407	up	1.72232	down	2.84884	down	2.28927	up	2.39044	down	5.47234	down
Ssa#DW567590	downenopus laevis cytoskeleton associated protein 5 mrna	Colonic and hepatic tumor over-edownpressed protein isoform 1	4.96164	down	1.17082	down	3.35546	up	1.18597	down	5.92367	up	3.43858	up	1.77856	up	10.0932	up	4.54788	up	7.9921	up	6.57833	up	1.21491	down	1.88593	up	2.53082	down	4.77296	down	1.13762	up	1.6131	up	1.41797	up	1.40832	up	2.57262	up	1.82673	up
Ssa#S32007250	sus scrofa adipose differentiation-related protein complete cds	Adipophilin	1.26936	down	1.37449	up	1.09618	up	2.21211	up	1.17631	up	1.56815	up	1.56883	up	1.88473	up	4.53596	up	1.4672	up	1.34966	up	1.08709	down	1.18915	down	1.03097	down	1.15344	up	2.75915	up	1.90389	up	1.44922	down	1.22128	up	2.14225	down	2.61629	down
Ssa#S23659857	danio rerio sphingomyelin phosphodiesterase acid transcript variant 1 mrna	Sphingomyelin phosphodiesterase 1, acid lysosomal isoform 1	3.05755	up	1.25618	up	1.7674	up	3.00713	up	1.14853	up	1.049	down	1.22832	up	3.73161	up	4.53008	up	1.11563	down	1.49121	down	1.33664	down	2.18172	up	1.16012	up	1.8806	down	2.34687	up	2.1154	up	1.10942	down	3.38927	down	5.49961	down	1.62265	down
Ssa#S18892082	gallus gallus solute carrier family 2 (facilitated glucose transporter) member 6 mrna	solute carrier family 2 (facilitated glucose transporter), member 6 (SLC2A6)	1.11734	down	1.1554	up	1.17215	up	2.95378	up	1.55068	up	1.81959	up	1.47926	up	1.65106	up	4.52369	up	1.13966	up	1.02243	up	1.11466	down	1.13278	down	1.28096	down	1.13081	down	2.17086	up	1.65973	up	1.30796	down	1.02108	up	2.99099	down	3.05403	down
Ssa#S30288713	tetraodon nigroviridis full-length cdna	Endonuclease domain containing 1	1.13468	up	1.07208	up	1.1005	down	3.35902	up	1.38811	up	1.43609	up	2.47771	up	2.14178	up	4.51635	up	1.14527	down	1.32482	down	1.15678	down	1.08208	down	1.06094	down	1.01993	up	2.11291	up	1.76551	up	1.19677	down	1.01011	up	2.41487	down	2.43929	down
Ssa#S18892433	synthetic construct homo sapiens clone hemopoietic cell kinase partial cds	src-family tyrosine kinase SCK	1.0619	down	1.09546	up	1.27157	up	2.90734	up	1.11418	up	1.92831	up	1.82814	up	2.02073	up	4.49799	up	1.00492	up	1.11841	up	1.11294	up	1.15758	down	1.20731	down	1.04297	down	2.62225	up	1.68625	up	1.55508	down	1.09994	down	2.19992	down	2.00004	down
Ssa#TC111804	danio rerio v-ets erythroblastosis virus e26 oncogene homolog 1a mrna	erythroblastosis virus e26	1.89285	down	1.31455	down	2.53279	up	1.46109	down	1.45806	up	3.76762	up	1.64095	down	1.11805	up	4.49224	up	2.48743	up	6.21332	up	2.49789	up	1.72747	up	1.29601	up	1.33292	down	1.16761	up	1.1287	up	1.03447	down	1.3558	up	1.18641	down	1.60854	down
Ssa#S35492356	salmo salar clone bac chori214- complete sequence	Proteasome subunit beta type-9-B like protein	1.26662	down	1.00321	down	1.29337	up	2.77513	up	1.31159	up	1.93751	up	1.66486	up	2.115	up	4.48551	up	1.25243	up	1.36918	up	1.09322	up	1.00809	down	1.19648	down	1.18688	down	2.64997	up	1.96111	up	1.35126	down	1.01433	down	1.96776	down	1.93997	down
Ssa#S35550370	salmo salar clone ssal-rgh-509-216 leukocyte surface antigen cd53 complete cds	Leukocyte surface antigen CD53	1.17993	down	1.0055	up	1.2215	up	2.78924	up	1.23128	up	1.8676	up	1.88411	up	1.74469	up	4.47577	up	1.00648	up	1.0876	up	1.0806	up	1.17878	down	1.32519	down	1.1242	down	2.27999	up	1.62432	up	1.40366	down	1.08691	up	2.18419	down	2.37402	down
Ssa#DY728848	danio rerio misc_rna miscrna	JAK3 tyrosine kinase	1.22797	up	1.09149	up	1.04144	down	3.54317	up	1.04604	up	2.00491	up	2.40397	up	1.81245	up	4.47136	up	1.25426	down	1.06026	down	1.18297	up	1.11486	down	1.20616	up	1.3447	up	2.70058	up	1.6668	up	1.62022	down	1.05749	up	1.97208	down	2.08545	down
Ssa#S47727777	salmo salar tetraspanin-8 mrna	Tetraspanin-8	1.2081	up	1.42819	up	1.32785	up	3.19857	up	1.47976	up	1.91178	up	1.89993	up	1.81072	up	4.46281	up	1.14332	up	1.04511	up	1.09397	down	1.03399	down	1.05168	down	1.01711	down	2.47132	up	1.74855	up	1.41336	down	1.19965	up	2.24755	down	2.69627	down
Ssa#CA040260	homo sapiens ca++ cardiac fast twitch 1 transcript variant mrna	ATPase, Ca++ transporting, fast twitch 1	2.40773	down	2.75473	up	1.04493	down	1.86421	down	1.11627	down	2.6141	up	1.63528	down	1.12706	down	4.45706	up	3.50139	up	2.48254	up	1.41041	down	1.89429	down	1.07739	up	2.0409	up	2.0966	up	1.963	down	4.11564	down	2.41322	up	2.93592	down	7.08502	down
Omy#gi185133017	Oncorhynchus mykiss interferon inducible protein (iip), mRNA	interferon inducible protein	1.36879	down	1.23255	up	1.56663	up	2.56143	up	1.31014	up	2.14863	up	1.20629	up	2.3754	up	4.39739	up	1.37916	up	1.31627	up	1.04778	down	1.22328	down	1.62914	down	1.33178	down	2.69636	up	1.56916	up	1.71835	down	1.4278	down	2.76946	down	1.93966	down
Omy#CX255862	mus musculus yamaguchi sarcoma viral (v-yes-1) oncogene homolog transcript variant mrna	Tyrosine-protein kinase Lyn	1.28976	down	1.02576	down	1.37174	up	2.03922	up	1.09687	down	1.70606	up	1.50292	up	1.47435	up	4.37796	up	1.06569	up	1.47768	up	1.3866	up	1.17987	down	1.1973	down	1.01477	down	2.38368	up	1.76624	up	1.34957	down	1.08634	up	1.9713	down	2.14151	down
Ssa#STIR16344	danio rerio pre-b cell enhancing factor mrna	pre-B cell enhancing factor	1.00699	down	1.41732	up	1.35038	up	3.0258	up	1.22948	up	1.39515	up	1.81493	up	3.15764	up	4.36451	up	1.37062	up	1.30339	up	1.05158	down	1.0413	down	1.04329	down	1.00192	down	3.37315	up	2.8268	up	1.19328	down	1.26936	down	1.84502	down	1.4535	down
Ssa#S18892440	salmo salar beta-2 microglobulin mrna	Beta-2 microglobulin	1.06486	up	1.37773	up	1.48622	up	2.86051	up	1.39923	up	1.82344	up	1.8048	up	2.53896	up	4.35528	up	1.26818	up	1.34675	up	1.06196	up	1.02022	down	1.03634	down	1.01581	down	2.59259	up	2.1127	up	1.22714	down	1.1093	down	1.79185	down	1.6153	down
Ssa#S35582382	salmo salar clone ssal-eve-540-327 fam49b complete cds	FAM49B	1.33324	down	1.17528	down	1.17859	up	2.75054	up	1.32906	up	2.27341	up	1.65098	up	1.58287	up	4.33489	up	1.08416	up	1.31435	up	1.21232	up	1.04634	down	1.19553	down	1.14258	down	2.2437	up	1.5902	up	1.41096	down	1.13081	up	1.99767	down	2.25899	down
Ssa#STIR23731	Salmo salar clone ssal-evd-543-375 Proteasome activator compledown subunit 1 putative mRNA, complete cds	proteasome activator compledown subunit 1	1.31784	down	1.05155	down	1.07413	up	3.53707	up	2.13167	up	2.13303	up	2.20217	up	2.22683	up	4.31734	up	1.04905	down	1.1983	down	1.14227	down	1.31471	down	1.69622	down	1.29019	down	1.58172	up	1.38383	up	1.143	down	1.06079	down	2.34925	down	2.21462	down
Ssa#STIR00087_4	Salmo salar clone ssal-eve-544-209 Interleukin-10 receptor beta chain precursor putative mRNA, complete cds	interleukin 10beta	1.5109	down	1.21945	up	1.33051	up	3.65222	up	1.47722	up	1.83935	up	1.39197	up	3.2788	up	4.28486	up	1.57215	up	1.66662	up	1.06009	up	1.17194	down	1.20619	down	1.02923	down	3.88691	up	3.30924	up	1.17457	down	1.49828	down	1.84702	down	1.23276	down
Ssa#KSS3721	homo sapiens ras guanyl releasing protein 2 (calcium and dag-regulated) transcript variant mrna	RAS guanyl-releasing protein 2	1.01516	down	1.21722	up	1.04992	down	2.50508	up	1.15939	up	1.37306	up	2.10738	up	1.93081	up	4.28227	up	1.08704	up	1.00182	up	1.08507	down	1.13672	down	1.03613	up	1.1778	up	2.34877	up	1.82778	up	1.28504	down	1.18646	up	2.02834	down	2.40654	down
Ssa#STIR00030_4	Salmo salar clone ssal-rgb2-555-097 Tumor necrosis factor, alpha-induced protein 8-like protein 2 putative mRNA, complete cds	tumor necrosisalpha-induced protein 8-like protein 2	1.00351	up	1.00875	down	1.33616	up	2.66994	up	1.07365	up	1.88312	up	1.99783	up	1.67541	up	4.26263	up	1.09432	down	1.09251	up	1.19556	up	1.08104	down	1.21874	down	1.12738	down	2.27245	up	1.54899	up	1.46705	down	1.08966	up	1.95296	down	2.12806	down
Ssa#S30241756	tetraodon nigroviridis full-length cdna	Cathepsin H precursor	1.22059	down	1.12059	up	1.34985	up	2.91668	up	1.34602	up	1.81087	up	1.60149	up	1.85517	up	4.26137	up	1.10304	up	1.10537	up	1.00212	up	1.24001	down	1.49055	down	1.20205	down	2.39016	up	1.78037	up	1.34251	down	1.05019	down	2.40722	down	2.29216	down
Ssa#S31979224	salmo salar clone ssal-rgf-509-303 interferon-induced guanylate-binding protein 1 complete cds	hypothetical protein LOC767698	1.10419	up	1.10701	up	1.42531	up	2.96051	up	1.49639	down	1.55946	up	1.53605	up	1.39555	up	4.24973	up	1.19576	down	1.18528	up	1.41731	up	1.19882	down	1.08904	down	1.1008	up	3.70481	up	2.25016	up	1.64647	down	1.08639	down	2.33419	down	2.14857	down
Ssa#TC91288	rattus norvegicus vav 3 oncogene mrna	vav 3 guanine nucleotide edownchange factor	1.86935	down	1.6664	up	1.18028	down	2.54977	up	1.85567	up	1.02985	up	1.04767	down	1.21244	down	4.24179	up	1.25556	down	1.16782	down	1.07513	up	3.9112	down	1.84962	down	2.11459	up	1.09436	up	2.12007	up	1.93727	up	1.08493	down	5.18981	down	4.78354	down
Ssa#S35537868	ictalurus punctatus dap12 complete cds	TYRO protein tyrosine kinase binding protein	1.14539	down	1.17131	up	1.44336	up	2.62933	up	1.05791	up	1.84611	up	1.50145	up	1.81506	up	4.23252	up	1.14881	up	1.43768	up	1.25145	up	1.16782	down	1.14991	down	1.01557	up	2.85527	up	2.04762	up	1.39443	down	1.05228	down	1.96076	down	1.86334	down
Ssa#S30268702	salmo salar clone ssal-rgf-537-361 heat shock protein hsp 90-alpha complete cds	Heat shock protein HSP 90-alpha	1.2459	up	1.79722	up	1.45676	up	3.53534	up	1.263	up	1.34178	up	1.8224	up	4.82065	up	4.2257	up	1.62732	up	1.10141	up	1.47749	down	1.12812	up	1.06159	down	1.1976	down	4.55513	up	2.90201	up	1.56965	down	1.6255	down	2.10526	down	1.29515	down
Ssa#STIR11081	Salmo salar clone ssal-rgf-509-303 Interferon-induced guanylate-binding protein 1 putative mRNA, complete cds	guanylate binding proteininterferon-67kda	1.36828	down	1.08575	up	1.3934	up	2.60718	up	1.09462	down	1.33748	up	1.52012	up	1.85581	up	4.22528	up	1.32239	up	1.65079	up	1.24834	up	1.12342	down	1.15494	down	1.02806	down	3.77393	up	3.21793	up	1.17278	down	1.08319	up	1.68379	down	1.82385	down
Ssa#S30280770	homo sapiens sh3-domain binding protein 2 transcript variant mrna	SH3-domain binding protein 2	1.12142	up	1.70495	up	1.21681	up	1.89674	up	1.21301	down	4.49524	up	2.69187	up	1.22543	up	4.21551	up	1.44977	down	2.01622	up	2.92306	up	2.20415	down	1.85817	up	4.09568	up	1.58699	up	1.17546	down	1.86544	down	1.51519	up	1.28748	up	1.17686	down
Omy#gi185134745	Oncorhynchus mykiss interferon regulatory factor 1 (irf-1), mRNA	interferon regulatory factor 1 (irf-1)	1.07717	up	1.38626	up	1.21852	up	2.68168	up	1.25822	up	1.6566	up	1.44574	up	1.86801	up	4.2117	up	1.25458	up	1.19355	up	1.05114	down	1.0258	down	1.05509	up	1.08231	up	2.67392	up	1.93209	up	1.38395	down	1.02989	down	2.44078	down	2.36994	down
Ssa#S35545969	tetraodon nigroviridis full-length cdna	Deoxyribonuclease gamma precursor	3.38203	down	2.15441	down	11.1866	up	1.65086	up	2.20219	up	1.19959	down	1.00106	up	2.83282	down	4.17713	up	1.44477	up	2.43851	up	1.68782	up	1.08655	down	15.515	down	14.279	down	1.08307	up	4.82911	up	4.45874	up	4.09711	up	1.71117	down	7.01086	down
Ssa#S35559267	salmo salar tyrosine-protein kinase srk2 mrna	Tyrosine-protein kinase SRK2	1.16173	down	1.31939	up	1.64795	up	3.49975	up	1.59037	up	1.77379	up	1.38826	up	3.1967	up	4.13567	up	1.70477	up	1.6175	up	1.05395	down	1.11221	up	1.1836	down	1.31642	down	3.75152	up	3.19138	up	1.17551	down	1.35071	down	1.84175	down	1.36353	down
Ssa#S18892429	salmo salar proteasome subunit beta type-9b mrna	proteasome subunit beta type-9a	1.14776	down	1.2927	up	1.32905	up	2.4253	up	1.54109	up	1.94405	up	1.46016	up	2.29957	up	4.11833	up	1.35073	up	1.36835	up	1.01304	up	1.09845	down	1.1148	down	1.01488	down	2.12572	up	1.70707	up	1.24524	down	1.16594	down	2.06123	down	1.76786	down
Ssa#S35684858_S		CD22 antigen	1.25775	up	1.05281	up	1.21578	up	2.73837	up	1.09555	up	1.89383	up	2.36929	up	1.13496	up	4.11674	up	1.21798	down	1.0602	down	1.14881	up	1.01951	down	1.02482	down	1.0052	down	2.05221	up	1.36384	up	1.50473	down	1.71396	up	1.84214	down	3.15735	down
Ssa#S32012308	salmo salar transient receptor potential cation channel subfamily v member 1 mrna	Transient receptor potential cation channel subfamily V member 1	1.03621	up	1.06529	up	1.57724	up	2.72806	up	1.06854	up	1.55199	up	2.01004	up	1.64189	up	4.11502	up	1.03398	down	1.25952	up	1.30232	up	1.063	down	1.2085	down	1.13687	down	2.46919	up	2.21396	up	1.11528	down	1.18399	up	1.62541	down	1.92447	down
Ssa#S35515568	salmo salar clone ssal-eve-540-327 fam49b complete cds	FAM49B	1.12959	down	1.00873	down	1.21689	up	2.58359	up	1.184	up	2.13076	up	1.76767	up	1.67711	up	4.11399	up	1.10974	up	1.23212	up	1.11028	up	1.00908	down	1.11562	down	1.10558	down	2.42153	up	1.49397	up	1.62087	down	1.16966	up	1.8889	down	2.20937	down
Ssa#S32008049	salmo salar interferon-induced protein 44 mrna	Interferon-induced protein 44	1.41223	down	1.16252	up	1.924	up	2.86454	up	1.39666	up	1.79776	up	1.49382	up	2.67116	up	4.10856	up	1.56765	up	1.95548	up	1.2474	up	1.04727	down	1.3895	down	1.32679	down	3.21524	up	3.11585	up	1.0319	down	1.14065	down	1.4065	down	1.23306	down
Ssa#STIR22162	Salmo salar clone ssal-rgf-516-138 Odown-2 membrane glycoprotein precursor putative mRNA, pseudogene cds	Odown-2 membrane glycoprotein precursor	1.16413	up	1.13416	up	1.40559	up	4.612	up	1.09743	down	1.73608	up	1.45531	up	1.61429	up	4.10824	up	1.14034	up	1.30924	up	1.14811	up	1.17047	up	1.08433	up	1.07944	down	5.77166	up	3.47808	up	1.65944	down	1.02804	up	2.15615	down	2.21662	down
Ssa#CL419Ctg1	salmo salar clone ssal-rgh-503-338 high affinity immunoglobulin gamma fc receptor i precursor complete cds	High affinity immunoglobulin gamma Fc receptor I precursor	1.65846	down	1.02783	up	1.72556	up	2.15693	up	1.37861	up	1.82975	up	1.26006	up	1.70181	up	4.10661	up	1.45958	up	1.69066	up	1.15832	up	1.16788	down	1.69269	down	1.44937	down	2.28361	up	1.99297	up	1.14583	down	1.08071	up	1.92768	down	2.08326	down
Ssa#S35706424	salmo salar clone bac complete sequence	Transposable element Tcb2 transposase	1.06636	up	1.06069	up	1.05826	up	2.86695	up	1.39595	up	1.93879	up	1.70366	up	1.7943	up	4.08254	up	1.09763	down	1.14092	down	1.03944	down	1.0918	down	1.13225	down	1.03706	down	1.8711	up	1.29609	up	1.44365	down	1.15603	down	2.73402	down	2.36501	down
Ssa#STIR23204	Salmo salar clone ssal-sjb-009-071 Tyrosine-protein kinase SRK2 putative mRNA, complete cds	protein tyrosine kinase src	1.67851	down	1.21785	up	1.43145	up	3.8497	up	1.72099	up	1.69435	up	1.1445	up	2.63293	up	4.03887	up	1.75991	up	1.77597	up	1.00912	up	1.16152	down	1.35289	down	1.16476	down	3.93676	up	4.03515	up	1.02499	up	1.30717	down	1.98705	down	1.52012	down
Ssa#TC113000		transposase	1.30773	down	1.48501	up	1.9646	up	5.41302	up	1.36715	up	1.3478	up	1.59733	up	2.18009	up	4.02504	up	1.09128	down	1.10062	up	1.20108	up	2.11926	down	2.33429	down	1.10147	down	3.62818	up	4.42029	up	1.21832	up	1.48941	down	2.28948	down	1.53717	down
Ssa#TC87131_S		robo2	1.22773	up	1.40124	down	2.05316	up	2.47326	up	1.06602	down	2.07879	up	1.21913	down	1.36785	up	4.01137	up	1.03352	up	1.4167	up	1.37076	up	1.778	up	1.18044	down	2.09882	down	2.72493	up	1.68554	up	1.61665	down	1.6135	down	3.45194	down	2.13942	down
Ssa#STIR22830	Salmo salar clone ssal-rgf-531-222 Pleckstrin putative mRNA, partial cds	pleckstrin	1.04665	down	1.11213	up	1.14704	up	2.73469	up	1.09226	up	1.68739	up	1.93814	up	2.05979	up	3.9973	up	1.12918	up	1.0867	up	1.03908	down	1.03085	down	1.10477	down	1.0717	down	2.82711	up	1.76118	up	1.60523	down	1.06249	up	1.89788	down	2.01648	down
Ssa#STIR16092	Salmo salar clone 261P24 interferon-inducible GTPase_b and interferon-inducible GTPase_a genes, complete cds; and TCR-gamma constant region locus	interferon-inducible GTPase_b and interferon-inducible GTPase_a	1.31986	up	1.013	down	1.01456	down	2.59969	up	1.39604	up	1.48058	up	2.14208	up	1.62491	up	3.96788	up	1.13652	down	1.35462	down	1.1919	down	1.17641	up	1.01161	down	1.19006	down	1.63849	up	1.2962	up	1.26407	down	1.15992	up	2.50923	down	2.9105	down
Ssa#STIR02755	Salmo salar clone ssal-rgb2-506-136 Barrier-to-autointegration factor putative mRNA, complete cds	barrier-to-autointegration factor	1.41583	down	1.08079	up	1.45994	up	3.63998	up	1.38377	up	1.80166	up	1.50188	up	3.00978	up	3.95228	up	1.44573	up	1.51322	up	1.04668	up	1.05843	down	1.36599	down	1.29058	down	3.80299	up	3.05723	up	1.24393	down	1.38615	down	1.73904	down	1.25458	down
Ssa#STIR10673	Salmo salar clone ssal-rgf-537-349 C-down-C chemokine receptor type 3 putative mRNA, complete cds	chemokine (c-down-c motif) receptor 3	1.58809	down	1.0582	up	1.05014	down	2.4893	up	1.04312	up	1.49499	up	1.40426	up	1.76194	up	3.95166	up	1.14331	up	1.22572	up	1.07209	up	1.46988	down	1.23378	down	1.19137	up	2.72838	up	2.04095	up	1.33682	down	1.09744	down	2.29582	down	2.09198	down
Ssa#STIR08312	Salmo salar clone ssal-rgb2-633-070 Pre-mRNA cleavage compledown 2 protein Pcf11 putative mRNA, complete cds	Pre-mRNA cleavage compledown 2	1.78526	down	1.0583	up	1.83757	up	3.7096	up	1.69271	up	2.32968	up	1.08112	down	2.33004	up	3.93678	up	1.67331	up	1.69204	up	1.01119	up	1.1291	down	1.9388	down	1.71713	down	3.66709	up	2.69428	up	1.36107	down	1.50543	down	2.51538	down	1.67087	down
Ssa#S31987479	salmo salar clone ssal-rgf-513-183 transcription factor complete cds	Transcription factor PU.1	1.25208	down	1.005	down	1.32207	up	2.35535	up	1.31017	up	1.73177	up	1.75331	up	1.60502	up	3.93037	up	1.03893	up	1.20117	up	1.15616	up	1.19917	down	1.37811	down	1.14922	down	1.86773	up	1.63369	up	1.14326	down	1.13492	up	1.86626	down	2.11805	down
Ssa#STIR22600	Salmo salar clone ssal-rgf-513-373 Abl interactor 1 putative mRNA, complete cds	abl-interactor 1	1.12044	up	1.15308	up	1.18329	up	2.45357	up	1.07658	up	1.76894	up	1.91117	up	1.91033	up	3.92392	up	1.05009	up	1.11819	up	1.06485	up	1.02037	up	1.05881	up	1.03767	up	2.3932	up	1.55097	up	1.54303	down	1.05055	up	1.83614	down	1.92896	down
Ssa#KSS3916	salmo salar p2y purinoceptor 1 mrna	P2Y purinoceptor 1	1.63609	up	1.16	down	1.06595	up	1.91722	up	1.40314	down	2.28868	up	1.85158	up	1.25788	up	3.90453	up	2.22389	down	1.43134	down	1.55371	up	1.17178	down	1.07232	up	1.25653	up	1.20965	up	1.70866	down	2.06689	down	1.51081	down	3.01835	down	1.99783	down
Ssa#S35664721	danio rerio bloodthirsty mrna	52 kDa Ro protein	1.14146	up	1.29181	up	1.63983	up	2.05179	up	1.01798	up	1.39142	up	1.29432	up	2.71842	up	3.90249	up	1.14696	up	1.39788	up	1.21877	up	1.01346	up	1.0277	down	1.04154	down	2.31175	up	2.06132	up	1.12149	down	1.83117	down	2.1569	down	1.17788	down
Ssa#CL366Ctg1	salmo salar tumor necrosis factor receptor sdownerfamily member 5 mrna	Tumor necrosis factor receptor sdownerfamily member 5	1.25905	down	1.03739	up	1.22029	up	2.50061	up	1.33069	up	1.80851	up	1.59382	up	2.11883	up	3.86703	up	1.13447	up	1.12418	up	1.00915	down	1.15131	down	1.36669	down	1.18707	down	2.13187	up	1.5544	up	1.37151	down	1.17183	down	2.15825	down	1.84178	down
Ssa#DW543974	rattus norvegicus myosin ig mrna	myosin IG	1.11959	down	1.2216	up	1.10974	up	2.22934	up	1.05619	down	1.42037	up	1.9427	up	1.58747	up	3.8571	up	1.00587	down	1.08527	up	1.09165	up	1.37573	down	1.14484	down	1.20168	up	2.34085	up	1.70338	up	1.37424	down	1.21663	up	1.82943	down	2.22573	down
Ssa#STIR02051	Salmo salar clone ssal-evd-544-094 High affinity immunoglobulin epsilon receptor subunit gamma precursor putative mRNA, complete cds	high affinity immunoglobulin epsilon receptor subunit gamma precursor	1.21214	down	1.04749	up	1.22015	up	2.66845	up	1.2856	up	1.83001	up	1.64755	up	1.70416	up	3.84988	up	1.07422	up	1.15077	up	1.07127	up	1.18199	down	1.28522	down	1.08734	down	2.22969	up	1.67801	up	1.32877	down	1.03853	up	2.03057	down	2.10881	down
Ssa#S35583454	pan troglodytes dedicator of cytokinesis 2 mrna	Cytokinesis 2	1.04111	up	1.03976	down	1.1476	up	2.92437	up	1.11787	up	1.71199	up	1.67236	up	1.41963	up	3.84582	up	1.09868	down	1.05207	down	1.0443	up	1.01493	down	1.15968	down	1.14261	down	2.38107	up	1.62362	up	1.46652	down	1.07223	up	2.41939	down	2.59413	down
Omy#S15282203	macaca fascicularis testis clone: - human cas-br-m ecotropic retroviral transformingsequence-like 1 eq:	E3 ubiquitin-protein ligase Hakai	1.31918	down	1.75022	down	1.99212	up	1.54442	up	1.11372	down	1.99868	up	1.81167	down	1.02981	up	3.83363	up	1.35991	down	1.62481	up	2.20958	up	1.02499	down	1.6174	down	1.57796	down	1.26483	up	1.25552	up	1.00741	down	2.53715	down	4.27452	down	1.68477	down
Ssa#STIR03836	Salmo salar clone ssal-rgb2-506-136 Barrier-to-autointegration factor putative mRNA, complete cds	barrier-to-autointegration factor	1.46886	down	1.00413	up	1.55727	up	3.54253	up	1.33986	up	1.77348	up	1.37936	up	2.85879	up	3.83131	up	1.39281	up	1.54867	up	1.1119	up	1.05896	down	1.47701	down	1.39478	down	3.68252	up	3.09347	up	1.19042	down	1.48804	down	1.79354	down	1.20531	down
Ssa#S31981335	mus musculus yamaguchi sarcoma viral (v-yes-1) oncogene homolog transcript variant mrna	Tyrosine-protein kinase Lyn	1.23588	down	1.04338	up	1.27158	up	2.33721	up	1.09639	up	1.96149	up	1.8225	up	1.69267	up	3.8312	up	1.05784	up	1.24869	up	1.18042	up	1.21899	down	1.25853	down	1.03244	down	2.25503	up	1.48788	up	1.5156	down	1.13898	up	1.6835	down	1.91746	down
Omy#S22164239	danio rerio si:dkeyp- (si:dkeyp- ) mrna	myosin IG	1.18355	up	1.09621	up	2.26003	up	2.50564	up	2.41974	down	1.10546	down	1.16991	down	1.17596	up	3.81696	up	1.05932	down	1.7915	up	1.89776	up	1.01922	up	1.06589	down	1.08638	down	5.7235	up	4.96223	up	1.15341	down	1.45737	down	2.49261	down	1.71034	down
Ssa#STIR00122_3	Salmo salar clone ssal-rgf-535-073 Regulator of G-protein signaling 14 putative mRNA, complete cds	regulator of g-protein signalling 14	1.33374	up	1.07612	up	1.03047	down	2.30011	up	1.25024	up	1.87666	up	1.81874	up	1.54891	up	3.80367	up	1.21253	down	1.19207	down	1.01717	up	1.02216	up	1.15294	up	1.12794	up	1.51727	up	1.02816	up	1.47571	down	1.03263	down	2.49305	down	2.41427	down
Ssa#S31981569	tetraodon nigroviridis full-length cdna	Heme odownygenase	1.24866	down	1.05854	down	1.14322	up	2.42043	up	1.19549	up	1.67236	up	1.62011	up	1.78917	up	3.75338	up	1.02511	up	1.08756	up	1.06092	up	1.15071	down	1.31257	down	1.14066	down	2.07547	up	1.57404	up	1.31856	down	1.0773	down	2.13022	down	1.97737	down
Ssa#TC65653	homo sapiens v-yes-1 yamaguchi sarcoma viral related oncogene homolog transcript variant mrna	Tyrosine-protein kinase Lyn	1.37244	down	1.02048	down	1.38559	up	2.14297	up	1.03864	up	1.45269	up	1.56	up	1.69612	up	3.75045	up	1.22978	up	1.45787	up	1.18547	up	1.0936	down	1.3044	down	1.19275	down	2.53734	up	2.1506	up	1.17983	down	1.13109	up	1.64908	down	1.86525	down
Ssa#STIR13309	Salmo salar clone ssal-eve-561-361 Galectin-9 putative mRNA, complete cds	Galectin-9 putative mRNA	1.02379	down	1.10059	up	1.39318	up	4.33657	up	1.23546	up	2.207	up	1.56631	up	2.14426	up	3.73921	up	1.22093	up	1.28741	up	1.05445	up	1.08356	up	1.1079	down	1.20048	down	4.28556	up	2.52965	up	1.69414	down	1.12127	down	1.85433	down	1.65378	down
Ssa#EG765614	rattus norvegicus chromosome 17 open reading frame 27 mrna	Chromosome 17 open reading frame 27	2.74466	up	1.41962	up	1.95599	down	2.86663	up	4.82957	up	1.14261	down	3.87818	up	5.64262	up	3.73434	up	1.24085	up	2.25338	down	2.7961	down	2.39903	up	2.38243	up	1.00696	down	1.35775	down	1.45356	up	1.97357	up	1.17256	down	2.1698	down	1.85049	down
Ssa#S35667337	salmo salar clone ssal-evf-552-041 lysozyme g complete cds	goose-type lysozyme	1.03425	down	1.02039	up	1.27882	up	2.42447	up	1.50099	up	1.8615	up	1.60531	up	1.58215	up	3.72726	up	1.012	up	1.00431	up	1.00766	down	1.04282	down	1.31694	down	1.26286	down	1.63463	up	1.30804	up	1.24968	down	1.02681	up	2.31187	down	2.37386	down
Ssa#STIR17644	Salmo salar clone ssal-rgf-519-103 Tripartite motif-containing protein 39 putative mRNA, complete cds	tripartite motif-containing 39	1.20833	down	1.10237	up	1.57646	up	2.94527	up	1.64213	up	1.98779	up	1.84922	up	2.62203	up	3.70975	up	1.43843	up	1.59483	up	1.10873	up	1.07988	up	1.19442	down	1.28983	down	2.57992	up	2.36302	up	1.09179	down	1.01447	up	1.25789	down	1.2761	down
Ssa#S30293162	salmo salar clone ssal-evf-509-180 c-type lectin domain family 4 member e complete cds	C-type lectin domain family 4 member E	1.10835	up	1.16844	down	1.08115	down	3.10863	up	1.29607	up	1.82317	up	1.77447	up	1.57395	up	3.70858	up	1.18393	down	1.26982	down	1.07254	down	1.09385	up	1.05969	down	1.15914	down	2.02587	up	1.34276	up	1.50873	down	1.05014	down	2.65388	down	2.52716	down
Ssa#STIR25734	Danio rerio zgc:112183, mRNA (cDNA clone MGC:112183 IMAGE:7432370), complete cds	member ras oncogene family	1.05414	down	1.61032	up	1.40811	up	1.69007	up	1.09043	up	1.27934	up	1.19475	down	1.60745	up	3.69753	up	1.65951	up	1.58158	up	1.04927	down	1.0229	down	1.0655	up	1.0899	up	2.5721	up	2.08934	up	1.23106	down	1.15727	down	2.79317	down	2.41358	down
Ssa#STIR02663	Salmo salar clone ssal-eve-529-321 C-down-C motif chemokine 10 precursor putative mRNA, complete cds	chemokine (c-down-c motif) ligand 10	1.01078	up	1.23598	up	1.28514	up	2.58018	up	1.12436	up	1.28925	up	1.48509	up	1.93261	up	3.69417	up	1.11799	up	1.13208	up	1.0126	up	1.09375	down	1.1231	down	1.02683	down	2.56555	up	2.26563	up	1.13238	down	1.16401	down	2.1973	down	1.8877	down
Ssa#DY729492	salmo salar p2y purinoceptor 8 mrna	P2Y purinoceptor 8	1.27159	down	1.21013	up	1.28366	down	2.35268	up	1.82909	up	1.55561	up	1.58627	up	2.49939	up	3.67315	up	1.2572	up	1.12539	down	1.41483	down	1.22399	down	1.11481	down	1.09794	up	1.61707	up	1.34388	up	1.20329	down	1.2533	down	2.60595	down	2.07926	down
Ssa#S32005571	tetraodon nigroviridis full-length cdna	PSMB10	1.28966	down	1.00663	down	1.2424	up	2.33963	up	1.36572	up	1.86804	up	1.48223	up	1.91213	up	3.6537	up	1.23933	up	1.29764	up	1.04705	up	1.03376	down	1.23476	down	1.19444	down	2.12311	up	1.62523	up	1.30635	down	1.04091	down	1.89961	down	1.82494	down
Ssa#TC104487_S		vav-3	1.11858	up	1.10032	up	1.03351	up	2.75053	up	1.11502	down	1.41326	up	1.00131	up	1.84521	up	3.64335	up	1.06333	up	1.0048	down	1.06843	down	1.08097	up	1.07714	up	1.00356	down	3.2611	up	1.93694	up	1.68363	down	1.73305	down	3.65604	down	2.10959	down
Omy#S37581823	oncorhynchus mykiss c-down-c chemokine receptor type variant 1 mrna	c-down-c chemokine receptor type 3A, variant 1	1.05161	down	1.08874	down	1.07881	up	3.04476	up	1.17858	up	1.75787	up	1.5662	up	1.36309	up	3.64164	up	1.09993	down	1.04403	down	1.05354	up	1.06242	down	1.18443	down	1.11485	down	2.34871	up	1.65903	up	1.41571	down	1.04462	up	2.42751	down	2.53583	down
Ssa#S35685697	homo sapiens gamma transcript variant mrna	parvin, gamma	1.42036	down	1.05566	down	1.08774	up	2.03057	up	1.3335	up	1.66244	up	1.48963	up	1.81871	up	3.63624	up	1.21711	up	1.18046	up	1.03105	down	1.10547	down	1.30881	down	1.18394	down	1.85335	up	1.44186	up	1.28539	down	1.00313	down	2.06788	down	2.06143	down
Ssa#STIR06397	Salmo salar clone ssal-rgf-525-025 Signal transducer and activator of transcription 1-alpha/beta putative mRNA, complete cds	signal transducer and activator of transcription 1	1.09446	up	1.43312	up	1.53081	up	3.21363	up	1.22268	up	1.77456	up	1.70657	up	3.02006	up	3.63559	up	1.26647	up	1.35952	up	1.07347	up	1.03392	down	1.02881	down	1.00497	up	3.32873	up	2.46201	up	1.35203	down	1.39732	down	1.56699	down	1.12142	down
Ssa#S35548127	mus musculus bridging integrator 2 mrna	Bridging integrator 2	1.04885	down	1.22416	up	1.22579	up	2.14716	up	1.18436	up	1.74521	up	1.56462	up	1.58363	up	3.6353	up	1.20146	up	1.14794	up	1.04662	down	1.06867	down	1.11998	down	1.04802	down	2.17816	up	1.41233	up	1.54224	down	1.18703	up	2.02401	down	2.40256	down
Ssa#S39723763	salmo salar signal transducer and activator of transcription 1 alpha mrna	signal transducer and activator of transcription 1 alpha	1.06256	up	1.36666	up	1.53395	up	3.36125	up	1.35409	up	1.81419	up	1.43276	up	2.62633	up	3.63114	up	1.19204	up	1.28595	up	1.07878	up	1.07898	down	1.12262	down	1.04045	down	2.959	up	2.38255	up	1.24195	down	1.53774	down	1.97082	down	1.28163	down
Ssa#CX353718	salmo salar clone ssal-rgf-502-180 edownocyst compledown component 5 complete cds	Exocyst compledown component 5	1.08614	down	1.11758	up	2.7017	up	1.00496	up	1.06464	up	2.3165	up	1.02937	up	1.07999	up	3.62883	up	1.11774	down	2.64178	up	2.95283	up	1.35677	down	1.11078	down	1.22147	up	1.18412	down	1.14608	up	1.35709	up	1.17271	down	1.33444	down	1.13791	down
Ssa#S35671758	danio rerio zgc:113105 (zgc:113105) mrna	protein tyrosine phosphatase, non-receptor type 18	1.19937	down	1.06664	down	1.20914	up	2.22584	up	1.1768	up	1.8675	up	1.71439	up	1.5644	up	3.61818	up	1.07265	up	1.13278	up	1.05606	up	1.04828	down	1.28022	down	1.22126	down	2.02884	up	1.35014	up	1.50269	down	1.17549	up	1.8631	down	2.19005	down
Ssa#KSS4516	salmo salar clone ssal-rgf-504-032 b-cell linker protein complete cds	B-cell linker protein	1.40565	up	1.12107	up	1.23181	up	2.4595	up	1.0559	up	1.56413	up	1.95111	up	2.21607	up	3.60043	up	1.22124	down	1.33789	down	1.09552	down	1.02671	up	1.17243	down	1.20374	down	1.90733	up	1.17532	up	1.62282	down	1.38708	down	2.46884	down	1.77988	down
Ssa#STIR14911	Salmo salar clone ssal-rgf-529-120 Retinal dehydrogenase 2 putative mRNA, complete cds	aldehyde dehydrogenase 1a2	1.77231	down	6.05508	up	1.08098	up	1.53178	up	2.65115	up	1.54098	down	4.53859	up	24.5169	up	3.59368	up	3.01723	up	1.151	down	3.47283	down	3.55673	down	2.20513	down	1.61294	up	1.74329	up	2.05077	up	1.17638	up	1.79034	down	1.09725	up	1.96446	up
Ssa#STIR12085	Salmo salar clone ssal-eve-561-361 Galectin-9 putative mRNA, complete cds	galectin like protein	1.05288	down	1.10727	up	1.35426	up	4.24692	up	1.23731	up	2.11595	up	1.51109	up	2.10447	up	3.56082	up	1.24003	up	1.28511	up	1.03636	up	1.06365	up	1.10954	down	1.18016	down	4.25626	up	2.57934	up	1.65014	down	1.12311	down	1.83367	down	1.63267	down
Ssa#S35492233	homo sapiens acid phosphatase tartrate resistant transcript variant mrna	Tartrate-resistant acid phosphatase type 5 precursor	1.14804	down	2.34366	down	1.30286	up	2.10351	up	1.13486	up	1.76911	up	1.40662	up	1.08623	down	3.53657	up	1.23929	down	1.32394	up	1.64074	up	1.64727	up	1.12976	down	1.86102	down	1.49565	up	1.5742	up	1.05252	up	1.2329	up	1.89905	down	2.34134	down
Ssa#STIR03335	Salmo salar clone ssal-sjb-013-059 C-down-C motif chemokine 10 precursor putative mRNA, complete cds	c-down-c motif chemokine 10 precursor	1.00926	down	1.22575	up	1.23914	up	2.4856	up	1.17623	up	1.36732	up	1.36908	up	1.85115	up	3.52493	up	1.1475	up	1.12893	up	1.01645	down	1.07808	down	1.10779	down	1.02756	down	2.42489	up	2.05225	up	1.18158	down	1.17831	down	2.28062	down	1.93551	down
Ssa#EG875566	tetraodon nigroviridis full-length cdna	Proteasome subunit beta type-7 precursor	1.13854	down	1.02222	down	1.19793	up	2.67331	up	1.30864	up	1.93033	up	1.42403	up	1.78253	up	3.52283	up	1.1418	up	1.25374	up	1.09804	up	1.02515	up	1.08786	down	1.11522	down	2.33249	up	1.7363	up	1.34336	down	1.0963	down	1.97317	down	1.79985	down
Ssa#STIR06754	Salmo salar clone ssal-rgf-514-310 Interferon-induced transmembrane protein 5 putative mRNA, complete cds	interferon induced transmembrane protein 5	1.14428	up	1.86498	up	2.02947	up	2.44953	up	1.13298	up	2.31938	up	1.18562	up	2.584	up	3.52104	up	1.38848	up	1.22861	up	1.13013	down	1.17382	down	1.44356	down	1.2298	down	3.00194	up	1.29755	up	2.31354	down	1.56966	down	2.41719	down	1.53994	down
Ssa#CL148Ctg1_S		Signal transducer and activator of transcription 1-alpha/beta	1.03881	up	1.43426	up	1.51354	up	3.25615	up	1.23588	up	1.75345	up	1.65976	up	3.11487	up	3.51169	up	1.29885	up	1.35956	up	1.04674	up	1.06299	down	1.07166	down	1.00815	down	3.42207	up	2.5247	up	1.35544	down	1.44489	down	1.55622	down	1.07705	down
Ssa#STIR06014	Salmo salar clone ssal-rgf-537-211 SH3 domain-binding glutamic acid-rich-like protein 3 putative mRNA, complete cds	sh3 domain binding glutamic acid-rich protein like 3	1.10388	down	1.53004	down	1.28544	up	1.88467	up	1.13305	down	1.24143	up	1.56035	up	1.41243	up	3.49005	up	1.06836	up	1.26313	up	1.18231	up	1.48081	up	1.12338	down	1.6635	down	2.28141	up	1.91763	up	1.1897	down	1.18024	up	1.77077	down	2.08993	down
Ssa#STIR13314	Salmo salar clone 242N16 formin-binding protein 1 gene, partial sequence and TCR gamma locus region	immune-lectin-like receptor 3	1.33617	down	1.03481	up	1.11824	up	2.22875	up	1.07305	up	2.1206	up	1.39262	up	1.32881	up	3.48	up	1.06756	down	1.13415	up	1.21077	up	1.47609	down	1.31743	down	1.12044	up	1.94557	up	1.19199	up	1.6322	down	1.01865	down	2.20332	down	2.16298	down
Omy#gi225704823	Oncorhynchus mykiss clone omyk-evo-501-202 Interferon-inducible protein putative mRNA, complete cds	Interferon-inducible protein putative mRNA	1.01875	up	1.21494	up	1.72027	up	2.61146	up	1.14164	up	1.63106	up	1.21402	up	2.65039	up	3.46855	up	1.08655	up	1.10198	up	1.01421	up	1.09759	down	1.53235	down	1.3961	down	2.48543	up	1.76436	up	1.40869	down	2.00926	down	2.59268	down	1.29036	down
Ssa#S35660021	danio rerio n-acetyltransferase-2 (arylamine n-acetyltransferase) mrna	Arylamine N-acetyltransferase, pineal gland isozyme NAT-10	1.00803	down	1.18771	up	1.28715	down	3.40558	up	1.11822	up	1.09542	up	1.96514	up	3.09325	up	3.45827	up	1.01579	up	1.15986	down	1.17817	down	1.17863	down	1.10091	up	1.29756	up	3.09362	up	2.68043	up	1.15415	down	1.54959	down	2.04112	down	1.3172	down
Ssa#STIR04406	Salmo salar clone ssal-sjb-016-143 C-down-C motif chemokine 10 precursor putative mRNA, complete cds	c-down-c motif chemokine 10 precursor	1.07495	down	1.14422	up	1.21363	up	2.52133	up	1.1032	up	1.30918	up	1.3629	up	1.73924	up	3.45204	up	1.11276	up	1.15052	up	1.03393	up	1.10534	down	1.13391	down	1.02585	down	2.54317	up	2.21576	up	1.14777	down	1.14682	down	2.2015	down	1.91967	down
Ssa#EG841715	gasterosteus aculeatus clone cnb225-e09 mrna sequence	AF090383_1TYK2 tyrosine kinase	2.82102	down	1.12154	up	2.20413	up	1.8087	down	1.10637	down	4.37851	up	4.19796	down	1.19638	up	3.44169	up	2.88484	up	7.17144	up	2.4859	up	1.09673	down	1.15335	up	1.26492	up	1.76464	up	1.1043	down	1.94869	down	1.74095	down	2.01467	down	1.15723	down
Ssa#STIR40177	rattus norvegicus dcr-1 homolog mrna	dicer1	1.51833	up	1.6237	down	1.10074	down	2.16626	up	1.91598	down	2.40749	up	1.36689	down	2.49798	down	3.43781	up	1.9728	down	1.02828	up	2.02859	up	1.24965	up	1.71854	up	1.37522	up	2.10387	up	1.08079	down	2.27385	down	1.07951	down	4.56988	down	4.23327	down
Ssa#CL137Ctg1	homo sapiens protein tyrosine non-receptor type 6 transcript variant mrna	Tyrosine-protein phosphatase non-receptor type 6	1.28372	down	1.0605	down	1.25963	up	2.10768	up	1.09667	up	1.8567	up	1.50646	up	1.56705	up	3.42703	up	1.12161	up	1.3653	up	1.21727	up	1.07924	down	1.18436	down	1.09741	down	2.15562	up	1.54986	up	1.39085	down	1.07825	up	1.66622	down	1.79659	down
Ssa#S30296047	danio rerio sterile alpha motif domain-containing protein 9-like mrna	Sterile alpha motif domain-containing protein 9-like	2.36213	down	1.30068	up	1.6137	up	3.61905	up	1.44528	up	2.43995	up	1.11624	up	2.33288	up	3.42691	up	1.45034	up	1.69593	up	1.16934	up	2.11839	down	2.2476	down	1.061	down	3.63171	up	2.51549	up	1.44374	down	1.44101	down	1.81025	down	1.25624	down
Ssa#STIR08015	Salmo salar clone ssal-rgf-515-305 High affinity immunoglobulin gamma Fc receptor I precursor putative mRNA, complete cds	high affinity immunoglobulin gamma fc receptor i precursor	1.3627	down	1.09263	up	1.52345	up	2.27395	up	1.1826	up	1.77187	up	1.10486	up	1.41721	up	3.42684	up	1.30673	up	1.57079	up	1.20208	up	1.13943	down	1.32163	down	1.1599	down	2.51263	up	2.0159	up	1.24641	down	1.01873	up	1.97454	down	2.01153	down
Ssa#S31991729	danio rerio thymic stromal cotransporter mrna	Thymic stromal cotransporter	1.36441	down	1.38396	up	1.66601	up	2.00795	up	1.64069	up	1.0561	up	1.32341	up	1.47192	up	3.42539	up	1.4361	up	1.35477	up	1.06004	down	1.31487	down	1.67787	down	1.27607	down	1.75757	up	2.57579	up	1.46555	up	1.2912	up	1.91052	down	2.46687	down
Ssa#STIR13765	Salmo salar clone ssal-eve-579-293 Rho-related GTP-binding protein RhoG precursor putative mRNA, complete cds	ras homolog genemember g	1.00536	up	1.02945	up	1.04136	up	2.67281	up	1.26303	up	2.00962	up	1.42994	up	1.51616	up	3.41753	up	1.01578	down	1.01048	down	1.00525	up	1.04012	down	1.04666	down	1.00629	down	2.08331	up	1.31622	up	1.58279	down	1.07703	down	2.41502	down	2.24229	down
Ssa#S35685348	synthetic construct homo sapiens clone proteasome subunit alpha type 7 partial cds	Proteasome subunit alpha type-7	1.2937	down	1.00575	down	1.34433	up	2.51262	up	1.30353	up	2.04417	up	1.61284	up	1.77798	up	3.39348	up	1.03097	up	1.31219	up	1.27277	up	1.24765	down	1.32538	down	1.0623	down	1.98726	up	1.6129	up	1.2321	down	1.06928	down	1.60345	down	1.49957	down
Ssa#STIR05999	Salmo salar clone ssal-rgf-537-349 C-down-C chemokine receptor type 3 putative mRNA, complete cds	chemokine (c-down-c motif) receptor 3	1.20021	down	1.26252	up	1.0225	down	2.62706	up	1.36718	up	1.47041	up	1.82536	up	2.32633	up	3.39139	up	1.35495	up	1.00004	up	1.35489	down	1.11834	down	1.17375	down	1.04955	down	2.60354	up	1.78668	up	1.45719	down	1.06316	up	1.85787	down	1.97521	down
Ssa#S31990038	salmo salar clone ssal-rgf-515-161 interferon-induced guanylate-binding protein 1 partial cds	Interferon-induced guanylate-binding protein 1	1.04379	up	1.1975	up	1.30886	up	2.75699	up	1.20136	down	1.28923	up	1.55173	up	1.4903	up	3.38532	up	1.12329	down	1.09228	down	1.02839	up	1.28871	down	1.36967	down	1.06283	down	2.94861	up	1.95781	up	1.50608	down	1.07882	down	2.38296	down	2.20886	down
Omy#gi13897909	Oncorhynchus mykiss clone OSU IL-8 receptor (IL-8R) gene, complete cds	IL-8 receptor (IL-8R)	1.56516	up	1.21852	down	1.45274	down	1.78899	up	1.56582	up	1.7416	up	1.80498	up	1.51696	up	3.35838	up	1.99428	down	2.61065	down	1.30907	down	1.04567	down	1.14815	down	1.098	down	1.7455	down	2.54148	down	1.45602	down	1.67606	down	4.85741	down	2.89812	down
Ssa#S30295323	tetraodon nigroviridis full-length cdna	Proteasome subunit alpha type-6	1.31752	down	1.07679	up	1.17651	up	2.26226	up	1.30524	up	1.55269	up	1.39006	up	1.72391	up	3.33161	up	1.31745	up	1.34347	up	1.01975	up	1.07685	down	1.15378	down	1.07144	down	2.28343	up	1.95744	up	1.16654	down	1.06232	up	1.78398	down	1.89515	down
Ssa#CL148Ctg1	salmo salar clone ssal-rgf-525-025 signal transducer and activator of transcription 1-alpha beta complete cds	Signal transducer and activator of transcription 1-alpha/beta	1.11218	up	1.26779	up	1.55116	up	3.49336	up	1.2146	up	1.75489	up	1.53053	up	2.37414	up	3.32159	up	1.04184	up	1.20144	up	1.15319	up	1.09413	down	1.16086	down	1.06099	down	2.99648	up	2.39163	up	1.2529	down	1.48888	down	1.80635	down	1.21323	down
Ssa#S48435267	salmo salar clone bac chori214- complete sequence	CD209 antigen-like protein D	1.80092	up	1.9666	up	2.19565	down	6.11835	up	1.33241	up	1.31508	up	5.20683	up	1.90863	up	3.31499	up	1.63704	down	2.45384	down	1.49895	down	1.78763	down	1.61143	up	2.88065	up	2.80502	up	1.89598	up	1.47946	down	1.66646	up	1.56227	down	2.60345	down
Ssa#TC93705	homo sapiens src kinase associated phosphoprotein 1 transcript variant mrna	Src kinase-associated phosphoprotein 2	1.08059	down	1.06786	up	1.21408	up	2.47273	up	1.43301	up	1.79713	up	1.41662	up	1.62853	up	3.31139	up	1.07975	up	1.01466	up	1.06415	down	1.06868	down	1.29297	down	1.20987	down	1.86317	up	1.3961	up	1.33455	down	1.06467	down	2.30376	down	2.16382	down
Ssa#STIR13669	Salmo salar clone ssal-rgf-532-381 Tyrosine-protein kinase SYK putative mRNA, complete cds	spleen tyrosineisoform cra_a	1.17996	up	1.20015	up	1.2476	up	2.73727	up	1.25639	up	1.81745	up	1.67242	up	1.76924	up	3.30875	up	1.10613	down	1.15258	down	1.042	down	1.12506	down	1.21865	down	1.08319	down	1.96965	up	1.30672	up	1.50732	down	1.17016	down	2.28029	down	1.9487	down
Ssa#S35685163	danio rerio cytidine deaminase mrna	Cytidine deaminase	1.08985	up	1.1209	up	1.00296	down	1.8757	up	1.07913	up	1.54169	up	1.00714	up	1.83174	up	3.30508	up	1.23605	up	1.09915	up	1.12456	down	1.20181	up	1.20145	up	1.0003	down	2.14846	up	1.33728	up	1.60658	down	1.47143	down	2.98563	down	2.02907	down
Ssa#STIR00071_2	Salmo salar clone ssal-rgf-541-264 Interferon-induced 35 kDa protein homolog putative mRNA, complete cds	interferon-induced protein 35	1.50729	down	1.14293	up	1.51883	up	2.41955	up	1.30867	up	1.84106	up	1.30877	up	2.13489	up	3.30433	up	1.39469	up	1.65763	up	1.18853	up	1.2352	down	1.38108	down	1.1181	down	2.57859	up	2.17847	up	1.18367	down	1.1696	down	1.52312	down	1.30226	down
Ssa#STIR12498	Salmo salar clone ssal-eve-529-321 C-down-C motif chemokine 10 precursor putative mRNA, complete cds	chemokine (c-down-c motif) ligand 10	1.02161	down	1.08646	up	1.39407	up	2.51972	up	1.02064	up	1.22044	up	1.40525	up	1.52151	up	3.30124	up	1.01132	up	1.13439	up	1.1217	up	1.09752	down	1.25546	down	1.14391	down	2.4967	up	2.34207	up	1.06602	down	1.07062	down	2.07091	down	1.93431	down
Ssa#STIR00057_3	Salmo salar clone ssal-evf-579-089 Interferon regulatory factor 1 putative mRNA, complete cds	interferon regulatory factor 1	1.18063	down	1.29634	up	1.3444	up	2.08065	up	1.08008	up	1.53505	up	1.19855	up	1.43969	up	3.29505	up	1.34182	up	1.4757	up	1.09977	up	1.14061	down	1.07559	down	1.06045	up	2.58486	up	2.0002	up	1.2923	down	1.11708	up	1.86297	down	2.08109	down
Ssa#TC104487	salmo salar vav-3 mrna	vav-3	1.20181	up	1.23521	up	1.11553	up	3.51384	up	1.25759	up	1.65471	up	1.21623	up	2.45263	up	3.29274	up	1.21015	up	1.25119	down	1.51413	down	1.17743	up	1.16137	down	1.36743	down	3.38128	up	1.69721	up	1.99226	down	1.66639	down	3.3874	down	2.03277	down
Omy#BX312401	salmo salar clone ssal-rgf-528-100 poly polymerase 14 pseudogene cds	poly polymerase 14	1.23161	up	1.42255	down	1.19617	up	2.47336	up	1.51092	down	1.4174	up	1.75409	up	1.07847	down	3.28339	up	1.92009	down	1.14072	down	1.68323	up	1.09592	down	1.10789	down	1.01092	down	1.94628	up	1.52973	up	1.2723	down	1.01499	down	2.13525	down	2.10372	down
Ssa#KSS2939	salmo salar p2y purinoceptor 5 mrna	P2Y purinoceptor 5	1.03433	down	1.13266	down	1.01822	up	2.07903	up	1.16673	down	1.48044	up	2.15324	up	1.07729	down	3.27996	up	1.53254	down	1.14232	down	1.34161	up	1.3995	down	1.20306	down	1.16328	up	1.58278	up	1.22937	up	1.28747	down	1.5136	up	1.74006	down	2.63375	down
Omy#S22928538	salmo salar clone ssal-rgf-508-247 ring finger protein 31 pseudogene cds	Ring finger protein 31, partial	1.12782	up	1.26138	up	1.40409	up	3.88678	up	1.2543	up	1.4886	up	1.72465	up	2.45098	up	3.27773	up	1.00578	up	1.01286	up	1.00704	up	1.11199	down	1.22916	down	1.10536	down	3.11669	up	2.6446	up	1.17851	down	1.41298	down	1.87639	down	1.32797	down
Ssa#STIR24002	Danio rerio zgc:172352, mRNA (cDNA clone MGC:172352 IMAGE:7258050), complete cds	nck-associated protein 1-like	1.05319	up	1.80776	down	1.66962	up	2.16934	up	1.61107	down	1.85863	up	1.4905	up	1.46058	down	3.27473	up	1.42602	down	1.24605	up	1.77689	up	1.33512	up	1.27225	down	1.69862	down	2.45085	up	1.45436	up	1.68518	down	1.52662	up	1.76323	down	2.69178	down
Ssa#S35509056	salmo salar clone ssal-evd-519-105 thioredodownin complete cds	Thioredoxin	1.14937	down	1.09777	down	1.12767	up	2.03655	up	1.44125	up	1.76826	up	1.38988	up	1.5929	up	3.27355	up	1.06482	up	1.17165	up	1.10033	up	1.01702	up	1.10622	down	1.12505	down	1.50465	up	1.34942	up	1.11503	down	1.0763	down	2.01021	down	1.8677	down
Omy#CA348544	salmo salar clone ssal-rgf-539-293 heterogeneous nuclear ribonucleoprotein q pseudogene cds	heterogeneous nuclear ribonucleoprotein q	1.60668	down	1.6657	up	1.14835	up	1.18045	up	1.07375	down	1.42873	down	1.47395	up	2.8587	up	3.26769	up	1.98196	up	1.96025	up	1.01108	down	1.3503	down	1.06245	up	1.43462	up	2.51215	up	3.30604	up	1.31602	up	1.0219	up	1.13096	down	1.15573	down
Ssa#S48438343	danio rerio carcinoembryonic antigen-related cell adhesion molecule 1 mrna	carcinoembryonic antigen-related cell adhesion molecule 1	2.2073	down	1.67175	down	1.95067	up	1.22112	up	1.6674	down	2.01416	up	1.12685	up	2.08099	down	3.26584	up	1.32131	down	1.78354	up	2.35661	up	1.74459	down	2.41414	down	1.38378	down	1.54097	up	1.08131	up	1.4251	down	1.77472	up	1.62498	down	2.88389	down
Ssa#S30280925	danio rerio tapasin-related mrna	Tapasin-related protein	1.0216	up	1.1648	up	1.00101	down	2.30196	up	1.12808	up	1.3212	up	2.07177	up	2.79689	up	3.25989	up	1.19946	up	1.09753	up	1.09287	down	1.05201	up	1.12237	up	1.06689	up	2.44762	up	1.91226	up	1.27996	down	1.1255	down	1.43365	down	1.27379	down
Ssa#KSS356	danio rerio hypothetical loc793004 mrna	Tripartite motif protein 29	1.09396	up	1.12234	down	1.2576	down	1.71403	up	1.22432	up	1.29797	up	1.21268	up	2.02665	up	3.24926	up	1.18915	up	1.74438	up	1.46692	up	1.46003	up	2.39984	up	1.6437	up	1.66479	up	2.30353	up	1.38367	up	1.4054	down	1.53603	down	1.09295	down
Ssa#S35667388	salmo salar clone ssal-rgh-515-351 dna-damage-inducible transcript 4-like protein complete cds	DNA-damage-inducible transcript 4-like protein	1.08861	up	1.2657	down	1.42083	down	2.23595	up	1.39892	up	1.32643	up	1.35413	up	1.58234	up	3.24124	up	1.04783	down	1.07539	up	1.12682	up	1.31496	up	1.66334	up	1.26494	up	1.52538	up	1.81277	up	1.1884	up	1.22441	down	2.22579	down	1.81785	down
Ssa#TC95210	tetraodon nigroviridis full-length cdna	Dual adapter for phosphotyrosine and 3-phosphotyrosine and 3-phosphoinositide	1.19747	up	1.03325	down	1.49253	up	2.78203	up	1.13337	up	1.56776	up	1.9405	up	1.32984	up	3.23365	up	1.33257	down	1.18882	down	1.12092	up	1.07701	down	1.48175	down	1.3758	down	1.84205	up	1.49268	up	1.23406	down	1.09503	up	1.98105	down	2.16931	down
Ssa#KSS1674	salmo salar interferon-induced 35 kda protein homolog mrna	Interferon-induced 35 kDa protein homolog	1.3176	down	1.14177	up	1.47512	up	2.44299	up	1.19093	up	1.91449	up	1.38391	up	2.01174	up	3.23265	up	1.29481	up	1.60112	up	1.23656	up	1.16186	down	1.21391	down	1.0448	down	2.65609	up	2.04312	up	1.30002	down	1.12268	down	1.45891	down	1.29949	down
Ssa#S35685719	salmo salar interferon-induced 35 kda protein homolog mrna	Interferon-induced 35 kDa protein homolog	1.40819	down	1.10927	up	1.50169	up	2.48868	up	1.26244	up	1.79621	up	1.40038	up	2.02123	up	3.20986	up	1.28335	up	1.57814	up	1.2297	up	1.21717	down	1.33997	down	1.10089	down	2.5299	up	2.18655	up	1.15703	down	1.12467	down	1.45243	down	1.29142	down
Omy#S15255565	salmo salar clone ssal-rgh-509-216 leukocyte surface antigen cd53 complete cds	Leukocyte surface antigen CD53	1.27388	down	1.08942	up	1.19925	up	2.02348	up	1.27556	up	1.61585	up	1.20542	up	1.42971	up	3.20607	up	1.22404	up	1.1902	up	1.02843	down	1.13378	down	1.28357	down	1.13211	down	1.94175	up	1.49046	up	1.30279	down	1.03201	up	2.23467	down	2.30621	down
Ssa#TC71374	homo sapiens src kinase associated phosphoprotein 1 transcript variant mrna	Src kinase-associated phosphoprotein 2	1.09604	down	1.01182	down	1.20307	up	2.46485	up	1.41626	up	1.88037	up	1.33275	up	1.45369	up	3.19954	up	1.00967	up	1.02837	up	1.01852	up	1.07286	down	1.28223	down	1.19516	down	1.75723	up	1.34802	up	1.30357	down	1.0803	down	2.33448	down	2.16096	down
Ssa#S35685825	homo sapiens fermitin family homolog 3 transcript variant mrna	Fermitin family homolog 3	1.09439	down	1.0511	down	1.21904	up	2.4403	up	1.18043	up	1.6567	up	1.42353	up	1.47594	up	3.19923	up	1.02758	down	1.03737	up	1.06598	up	1.06991	down	1.28604	down	1.20201	down	2.01181	up	1.52804	up	1.31659	down	1.06542	down	2.16643	down	2.03341	down
Ssa#S35502406	salmo salar clone ssal-rgf-528-019 retinol dehydrogenase 12 complete cds	Retinol dehydrogenase 12	1.19359	up	1.01621	down	1.10574	up	2.06575	up	1.0449	up	1.62314	up	1.23894	up	1.44411	up	3.19908	up	1.05856	up	1.10912	up	1.04775	up	1.28398	up	1.19723	up	1.07246	down	2.09277	up	1.41156	up	1.48259	down	1.10111	down	2.32807	down	2.1143	down
Ssa#STIR18419	Salmo salar clone ssal-rgf-525-307 Tyrosine-protein kinase Lyn putative mRNA, pseudogene cds	Tyrosine-protein kinase Lyn putative mRNA	1.01875	down	1.12356	up	1.16415	up	2.26739	up	1.14681	up	1.5816	up	1.88235	up	1.48702	up	3.19586	up	1.01318	down	1.00791	down	1.00523	up	1.15971	down	1.19535	down	1.03073	down	1.9514	up	1.42236	up	1.37194	down	1.24938	up	1.71123	down	2.13799	down
Omy#gi225705731	Oncorhynchus mykiss clone omyk-evo-504-031 Interferon-induced transmembrane protein 3 putative mRNA, complete cds	Interferon-induced transmembrane protein 3	1.13579	down	1.37497	up	1.56779	up	2.46709	up	1.16438	up	1.53155	up	1.20052	up	2.51467	up	3.19551	up	1.25024	up	1.15119	up	1.08604	down	1.24909	down	1.54681	down	1.23835	down	2.64902	up	1.85439	up	1.42851	down	1.67539	down	2.31219	down	1.38009	down
Ssa#S35544085	danio rerio nonclassical mhc class i antigen mrna	nonclassical MHC class I antigen	1.18213	down	1.03923	up	1.27896	up	2.12807	up	1.06157	up	1.68663	up	1.38706	up	1.48426	up	3.19154	up	1.17649	up	1.28451	up	1.09181	up	1.04422	down	1.17703	down	1.12719	down	2.35846	up	1.62071	up	1.4552	down	1.09945	up	1.7913	down	1.96945	down
Ssa#S35558156	oncorhynchus mykiss clone omyk-evo-504-185 glycolipid transfer protein complete cds	Glycolipid transfer protein	1.03372	down	1.12071	down	1.00664	up	2.07472	up	1.36044	up	1.46647	up	1.23124	up	1.41797	up	3.18807	up	1.05608	up	1.06102	up	1.00468	up	1.14496	up	1.01964	up	1.12291	down	1.61057	up	1.50111	up	1.07292	down	1.0905	down	2.4404	down	2.23786	down
Ssa#S31995212	mus musculus beta- -n-acetyl-galactosaminyl transferase 1 transcript variant mrna	Beta-1,4 N-acetylgalactosaminyltransferase 1	1.04833	up	1.9104	up	1.01645	up	2.4247	up	1.84907	up	1.38242	up	1.7152	up	1.59692	up	3.15611	up	1.68969	up	1.05686	up	1.59879	down	1.0785	down	1.09	up	1.17557	up	2.2157	up	1.85368	up	1.1953	down	1.81485	up	1.74109	down	3.15981	down
Ssa#STIR00071_3	Salmo salar clone ssal-rgf-541-264 Interferon-induced 35 kDa protein homolog putative mRNA, complete cds	interferon-induced protein 35	1.40988	down	1.10523	up	1.50885	up	2.37334	up	1.26345	up	1.72539	up	1.35667	up	2.09494	up	3.15086	up	1.33193	up	1.60263	up	1.20324	up	1.16992	down	1.32738	down	1.13459	down	2.50196	up	2.20447	up	1.13495	down	1.15935	down	1.44918	down	1.24999	down
Ssa#STIR02618	Salmo salar clone ssal-eve-529-178 RING finger protein 135 putative mRNA, complete cds	ring finger protein 135	1.06591	up	1.31285	up	1.32116	up	2.52847	up	1.46936	up	1.68398	up	1.3236	up	2.22107	up	3.14504	up	1.17803	up	1.19605	up	1.01529	up	1.04553	down	1.0363	down	1.0089	up	2.02715	up	1.79584	up	1.1288	down	1.42446	down	1.98665	down	1.39467	down
Ssa#S48432259	zebrafish dna sequence from clone ch211-224l10 in linkage grodown complete sequence	Polypeptide N-acetylgalactosaminyltransferase 8	1.03626	up	1.38838	up	1.32393	up	2.94433	up	1.16159	up	1.4733	up	1.35455	up	3.14258	up	3.1335	up	1.37711	up	1.39934	up	1.01614	up	1.02785	up	1.09528	up	1.0656	up	3.49062	up	2.79652	up	1.2482	down	1.68469	down	1.65315	down	1.01908	up
Omy#S15295630	osmerus mordadown clone omor-rgc-001-105 wd repeat protein 69 complete cds	wd repeat protein 69	1.09504	up	1.0192	down	1.50852	up	2.2078	up	1.68752	up	1.60382	up	1.2311	up	2.19278	up	3.13057	up	1.42664	up	1.19001	up	1.19884	down	1.59223	up	1.15763	down	1.8432	down	1.86648	up	1.63816	up	1.13938	down	1.2485	down	2.13687	down	1.71155	down
Ssa#DW570850	salmo salar clone ssal-rgf-530-296 fermitin family homolog 3 complete cds	Fermitin family homolog 3	1.16123	down	1.03067	down	1.123	up	2.68718	up	1.19441	up	1.63859	up	1.36696	up	1.55394	up	3.10999	up	1.04995	down	1.03064	down	1.01873	up	1.18295	down	1.34402	down	1.13616	down	2.14277	up	1.59118	up	1.34665	down	1.19357	down	2.34482	down	1.96455	down
Ssa#S30289851	danio rerio si:ch211- (si:ch211- ) mrna	Tripartite motif-containing 39	1.10687	down	1.25977	up	1.66309	up	2.84706	up	1.3251	up	1.70148	up	1.545	up	2.6439	up	3.10475	up	1.39516	up	1.41491	up	1.01416	up	1.00053	up	1.30103	down	1.30173	down	2.99757	up	2.36754	up	1.26611	down	1.22658	down	1.42027	down	1.15791	down
Ssa#DW557277	sparus aurata mrna for macrophage colony stimulating factor receptor (csf1r gene)	macrophage colony-stimulating factor receptor	1.03918	down	1.14396	down	1.52083	up	1.7526	up	1.65012	down	1.53825	up	1.12584	down	1.06787	up	3.09696	up	1.39159	up	2.21677	up	1.59297	up	1.5319	up	1.40265	up	1.09215	down	4.02448	up	2.52566	up	1.59344	down	1.15749	up	1.57287	down	1.82057	down
Ssa#KSS1565	tetraodon nigroviridis full-length cdna	Proteasome subunit alpha type-6	1.35753	down	1.11295	up	1.03594	up	2.29847	up	1.30261	up	1.50753	up	1.4222	up	1.7951	up	3.09478	up	1.34893	up	1.2401	up	1.08776	down	1.12005	down	1.13405	down	1.0125	down	2.3802	up	1.89072	up	1.25889	down	1.06871	up	1.75474	down	1.87532	down
Ssa#KSS4521	salmo salar clone ssal-rgf-512-220 macrosialin precursor complete cds	macrosialin precursor	1.23947	down	1.24582	up	1.54373	up	3.33491	up	1.10701	down	1.72746	up	1.87128	up	2.59812	up	3.09256	up	1.30955	up	1.53876	up	1.17503	up	1.17915	down	1.24347	down	1.05455	down	4.83457	up	2.97063	up	1.62746	down	1.06022	down	1.07401	down	1.013	down
Ssa#S41489472	salmo salar interferon regulatory factor 1 (irf-1) mrna	interferon regulatory factor 1	1.05967	down	1.26916	up	1.27761	up	2.09765	up	1.09985	up	1.46183	up	1.28359	up	1.49365	up	3.0921	up	1.28214	up	1.32414	up	1.03275	up	1.04894	down	1.02244	down	1.02592	up	2.44532	up	1.90007	up	1.28697	down	1.10183	up	1.81926	down	2.00451	down
Ssa#TC92577	gasterosteus aculeatus clone cfw26-c06 mrna sequence	interferon regulatory factor 8	1.00785	up	1.04577	up	1.37524	up	1.93145	up	1.02332	down	1.2875	up	1.4386	up	1.43609	up	3.08624	up	1.07406	up	1.20486	up	1.12179	up	1.03511	up	1.13252	down	1.17228	down	2.12287	up	1.80747	up	1.1745	down	1.07594	up	1.78055	down	1.91576	down
Ssa#S35471279	salmo salar clone ssal-rgf-531-178 mucosa-associated lymphoid tissue lymphoma translocation protein 1 homolog complete cds	Mucosa-associated lymphoid tissue lymphoma translocation protein 1 homolog	1.19818	up	1.14206	up	1.11748	up	2.65653	up	1.1378	up	1.45566	up	1.86675	up	1.53231	up	3.06998	up	1.18569	down	1.27084	down	1.07181	down	1.13016	down	1.18524	down	1.04874	down	1.96914	up	1.43603	up	1.37124	down	1.02747	up	2.08997	down	2.14738	down
Ssa#S30284834	salmo salar bac ch214-363e24 (children s hospital oakland research institute atlantic salmon bac library) complete sequence	CD209 antigen-like protein D	1.23466	up	1.15113	up	1.09258	up	2.34754	up	1.35309	up	1.30103	up	1.8442	up	2.2242	up	3.06706	up	1.00071	up	1.05261	down	1.05336	down	1.07333	up	1.07356	up	1.00022	up	1.73618	up	1.71419	up	1.01283	down	1.20519	down	1.75057	down	1.45253	down
Ssa#S35667904	homo sapiens glycolipid transfer protein complete cds	Glycolipid transfer protein	1.05491	down	1.04143	up	1.23898	up	2.40714	up	1.17189	up	1.52648	up	1.39577	up	1.25702	up	3.04956	up	1.00019	down	1.083	up	1.08321	up	1.09883	down	1.20683	down	1.09829	down	2.05367	up	1.70781	up	1.20252	down	1.11017	up	2.0174	down	2.23966	down
Ssa#STIR39880_S		Proteasome subunit alpha type-7	1.12624	up	1.11137	up	1.06323	up	2.54814	up	1.27518	up	1.52277	up	1.465	up	1.4367	up	3.04663	up	1.00484	down	1.00677	up	1.01165	up	1.0085	up	1.06643	up	1.05745	up	1.98863	up	1.68468	up	1.18042	down	1.01479	up	2.06562	down	2.09617	down
Omy#CA374867	danio rerio ectonucleoside triphosphate diphosphohydrolase 2 ( ) mrna	Ectonucleoside triphosphate diphosphohydrolase 2	1.29018	down	1.27321	up	1.59493	up	2.15175	up	1.15818	up	1.81615	up	1.17329	up	1.78466	up	3.04548	up	1.60515	up	1.33446	up	1.20285	down	1.02338	down	1.54201	down	1.50679	down	2.98216	up	1.58106	up	1.88618	down	1.05528	up	1.94512	down	2.05264	down
Ssa#S41489473	danio rerio mrna for chemokine ccl- complete cds	CCL4-like chemokine	1.09089	down	1.25756	down	1.1366	up	2.65074	up	1.01142	down	1.49932	up	2.342	up	1.25642	up	3.04091	up	1.68776	down	1.3505	down	1.24973	up	1.46408	down	1.6745	down	1.14372	down	1.5885	up	1.30911	up	1.21342	down	1.10443	up	1.75352	down	1.93665	down
Ssa#S31977238	danio rerio rho guanine nucleotide edownchange factor 1 mrna	rho guanine nucleotide edownchange factor (GEF) 1	1.2786	up	1.0898	up	1.18756	up	1.77599	up	1.10761	up	1.59573	up	1.443	up	1.0227	up	3.0164	up	1.21466	down	1.0552	down	1.15112	up	1.0353	down	1.02034	up	1.05636	up	1.32008	up	1.05474	up	1.25157	down	1.16162	up	2.20576	down	2.56225	down
Ssa#STIR11858_S		caspase-1	1.02763	down	1.09081	up	1.19826	up	2.084	up	1.4568	up	1.6329	up	1.3585	up	1.69215	up	2.99971	up	1.20254	up	1.12813	up	1.06596	down	1.07278	up	1.09152	down	1.17096	down	1.72027	up	1.43977	up	1.19482	down	1.03582	down	1.95732	down	1.88964	down
Ssa#STIR04098	Salmo salar clone ssal-evd-534-187 C-down-C motif chemokine 10 precursor putative mRNA, complete cds	chemokine (c-down-c motif) ligand 10	1.09609	up	1.46567	up	1.5712	up	2.25072	up	1.01514	up	1.20795	up	1.2945	up	1.60385	up	2.99641	up	1.01237	up	1.04737	up	1.03458	up	1.32085	down	1.36863	down	1.03617	down	2.24456	up	1.95153	up	1.15015	down	1.22384	down	2.21003	down	1.80582	down
Ssa#KSS340	mus musculus keratin associated protein 5-2 mrna	Macrosialin precursor	1.28255	down	1.42085	up	2.03132	up	1.84683	up	1.46272	down	1.27632	up	1.29344	up	2.60196	up	2.99366	up	1.62348	up	2.14667	up	1.32226	up	1.12248	down	1.21364	down	1.08122	down	4.38567	up	3.10623	up	1.4119	down	1.2391	down	1.07818	down	1.14925	up
Ssa#STIR25983	Salmo salar clone ssal-eve-519-310 Dual adapter for phosphotyrosine and 3-phosphotyrosine and 3-phosphoinositide putative mRNA, complete cds	dual adaptor of phosphotyrosine and 3-phosphoinositides	1.005	down	1.01311	down	1.25084	up	2.4742	up	1.2746	up	1.44058	up	1.81129	up	1.41752	up	2.98914	up	1.23892	down	1.35015	down	1.08978	down	1.229	down	1.69727	down	1.38102	down	1.56682	up	1.27208	up	1.2317	down	1.03138	up	2.22813	down	2.29804	down
Ssa#DW006200	cyifjakcyprinus carpio tyrosine kinase (f-jak1) complete cds	JAK1_MOUSERecName: Full=Tyrosine-protein kinase JAK1; AltName: Full=Janus kinase 1; Short=JAK-1	1.32342	down	1.33822	up	1.26161	up	2.62871	up	1.07183	up	1.45002	up	1.12636	up	1.68086	up	2.98107	up	1.20642	up	1.30771	up	1.08396	up	1.46801	down	1.27676	down	1.14979	up	2.95878	up	2.37072	up	1.24805	down	1.23696	down	2.02386	down	1.63616	down
Ssa#S18892485	salmo salar clone bac chori214- complete sequence	transport-associated protein	1.06426	up	1.22607	up	1.26514	up	2.1169	up	1.24556	up	1.38123	up	1.4895	up	2.07556	up	2.97091	up	1.24494	up	1.22274	up	1.01815	down	1.08064	up	1.0286	up	1.05059	down	2.11584	up	1.874	up	1.12905	down	1.1193	down	1.63123	down	1.45736	down
Ssa#TC82465	rattus norvegicus potassium channel tetramerisation domain containing 12b mrna	potassium channel tetramerisation	1.22854	down	1.03312	up	1.39391	up	2.43636	up	1.31527	down	1.93318	up	1.7061	up	1.12397	up	2.96388	up	1.03239	down	1.49014	up	1.5384	up	1.31035	down	1.14921	down	1.14021	up	3.10394	up	1.87799	up	1.65279	down	1.4703	up	1.16581	down	1.71409	down
Ssa#S35585715	mus musculus sema immunoglobulin domain transmembrane domain and short cytoplasmic 4c mrna	Semaphorin 7A, partial	1.54967	up	1.48456	up	1.0914	down	2.03412	up	1.05979	down	1.41745	up	2.22735	up	1.92238	up	2.96293	up	1.36906	down	1.34377	down	1.01883	up	1.31155	down	1.25864	up	1.65076	up	1.57462	up	1.06793	up	1.47445	down	1.18161	down	1.78754	down	1.5128	down
Ssa#STIR24052	Salmo salar clone ssal-evf-546-061 Proteasome subunit beta type-7 precursor putative mRNA, complete cds	proteasome subunit beta type-7 precursor	1.07909	down	1.05991	up	1.14907	up	2.39338	up	1.30583	up	1.82225	up	1.47086	up	1.64052	up	2.95489	up	1.06158	up	1.12689	up	1.06152	up	1.07739	down	1.10033	down	1.02129	down	1.9457	up	1.48008	up	1.31459	down	1.05064	down	1.78274	down	1.69681	down
Ssa#S30283697	danio rerio ribosomal protein s6 kinase-like 1 mrna	ribosomal protein s6 kinase-like 1	1.17022	up	1.28147	up	1.11082	up	2.58676	up	1.23452	up	1.37848	up	1.77678	up	1.69219	up	2.94288	up	1.03595	up	1.04166	down	1.07911	down	1.05706	down	1.01134	up	1.06906	up	2.17069	up	1.80148	up	1.20495	down	1.08774	up	1.72531	down	1.87668	down
Ssa#STIR00057_2	Salmo salar clone ssal-evf-579-089 Interferon regulatory factor 1 putative mRNA, complete cds	interferon regulatory factor 1	1.76154	up	1.45478	up	1.38295	up	3.92684	up	1.05606	down	1.48916	up	1.45231	up	1.14974	down	2.929	up	1.16449	down	1.01802	up	1.18547	up	1.03982	up	1.29671	up	1.24705	up	3.56119	up	2.68447	up	1.32659	down	1.43392	up	1.98109	down	2.84072	down
Omy#S17509701	oncorhynchus mykiss interleukin 18 (il-18) mrna	interleukin 18 form a, IL-18A	1.11511	up	1.3194	up	1.06323	up	1.75171	up	1.50242	up	1.77957	up	1.6022	up	1.25523	up	2.91644	up	1.00997	up	1.12908	down	1.14033	down	1.17152	down	1.07655	down	1.08822	up	1.17755	up	1.14703	down	1.35069	down	1.28914	up	2.05523	down	2.64949	down
Omy#gi13897913	Oncorhynchus mykiss clone SW IL-8 receptor (IL-8R) mRNA, complete cds	IL-8 receptor (IL-8R)	1.3212	up	1.13004	down	1.07795	down	1.53815	up	1.50199	up	1.69531	up	1.48019	up	1.49167	up	2.91298	up	1.43996	down	1.68752	down	1.17192	down	1.03684	up	1.1849	down	1.22855	down	1.40611	down	1.85994	down	1.32275	down	1.45112	down	3.32099	down	2.28857	down
Omy#S18094843	homo sapiens lymphocyte-specific protein tyrosine kinase transcript variant mrna	hemopoietic cell kinase isoform 1	1.20623	down	1.06836	up	1.22353	up	2.29393	up	1.07947	up	1.47505	up	1.3553	up	1.47193	up	2.90776	up	1.03746	up	1.10815	up	1.06813	up	1.24215	down	1.33182	down	1.07219	down	2.20467	up	1.72334	up	1.2793	down	1.04684	down	1.93609	down	1.84947	down
Ssa#S35547567	salmo salar clone bac chori214- complete sequence	transport-associated protein	1.07962	up	1.24564	up	1.31575	up	1.91418	up	1.02588	up	1.33033	up	1.66731	up	2.09904	up	2.90486	up	1.21104	up	1.27313	up	1.05128	up	1.04962	up	1.04464	up	1.00476	down	2.25966	up	1.83188	up	1.23352	down	1.03955	down	1.36847	down	1.3164	down
Omy#S15241230	sus scrofa clone: edownpressed in ovary	Ubiquitin-activating enzyme E1, partial	1.10516	down	1.03407	up	1.07272	up	2.64911	up	1.11694	down	1.34301	up	1.50445	up	1.8979	up	2.88776	up	1.03875	up	1.11502	up	1.07342	up	1.10017	down	1.06323	down	1.03475	up	3.07356	up	2.1994	up	1.39745	down	1.21447	down	1.72148	down	1.41747	down
Omy#S34424380	oncorhynchus mykiss clone bac 1mt356d23 toll-like receptor sequence	immune-related, lectin-like receptor 4	1.13205	down	1.04909	up	1.19661	down	1.95649	up	1.14041	up	1.89904	up	1.20666	up	1.32432	up	2.88698	up	1.09684	down	1.02807	down	1.06689	up	1.30263	down	1.02816	up	1.33931	up	1.56414	up	1.00212	up	1.56083	down	1.20379	down	2.4597	down	2.0433	down
Ssa#STIR03027	Salmo salar clone ssal-eve-562-274 Vesicle-associated membrane protein 5 putative mRNA, complete cds	vesicle-associated membrane protein 5	1.0619	down	1.03754	up	1.06275	down	2.52982	up	1.19305	up	1.50456	up	1.508	up	1.41163	up	2.86096	up	1.07766	up	1.05364	up	1.02279	down	1.02238	down	1.05448	up	1.07807	up	2.28513	up	1.77162	up	1.28985	down	1.15122	up	1.8006	down	2.07289	down
Ssa#TC103193	danio rerio protein tyrosine receptor c mrna	Leukocyte common antigen precursor	1.25792	down	1.07916	down	1.43639	up	1.92496	up	1.1477	down	1.98024	up	1.26452	up	1.01943	down	2.86006	up	1.00251	down	1.74537	up	1.74976	up	1.16858	down	1.03524	down	1.1288	up	2.20374	up	1.69664	up	1.29888	down	1.28586	up	1.29587	down	1.6663	down
Ssa#STIR11466	Salmo salar clone ssal-rgf-531-382 deltedown-3-like putative mRNA, complete cds	deltedown 3-like	1.01905	down	1.19508	up	2.23962	up	1.90555	up	1.16148	down	1.36496	up	1.41546	up	1.90235	up	2.85519	up	1.24516	up	1.99251	up	1.6002	up	1.02243	up	1.14543	down	1.17112	down	2.75587	up	2.78164	up	1.00935	up	1.07936	down	1.01236	down	1.06618	up
Ssa#gi209736821	Salmo salar clone ssal-evf-557-014 Interleukin-18 precursor putative mRNA, complete cds	Interleukin-18 precursor	1.02964	up	1.1487	up	1.15614	up	1.93338	up	1.41364	up	1.714	up	1.59417	up	1.31504	up	2.82596	up	1.03766	down	1.08905	down	1.04952	down	1.15765	down	1.22285	down	1.05632	down	1.31802	up	1.03576	up	1.27251	down	1.16825	up	1.93054	down	2.25536	down
Ssa#STIR11858	dicentrarchus labradown caspase-1 complete cds	caspase-1	1.05281	up	1.09911	up	1.16176	up	2.22688	up	1.53518	up	1.59973	up	1.3378	up	1.6987	up	2.80344	up	1.12386	up	1.01758	up	1.10445	down	1.07652	up	1.08442	down	1.1674	down	1.63024	up	1.41652	up	1.15088	down	1.12983	down	2.05936	down	1.82271	down
Ssa#TC102663	sus scrofa clone: edownpressed in ovary	Ubiquitin-activating enzyme E1, partial	1.37704	down	1.20739	up	1.28946	up	2.30693	up	1.09977	down	1.41553	up	1.24123	up	1.96148	up	2.79225	up	1.2751	up	1.42221	up	1.11537	up	1.30392	down	1.24851	down	1.04438	up	3.23503	up	2.31781	up	1.39573	down	1.23933	down	1.58175	down	1.27629	down
Ssa#STIR31797	salmo salar fam49a mrna	Heterogeneous nuclear ribonucleoprotein R	1.02719	up	1.08204	up	1.15472	up	1.86073	up	1.00818	up	1.41933	up	1.64285	up	1.43684	up	2.78004	up	1.10088	down	1.00318	up	1.10438	up	1.15967	down	1.1206	down	1.03487	up	1.67651	up	1.31516	up	1.27476	down	1.03861	up	1.68684	down	1.75196	down
Ssa#STIR02261	Salmo salar clone ssal-evd-556-339 C-C motif chemokine 28 precursor putative mRNA, complete cds	c-c motif chemokine 28 precursor	1.87144	down	1.35609	down	12.5037	up	1.94406	up	6.04743	up	1.0063	up	1.16126	up	1.59327	up	2.76005	up	1.97307	up	1.85809	up	1.06188	down	1.42974	up	12.5935	down	18.0054	down	1.57659	down	3.58961	up	5.65936	up	1.43808	up	1.27915	down	1.83951	down
Ssa#DW588384	salmo salar clone ssal-rgf-516-259 probable atp-dependent rna helicase dddown5 complete cds	Probable ATP-dependent RNA helicase DDdown5	1.47264	down	1.11974	up	1.89032	up	1.23671	down	1.56549	down	1.02138	up	1.10823	down	1.34639	up	2.75699	up	1.37306	up	2.21735	up	1.61489	up	1.20095	down	1.25544	down	1.04538	down	1.73809	up	1.75541	up	1.00996	up	1.0867	down	1.37794	down	1.268	down
Ssa#KSS3791	salmo salar clone ssal-rgf-541-362 cd97 antigen precursor partial cds	CD97 antigen precursor	1.40133	down	1.05432	up	1.0067	down	1.59857	up	1.11437	up	1.33937	up	1.48534	up	1.36467	up	2.75464	up	1.08345	up	1.16468	up	1.07497	up	1.36365	down	1.19518	down	1.14095	up	1.55423	up	1.39007	up	1.11809	down	1.17926	up	1.59233	down	1.87777	down
Ssa#STIR03332	Salmo salar clone ssal-eve-526-140 Proteasome subunit beta type-7 precursor putative mRNA, complete cds	Proteasome subunit beta type-7 precursor	1.23544	down	1.06887	up	1.18468	up	1.98465	up	1.31341	up	1.56879	up	1.29357	up	1.66206	up	2.74864	up	1.20925	up	1.25152	up	1.03495	up	1.09202	down	1.16946	down	1.07091	down	1.82727	up	1.58328	up	1.1541	down	1.06252	down	1.69781	down	1.59791	down
Ssa#S35698783	oncorhynchus mykiss cd80-like protein mrna	CD80-like protein	1.04962	up	1.03417	up	1.13835	up	2.30206	up	1.17919	up	1.64891	up	1.35274	up	1.19058	up	2.74751	up	1.15971	down	1.10808	down	1.0466	up	1.14264	down	1.20174	down	1.05173	down	1.68338	up	1.25994	up	1.33608	down	1.02069	down	2.25058	down	2.20495	down
Ssa#DW583616	carassius carassius slc7a8 complete cds	Solute carrier family 7 (cationic amino acid transporter, y+ system), member 8 (SLC7A8)	1.3131	down	1.33578	up	1.31746	up	1.49371	up	1.54762	down	1.36939	up	1.25994	up	2.55131	up	2.74718	up	1.3598	up	1.52041	up	1.11811	up	1.28991	down	1.13783	down	1.13366	up	3.14342	up	1.65844	up	1.89541	down	1.48915	down	1.43408	down	1.0384	up
Ssa#S35518050	takifugu rubripes p mrna for polymeric immunoglobulin complete cds	polymeric immunoglobulin	1.12661	down	1.16839	up	1.37735	up	2.64881	up	1.16498	up	1.55471	up	1.40006	up	2.75527	up	2.74713	up	1.35023	up	1.44963	up	1.07362	up	1.02576	up	1.07043	down	1.09801	down	3.07002	up	2.46978	up	1.24304	down	1.45751	down	1.35356	down	1.0768	up
Ssa#S35581986	tetraodon nigroviridis full-length cdna	Arachidonate 5-lipodownygenase-activating protein	1.00791	up	1.1496	down	1.12607	up	1.90543	up	1.20314	up	1.55841	up	1.33461	up	1.4205	up	2.74709	up	1.05657	down	1.0089	up	1.06597	up	1.09665	up	1.10738	down	1.21441	down	1.49893	up	1.23356	up	1.21513	down	1.12456	down	2.04018	down	1.8142	down
Omy#DV196886	homo sapiens poly (adp-ribose) polymerase member 15 transcript variant mrna	poly (ADP-ribose) polymerase family, member 14	1.03843	down	1.19081	down	1.01884	down	1.79618	up	1.12387	up	1.45088	up	1.47663	up	1.2728	up	2.7389	up	1.01045	up	1.05599	up	1.04507	up	1.15873	up	1.03607	up	1.11839	down	1.61493	up	1.30731	up	1.2353	down	1.17227	up	1.75648	down	2.05907	down
Ssa#KSS3110	oncorhynchus mykiss cd83 (onmy-cd83) onmy-cd83* complete cds	CD83 antigen precursor	1.2623	down	1.3257	up	1.30554	up	2.55033	up	1.43309	up	1.65042	up	1.93204	up	1.67819	up	2.73761	up	1.07927	up	1.04669	up	1.03113	down	1.55053	down	1.57447	down	1.01544	down	1.92067	up	1.61741	up	1.1875	down	1.24253	up	1.35375	down	1.68207	down
Ssa#S35596249	salmo salar cc032 protein mrna	CC032 protein	1.12918	up	1.23679	up	1.23883	up	2.9104	up	1.32322	up	1.53284	up	1.55042	up	2.20448	up	2.73555	up	1.25885	up	1.13725	up	1.10692	down	1.14933	up	1.03659	up	1.10875	down	2.76883	up	2.1593	up	1.28228	down	1.12949	down	1.55145	down	1.37359	down
Ssa#S35563520	tetraodon nigroviridis full-length cdna	Zinc finger protein 313	1.11686	down	1.07073	up	1.16539	up	2.6964	up	1.38277	up	1.56835	up	1.30297	up	1.79194	up	2.73294	up	1.134	up	1.1524	up	1.01622	up	1.05454	down	1.12945	down	1.07104	down	2.2113	up	1.98127	up	1.1161	down	1.21276	down	1.82008	down	1.50078	down
Ssa#STIR02478	Salmo salar clone ssal-eve-524-378 Tripartite motif-containing protein 65 putative mRNA, complete cds	tripartite motif-containing protein 16 (estrogen-responsive b box protein)	1.11545	down	1.0957	up	1.10748	up	2.49415	up	1.45516	up	1.59064	up	1.38819	up	1.6884	up	2.72808	up	1.1679	up	1.05475	up	1.10728	down	1.04649	down	1.17122	down	1.11918	down	2.00178	up	1.65386	up	1.21037	down	1.04141	down	1.8632	down	1.78912	down
Ssa#STIR16772	PREDICTED: Danio rerio ring finger protein 213 (rnf213), mRNA	ring finger protein 213	1.31653	up	1.53491	up	1.1228	up	3.72726	up	1.04254	up	2.08827	up	1.10939	up	1.67371	up	2.72567	up	1.03497	up	1.06405	down	1.10126	down	1.12649	down	1.10196	up	1.24134	up	3.70021	up	1.67741	up	2.2059	down	1.4577	down	2.61428	down	1.79343	down
Ssa#TC101679	salmo salar clone ssal-evd-572-138 eukaryotic translation initiation factor 4e complete cds	Eukaryotic translation initiation factor 4E	1.02637	up	2.94209	down	2.1274	up	3.52407	up	2.08346	down	1.22961	up	1.16568	down	1.27761	up	2.70747	up	1.86778	down	1.23791	down	1.50882	up	1.61671	up	2.56586	down	4.14826	down	3.93102	up	2.31521	up	1.69791	down	2.78165	down	3.90688	down	1.40452	down
Ssa#TC94799_S		bloodthirsty	1.1655	down	1.16902	up	1.52574	up	2.48038	up	1.16062	up	1.54629	up	1.42688	up	2.10052	up	2.7074	up	1.29069	up	1.50699	up	1.16759	up	1.05564	down	1.18	down	1.11781	down	2.75836	up	2.41735	up	1.14107	down	1.14056	down	1.25908	down	1.10391	down
Ssa#CL358Ctg1	salmo salar fdownyd domain containing ion transport regulator 5a mrna	FxYD domain containing ion transport regulator 5a	1.46635	down	1.01567	up	1.00141	down	1.83038	up	1.06201	down	1.31783	up	1.40052	up	1.29636	up	2.70497	up	1.03499	up	1.02543	up	1.00932	down	1.43897	down	1.42797	down	1.0077	up	2.01189	up	1.42425	up	1.41259	down	1.11814	up	1.8835	down	2.10603	down
Ssa#STIR05361	Salmo salar clone ssal-evd-534-284 Thioredodownin putative mRNA, complete cds	Thioredoxin	1.26105	down	1.04435	down	1.15769	up	1.86627	up	1.51231	up	1.59972	up	1.25531	up	1.4606	up	2.70139	up	1.10466	up	1.16339	up	1.05317	up	1.0931	down	1.25487	down	1.14799	down	1.3632	up	1.35724	up	1.00439	down	1.0533	down	1.84975	down	1.75614	down
Ssa#STIR16072	Salmo salar clone ssal-rgb2-520-231 Proteasome subunit alpha type-7 putative mRNA, complete cds	proteasomealpha type 7	1.02692	down	1.02674	up	1.26508	up	2.05184	up	1.1076	up	1.51424	up	1.32831	up	1.38327	up	2.70062	up	1.05999	up	1.17083	up	1.10456	up	1.00532	up	1.10959	down	1.11549	down	1.96365	up	1.5865	up	1.23772	down	1.01787	up	1.73649	down	1.76753	down
Ssa#STIR06600	Salmo salar clone ssal-rgf-519-098 Interleukin-13 receptor alpha-2 chain precursor putative mRNA, complete cds	interleukin 13alpha 2	1.09392	down	1.00783	down	1.11583	up	1.93238	up	1.13699	up	1.41069	up	1.6474	up	2.54818	up	2.6988	up	1.11969	up	1.09169	down	1.22236	down	1.03157	up	1.33255	down	1.37462	down	1.90298	up	1.25477	up	1.5166	down	1.38144	down	1.78843	down	1.29461	down
Ssa#S35544202	salmo salar dna-binding protein rfdownank mrna	DNA-binding protein RFXANK	1.10437	down	1.09659	up	1.07613	down	2.08598	up	1.39841	up	1.75057	up	1.18011	up	1.59498	up	2.68164	up	1.11889	up	1.08181	up	1.03427	down	1.08237	down	1.05414	up	1.14097	up	1.66902	up	1.28909	up	1.29473	down	1.20795	down	2.10052	down	1.73892	down
Omy#CA385721	oncorhynchus mykiss galectin like protein mrna	galectin like protein	1.17124	down	1.17143	up	1.2979	up	2.53995	up	1.03838	up	1.3906	up	1.25189	up	1.84216	up	2.67807	up	1.2885	up	1.38214	up	1.07267	up	1.06482	down	1.09986	down	1.03291	down	3.15177	up	2.52449	up	1.24848	down	1.14203	down	1.54776	down	1.35528	down
Ssa#S35534306	salmo salar fdownyd domain containing ion transport regulator 5b mrna	fxyd domain containing ion transport regulator 5b	1.19356	down	1.06767	down	1.44911	up	1.38313	up	1.29245	down	1.33157	up	1.11967	down	1.09796	up	2.67175	up	1.40897	up	1.78339	up	1.26574	up	1.26035	up	1.03109	up	1.22234	down	2.51871	up	1.85245	up	1.35967	down	1.14611	up	1.67741	down	1.92249	down
Ssa#STIR08687	-	immune-lectin-like receptor 3	1.07568	down	1.06039	up	1.00663	down	2.1249	up	1.1497	up	1.88836	up	1.34925	up	1.26822	up	2.66611	up	1.04707	down	1.02459	up	1.07283	up	1.19433	down	1.04295	down	1.14515	up	1.76513	up	1.15293	up	1.53099	down	1.01606	up	1.92856	down	1.95953	down
Ssa#KSS4206	salmo salar clone ssal-rgf-521-115 poly polymerase 14 pseudogene cds	poly (ADP-ribose) polymerase family, member 14	1.07989	down	1.76733	up	2.49449	up	2.00369	up	1.23364	up	1.31285	up	1.70632	down	1.65545	up	2.65587	up	1.99974	up	2.64513	up	1.32273	up	1.0478	up	1.01839	down	1.06707	down	3.24802	up	4.03704	up	1.24292	up	1.41255	down	1.71325	down	1.21288	down
Ssa#STIR15837	Salmo salar clone ssal-rgf-510-066 Cystathionine gamma-lyase putative mRNA, complete cds	cystathionase (cystathionine gamma-lyase)	1.10342	down	1.10411	down	1.2144	down	2.44754	up	1.39061	up	1.40699	up	1.36648	up	1.39068	up	2.64733	up	1.00053	down	1.23731	down	1.23666	down	1.0001	up	1.12425	down	1.12436	down	1.75912	up	1.40592	up	1.25123	down	1.01825	down	2.39709	down	2.35413	down
Ssa#KSS4173	takifugu rubripes p mrna for polymeric immunoglobulin complete cds	Polymeric immunoglobulin receptor	1.44097	down	1.20227	up	1.31879	up	2.83285	up	1.15325	up	1.46104	up	1.21017	up	2.46966	up	2.64358	up	1.47805	up	1.45776	up	1.01392	down	1.17211	down	1.3036	down	1.11218	down	3.63068	up	2.82648	up	1.28452	down	1.38071	down	1.49852	down	1.08532	down
Ssa#STIR03719	Salmo salar clone ssal-evd-523-356 C-C motif chemokine 8 precursor putative mRNA, complete cds	chemokine (c-c motif) ligand 8	1.03189	down	1.02321	up	1.045	up	2.53362	up	1.26233	up	1.66442	up	1.02121	down	1.2424	up	2.62978	up	1.02117	down	1.17788	up	1.20282	up	1.0782	down	1.09232	up	1.17774	up	1.96549	up	1.79299	up	1.09621	down	1.29561	down	2.28	down	1.75978	down
Omy#CA380201	salmo salar cysteinyl-trna cytoplasmic mrna	Cysteinyl-tRNA synthetase, cytoplasmic	1.03637	down	1.12088	down	1.48668	up	1.75339	up	1.31848	down	1.10538	up	1.22744	down	1.26934	down	2.62673	up	1.07429	up	1.77596	up	1.65314	up	1.16189	up	1.15266	up	1.00802	down	2.48356	up	2.81708	up	1.13429	up	1.11097	up	1.81544	down	2.0169	down
Ssa#S30239984	salmo salar clone ssal-rgf-505-044 retinoic acid-induced protein 16 pseudogene cds	transposase-like	1.06514	down	1.0576	up	1.28665	up	2.14136	up	1.06403	up	1.54102	up	1.24455	up	1.81241	up	2.62473	up	1.13986	up	1.32659	up	1.16382	up	1.01187	up	1.03307	down	1.04533	down	2.29396	up	1.84339	up	1.24443	down	1.2776	down	1.58978	down	1.24435	down
Ssa#S30296277	tetraodon nigroviridis full-length cdna	MOSC domain-containing protein 1, mitochondrial precursor	1.78522	down	1.72244	down	1.88111	up	2.80434	up	1.44451	down	7.02995	up	1.94678	down	1.28394	up	2.61372	up	1.19519	down	3.1871	up	3.8092	up	1.23876	down	1.05368	down	1.17565	up	3.38933	up	1.27138	up	2.66587	down	2.98744	down	1.59654	down	1.8712	up
Ssa#STIR26172	Salmo salar clone ssal-rgf-513-007 Nicotinamide phosphoribosyltransferase putative mRNA, partial cds	Nicotinamide phosphoribosyltransferase	1.0321	down	1.25659	up	1.31648	up	2.41536	up	1.13403	down	1.38561	up	1.5281	up	2.23756	up	2.61023	up	1.21942	up	1.29195	up	1.05948	up	1.06356	down	1.05169	down	1.01129	up	3.34008	up	2.2521	up	1.4831	down	1.2008	down	1.32215	down	1.10106	down
Ssa#TC72471	danio rerio carbohydrate kinase-like protein mrna	Carbohydrate kinase-like protein	1.37483	up	1.12435	up	1.14887	up	2.22634	up	1.25012	up	1.34842	up	1.96655	up	1.69029	up	2.60903	up	1.12168	down	1.23393	down	1.10008	down	1.09013	up	1.03112	down	1.12406	down	1.58772	up	1.33806	up	1.18658	down	1.03723	up	1.63707	down	1.69801	down
Ssa#S21512941	salmo salar c type lectin receptor a mrna	C type lectin receptor A	1.05651	up	1.61509	up	1.17549	up	1.48108	up	1.44576	up	1.89888	up	1.38933	down	1.8273	up	2.60577	up	1.52416	up	1.09476	up	1.39223	down	1.00298	down	1.01631	down	1.01329	down	1.5614	up	1.17112	down	1.82858	down	1.66566	down	3.30693	down	1.98536	down
Ssa#STIR10924	Salmo salar clone ssal-evf-526-088 CKLF-like MARVEL transmembrane domain-containing protein 7 putative mRNA, complete cds	cklf-like marvel transmembrane domain-containing protein 7	1.20289	up	1.08698	up	1.1312	up	1.94356	up	1.27374	up	1.45765	up	1.49266	up	1.23344	up	2.60449	up	1.05354	down	1.08495	down	1.02981	down	1.0504	up	1.02028	down	1.0717	down	1.44832	up	1.22896	up	1.17849	down	1.14866	up	1.89308	down	2.1745	down
Ssa#S35694598	salmo salar ras guanyl-releasing protein 2 mrna	RAS guanyl-releasing protein 2	1.0972	up	1.10285	up	1.02862	down	2.08753	up	1.39855	down	1.23629	up	1.77849	up	1.29147	up	2.59305	up	1.19039	down	1.1496	down	1.03548	up	1.19652	down	1.0186	down	1.17467	up	2.45258	up	1.46881	up	1.66977	down	1.15686	up	1.67612	down	1.93903	down
Ssa#DW553499	danio rerio bloodthirsty mrna	bloodthirsty	1.52345	down	1.18597	up	1.47245	up	2.35769	up	1.18941	up	1.52111	up	1.57688	up	2.2799	up	2.59007	up	1.26441	up	1.33493	up	1.05577	up	1.42893	down	1.68039	down	1.17598	down	2.50636	up	2.06912	up	1.21132	down	1.14348	down	1.23043	down	1.07604	down
Ssa#STIR21746	-	casp8 and fadd-like apoptosis regulator	1.14814	up	1.22709	up	1.20142	up	1.8745	up	1.09765	up	1.38562	up	1.52432	up	2.10859	up	2.57181	up	1.2715	up	1.25045	up	1.01684	down	1.18969	up	1.19499	up	1.00445	up	2.17139	up	1.69163	up	1.28361	down	1.08793	down	1.34927	down	1.24021	down
Ssa#KSS147	tetraodon nigroviridis full-length cdna	Transmembrane emp24 domain-containing protein 9 precursor	4.7527	up	1.83255	up	1.57223	up	5.98416	up	1.06365	down	1.64719	down	1.08902	up	1.69909	up	2.57005	up	2.29169	down	1.60152	down	1.43095	up	1.13169	up	1.88752	up	1.66788	up	2.77745	up	6.15481	up	2.21599	up	3.57551	down	3.77953	down	1.05706	down
Ssa#S32012377	oncorhynchus mykiss c-down-c chemokine receptor type variant 1 mrna	C1orf131 homolog	1.07704	down	1.18398	down	1.12211	up	2.31747	up	1.03691	down	1.7027	up	1.05474	up	1.05422	down	2.56715	up	1.03192	down	1.06376	up	1.09771	up	1.06529	up	1.13611	down	1.21029	down	2.32869	up	1.44784	up	1.60839	down	1.07753	up	2.28804	down	2.46544	down
Ssa#STIR15560	Salmo salar clone ssal-evf-526-101 High affinity immunoglobulin epsilon receptor subunit gamma precursor putative mRNA, complete cds	high affinity immunoglobulin epsilon receptor subunit gamma precursor	1.0571	down	1.07807	up	1.13122	up	1.87009	up	1.19486	up	1.7705	up	1.2987	up	1.54448	up	2.56586	up	1.11452	up	1.23069	up	1.10423	up	1.02253	down	1.02917	up	1.05235	up	1.74435	up	1.29992	up	1.3419	down	1.06705	down	1.60537	down	1.50449	down
Ssa#S35698501_S		Zinc finger protein C6orf113 homolog	1.15845	up	1.24494	up	1.21145	up	2.776	up	1.27235	up	1.50765	up	1.22391	up	1.74908	up	2.56254	up	1.12019	up	1.11125	up	1.00804	down	1.04237	up	1.06264	up	1.01944	up	2.444	up	2.04612	up	1.19446	down	1.27576	down	1.88412	down	1.47687	down
Ssa#STIR16669	Salmo salar clone ssal-evd-528-336 CD209 antigen-like protein D putative mRNA, complete cds	cd209 antigen-like protein d	1.31136	down	1.21248	down	1.59594	up	1.30447	up	1.16454	down	1.3545	up	1.13338	down	1.22077	up	2.55908	up	1.23897	up	1.71458	up	1.38387	up	1.14555	up	1.22063	down	1.39828	down	1.88214	up	1.65125	up	1.13982	down	1.11673	down	1.69161	down	1.51479	down
Ssa#KSSb2302	tetraodon nigroviridis full-length cdna	Metalloproteinase inhibitor 2	1.24471	down	1.0478	up	1.16529	up	1.63016	up	1.31233	up	1.56315	up	1.04575	down	1.30371	up	2.5385	up	1.3073	up	1.30718	up	1.00009	down	1.00237	up	1.1096	down	1.11223	down	1.62392	up	1.36322	up	1.19124	down	1.04287	down	2.0308	down	1.94732	down
Ssa#STIR00064_2	Salmo salar clone ssal-rgf-525-025 Signal transducer and activator of transcription 1-alpha/beta putative mRNA, complete cds	signal transducer and activator of transcription 1	1.24899	down	1.1305	up	1.5224	up	2.26791	up	1.06637	down	1.49536	up	1.32211	up	1.82416	up	2.53669	up	1.19188	up	1.5646	up	1.31271	up	1.18468	down	1.21531	down	1.02585	down	2.88248	up	2.37292	up	1.21474	down	1.15761	down	1.2263	down	1.05934	down
Ssa#CA059264	danio rerio heparan sulfate 3-o-sulfotransferase mrna (cdna clone mgc:194499 image:9038128) complete cds	Heparan sulfate (glucosamine) 3-O-sulfotransferase 2	1.01084	up	1.53497	up	1.15018	up	1.30688	down	1.57929	up	1.47319	up	2.86848	down	1.57581	up	2.53668	up	1.64104	up	1.63907	up	1.0012	down	1.0807	up	1.44051	up	1.33294	up	1.25771	down	1.17462	down	1.07074	up	2.75446	down	4.43935	down	1.6117	down
Ssa#KSS3893	tetraodon nigroviridis full-length cdna	Galectin-9	1.39034	down	1.07657	up	1.51965	up	2.46476	up	1.09243	down	1.56837	up	1.1665	up	1.73398	up	2.53367	up	1.37764	up	1.61356	up	1.17125	up	1.0865	down	1.30943	down	1.20518	down	3.70937	up	2.53577	up	1.46282	down	1.07901	down	1.34611	down	1.24754	down
Ssa#STIR06934	Salmo salar clone ssal-rgf-510-066 Cystathionine gamma-lyase putative mRNA, complete cds	cystathionase (cystathionine gamma-lyase)	1.04398	down	1.11963	down	1.20444	down	2.34555	up	1.36919	up	1.49037	up	1.31298	up	1.31763	up	2.53122	up	1.00056	up	1.19612	down	1.19679	down	1.07306	up	1.03678	down	1.11253	down	1.71405	up	1.31576	up	1.30271	down	1.00298	down	2.30594	down	2.29909	down
Ssa#S31973923	danio rerio nlr card domain containing 3 mrna	NLR family, CARD domain containing 3	2.3268	up	1.66538	up	1.30917	down	2.70058	up	1.45778	down	1.17115	up	2.45763	up	2.43591	up	2.52303	up	1.1072	down	1.43506	down	1.29611	down	1.26189	up	2.12268	up	1.68215	up	3.55568	up	1.60685	up	2.21282	down	1.09742	down	1.47325	down	1.34247	down
Ssa#STIR01977	Salmo salar clone ssal-evf-526-088 CKLF-like MARVEL transmembrane domain-containing protein 7 putative mRNA, complete cds	cklf-like marvel transmembrane domain-containing protein 7	1.30423	up	1.24745	up	1.07507	up	1.99312	up	1.35922	up	1.41429	up	1.55053	up	1.26165	up	2.52098	up	1.00813	down	1.18402	down	1.17447	down	1.03708	up	1.02461	up	1.01218	down	1.45453	up	1.19024	up	1.22205	down	1.21905	up	1.92508	down	2.34677	down
Ssa#CL471Ctg1	bos taurus kelch-like 6 mrna	Kelch-like protein 6	1.14542	down	1.00199	up	1.04164	down	2.34878	up	1.02562	down	1.12229	up	1.08908	up	1.13152	down	2.51823	up	1.20473	down	1.1749	down	1.02539	up	1.38267	down	1.29195	down	1.07021	up	1.99958	up	1.78131	up	1.12253	down	1.0229	up	2.71666	down	2.77886	down
Omy#BX321212	danio rerio tripartite motif-containing 39 mrna	Tripartite motif-containing protein 39	1.16881	down	1.31886	up	1.04341	up	2.08317	up	1.21975	up	1.20311	up	1.32589	up	1.96465	up	2.51352	up	1.30102	up	1.12682	up	1.15459	down	1.18484	down	1.08229	down	1.09476	up	2.22196	up	1.95109	up	1.13883	down	1.13893	down	1.68236	down	1.47714	down
Ssa#S32371366	salmo salar clone bac chori214- complete sequence	tapasin	1.21795	down	1.19388	up	1.42957	up	2.01844	up	1.0504	up	1.50184	up	1.13699	up	1.46045	up	2.51236	up	1.33514	up	1.53906	up	1.15273	up	1.08909	down	1.13131	down	1.03876	down	2.5656	up	2.06846	up	1.24034	down	1.03944	up	1.43571	down	1.49234	down
Ssa#STIR08772	Salmo salar clone ssal-evd-523-356 C-C motif chemokine 8 precursor putative mRNA, complete cds	chemokine (c-c motif) ligand 8	1.02739	down	1.04402	up	1.00123	down	2.76766	up	1.44569	up	1.66222	up	1.0302	down	1.27939	up	2.50939	up	1.0028	up	1.08949	up	1.08645	up	1.06963	down	1.06174	up	1.13567	up	1.91978	up	1.81404	up	1.05829	down	1.31435	down	2.37283	down	1.80533	down
Ssa#S35536386	tetraodon nigroviridis full-length cdna	Heat shock protein beta-11	1.08565	down	1.10443	up	1.13012	up	1.35984	up	1.20403	down	1.02956	down	1.71891	up	1.79979	up	2.4991	up	1.10365	down	1.09897	down	1.00426	up	1.32331	down	1.34835	down	1.01892	down	1.48352	up	1.27394	up	1.16451	down	1.15559	down	1.59779	down	1.38266	down
Ssa#S35536167	salmo salar retinol-binding protein cellular mrna	Retinol-binding protein I, cellular	1.07122	up	1.01631	down	1.06575	down	1.85036	up	1.17216	up	1.32995	up	1.25576	up	1.14814	up	2.48612	up	1.14816	down	1.19875	down	1.04406	down	1.05463	down	1.05002	down	1.0044	up	1.37488	up	1.16062	up	1.18461	down	1.04976	down	2.37325	down	2.26076	down
Ssa#S18881247	salmo salar clone ssal-rgf-510-219 kinase c eta type partial cds	kinase c eta	1.06235	down	1.17185	down	1.15551	down	2.27355	up	1.12555	up	1.31645	up	1.41586	up	1.18029	up	2.46263	up	1.23604	down	1.2773	down	1.03338	down	1.12054	down	1.17432	down	1.04799	down	1.63421	up	1.3521	up	1.20865	down	1.03039	down	2.22162	down	2.1561	down
Ssa#STIR00064_3	Salmo salar clone ssal-rgf-525-025 Signal transducer and activator of transcription 1-alpha/beta putative mRNA, complete cds	signal transducer and activator of transcription 1	1.32908	down	1.13167	up	1.51375	up	2.07909	up	1.00886	up	1.46635	up	1.22651	up	2.08057	up	2.45706	up	1.3415	up	1.70363	up	1.26994	up	1.12119	down	1.18094	down	1.05329	down	2.76462	up	2.41553	up	1.14452	down	1.2645	down	1.17589	down	1.07535	up
Ssa#S30270851	salmo salar clone ssal-rgf-524-289 splicing arginine serine-rich 5 complete cds	splicing arginine serine-rich 5	1.21836	down	1.17957	down	1.00847	down	1.23388	up	2.34541	up	1.34183	up	1.67439	up	2.12882	up	2.45009	up	1.36978	up	1.33211	up	1.02827	down	1.32617	up	1.10263	up	1.20273	down	1.3877	down	1.22495	up	1.69986	up	1.07737	up	1.09846	down	1.18345	down
Ssa#CL418Ctg1	homo sapiens fermitin family homolog 3 transcript variant mrna	Fermitin family homolog 3	1.31094	down	1.15135	down	1.2209	up	1.61194	up	1.14054	down	1.3474	up	1.29433	up	1.35255	up	2.44621	up	1.05058	up	1.28338	up	1.22159	up	1.08379	down	1.24713	down	1.15071	down	1.93147	up	1.53534	up	1.25801	down	1.00536	up	1.47263	down	1.48052	down
Ssa#S42501037	danio rerio paired-like homeodomain transcription factor 1 complete cds	paired-like homeodomain transcription factor 1alpha	1.85258	up	3.89563	up	1.92255	down	2.71395	up	1.20974	up	1.13693	up	1.71495	up	2.62657	up	2.43901	up	1.06071	down	1.88311	down	1.77533	down	2.23048	down	1.89137	up	4.21867	up	2.11501	up	1.26763	up	1.66848	down	1.62456	down	2.67817	down	1.64855	down
Ssa#S22606754	sparus aurata elastase 2-like protein partial cds	ELA1_SALSARecName: Full=Elastase-1	2.8666	down	1.58586	up	1.57931	up	1.25361	up	1.3714	down	3.53962	up	6.05354	down	1.13093	down	2.42811	up	2.08661	up	3.21524	up	1.54089	up	2.17867	down	1.40806	down	1.54728	up	3.58731	up	1.13873	up	3.15028	down	2.56528	down	4.57156	down	1.78209	down
Ssa#TC74128	danio rerio bloodthirsty mrna	Bloodthirsty	1.20955	up	1.18648	up	1.20125	up	2.08409	up	1.17698	up	1.37477	up	1.6671	up	1.63919	up	2.42423	up	1.03535	up	1.04445	up	1.00879	up	1.05548	up	1.05166	up	1.00363	down	1.83331	up	1.58334	up	1.15788	down	1.05298	up	1.39227	down	1.46604	down
Ssa#DW575444	sus scrofa arachidonate 5-lipodownygenase (5-lipodownygenase) (5-lo) mrna	Arachidonate 5-lipodownygenase	1.10277	up	1.06953	down	1.06836	up	2.1108	up	1.04018	up	1.47953	up	1.46387	up	1.12661	up	2.4146	up	1.23487	down	1.15921	down	1.06527	up	1.04699	down	1.12303	down	1.07263	down	1.64329	up	1.23072	up	1.33522	down	1.05222	up	1.91208	down	2.01192	down
Ssa#S35530808	danio rerio zgc:56530 (zgc:56530) mrna	Cystatin-B	1.12365	up	1.00871	down	1.22896	down	2.05618	up	1.22661	up	1.10154	up	1.4807	up	1.22564	up	2.41254	up	1.0779	down	1.29736	down	1.2036	down	1.05153	up	1.0644	up	1.01225	up	1.55517	up	1.4388	up	1.08088	down	1.1208	up	2.11382	down	2.36917	down
Ssa#STIR39880	salmo salar clone ssal-rgb2-520-231 proteasome subunit alpha type-7 complete cds	Proteasome subunit alpha type-7	1.03017	down	1.22345	up	1.01107	up	2.05374	up	1.08926	up	1.23366	up	1.32349	up	1.30339	up	2.41072	up	1.12925	up	1.0066	down	1.1367	down	1.1161	down	1.04844	down	1.06454	up	2.12914	up	1.65384	up	1.28739	down	1.14666	up	1.8335	down	2.10241	down
Ssa#S31976434	salmo salar clone ssal-rgf-526-003 leucine-rich repeat and calponin homology domain-containing protein 4 pseudogene cds	Leucine-rich repeats and calponin homology (CH) domain containing family	1.81187	up	2.22821	up	3.52673	down	1.63172	up	1.3299	up	1.37984	down	3.38124	up	2.14794	up	2.3956	up	1.22683	up	1.25255	down	1.53666	down	1.00241	down	5.10159	up	5.11388	up	1.50525	up	1.79754	up	1.19417	up	1.93124	up	1.12685	up	1.71384	down
Ssa#S35662783	tetraodon nigroviridis full-length cdna	Cytochrome b-c1 complex subunit 6, mitochondrial precursor	1.31321	down	1.07251	up	1.17144	down	1.73376	up	1.12988	down	1.59702	up	1.48861	up	1.15947	up	2.39255	up	1.1226	down	1.09114	up	1.22491	up	1.5811	down	1.02739	down	1.53895	up	1.745	up	1.18456	up	1.47311	down	1.14366	up	1.473	down	1.6846	down
Ssa#STIR21639	PREDICTED: Danio rerio similar to pigeon CG10739-PA (LOC100151358), mRNA	pigeon cg10739-pa	1.08702	up	1.13197	up	1.11054	up	2.37089	up	1.02804	up	1.26189	up	1.40171	up	1.26929	up	2.37785	up	1.07885	down	1.08281	down	1.00367	down	1.12346	down	1.10624	down	1.01557	up	2.13767	up	1.73515	up	1.23198	down	1.02362	up	1.83686	down	1.88025	down
Ssa#S35562259	salmo salar clone ssal-eve-507-143 apoptosis-associated speck-like protein containing a card complete cds	Apoptosis-associated speck-like protein containing a CARD	1.13975	down	1.01927	up	1.16963	up	1.75217	up	1.2288	up	1.48804	up	1.12365	up	1.4333	up	2.37567	up	1.17788	up	1.19115	up	1.01127	up	1.01391	up	1.11916	down	1.13473	down	1.67957	up	1.40259	up	1.19748	down	1.08294	down	1.77496	down	1.63902	down
Ssa#DW584025	tetraodon nigroviridis full-length cdna	Proactivator polypeptide precursor	1.31992	down	1.09079	down	1.5615	up	1.45366	up	1.37191	down	1.33262	up	1.09374	up	1.10773	down	2.36773	up	1.08463	up	1.50826	up	1.39058	up	1.11564	down	1.36651	down	1.22486	down	2.16308	up	1.64526	up	1.31473	down	1.31412	up	1.43529	down	1.88614	down
Ssa#STIR03017	Salmo salar clone ssal-rgb2-520-231 Proteasome subunit alpha type-7 putative mRNA, complete cds	proteasomealpha type 7	1.33393	down	1.08551	up	1.04495	up	2.06469	up	1.11661	up	1.25407	up	1.14224	up	1.28725	up	2.36632	up	1.2281	up	1.1544	up	1.06384	down	1.17905	down	1.20745	down	1.02409	down	2.27085	up	1.9006	up	1.19481	down	1.08975	up	1.79457	down	1.95564	down
Ssa#CL316Ctg1	danio rerio coatomer protein subunit beta 2 mrna	Coatomer protein complex, subunit beta 2	2.59314	down	1.22979	down	2.26098	up	1.03264	up	1.99568	down	2.45621	up	1.02742	down	1.35143	up	2.36618	up	1.26079	up	3.17964	up	2.52195	up	1.67245	down	1.84393	down	1.10253	down	2.59826	up	1.33679	up	1.94366	down	1.10128	down	1.30792	up	1.44039	up
Omy#BX872979	homo sapiens transient receptor potential cation subfamily member 1 transcript variant mrna	Transient receptor potential cation channel subfamily V member 1	1.04385	down	1.18498	down	1.17948	down	2.94411	up	1.13844	down	1.21138	up	1.63781	up	1.17211	up	2.3656	up	1.25877	down	1.22607	down	1.02667	up	1.10886	down	1.08508	down	1.02191	up	2.66268	up	1.98226	up	1.34325	down	1.11007	up	1.77089	down	1.96581	down
Ssa#S30280626	oncorhynchus mykiss clone omyk-evo-502-010 p2y purinoceptor 2 complete cds	P2Y purinoceptor 2	1.54645	up	1.24589	down	1.19799	up	1.52915	up	1.46363	down	1.76522	up	1.01823	up	1.41052	down	2.36406	up	1.46756	down	1.1267	up	1.6535	up	1.31287	up	1.45442	up	1.10782	up	1.52505	up	1.02457	down	1.56252	down	1.02181	down	2.06065	down	2.01668	down
Ssa#TC109477_S		Leucine-rich repeat-containing protein 33 precursor	1.10658	up	1.02056	down	1.23533	down	2.49871	up	1.40246	up	1.69393	up	1.44814	up	1.2815	up	2.35082	up	1.15169	down	1.29116	down	1.1211	down	1.0198	down	1.05872	up	1.07969	up	1.547	up	1.14245	up	1.3541	down	1.01917	down	2.096	down	2.05657	down
Ssa#STIR17698	Salmo salar clone ssal-rgf-515-378 Phosphatidylinositol-3,4,5-trisphosphate 5-phosphatase 1 putative mRNA, partial cds	inositol polyphosphate-5-145kda	1.00687	down	1.05085	up	1.04826	up	2.12965	up	1.23219	up	1.48679	up	1.44435	up	1.16246	up	2.33379	up	1.14392	down	1.17282	down	1.02526	down	1.21035	down	1.23787	down	1.02274	down	1.5109	up	1.22131	up	1.23712	down	1.08617	up	1.89505	down	2.05835	down
Ssa#S30282687	danio rerio tnfaip3 interacting protein 1 mrna	TNFAIP3 interacting protein 1	1.24903	down	1.0913	down	1.18363	up	1.98312	up	1.04457	up	1.84029	up	1.51218	up	1.05263	down	2.32964	up	1.23425	down	1.03307	down	1.19475	up	1.41265	down	1.52728	down	1.08115	down	1.53818	up	1.04312	up	1.4746	down	1.28966	up	1.59153	down	2.05253	down
Ssa#S35505312	tetraodon nigroviridis full-length cdna	Keratin, type I cytoskeletal 18	1.06394	up	1.19261	up	1.10188	up	1.68628	up	1.39409	up	1.3434	up	1.20963	up	1.07538	up	2.32002	up	1.00517	up	1.09035	down	1.09598	down	1.11518	down	1.12923	down	1.0126	down	1.21584	up	1.15122	up	1.05613	down	1.13065	up	2.09124	down	2.36446	down
Ssa#STIR08641	Salmo salar clone ssal-rgb2-539-034 Vacuolar ATP synthase 16 kDa proteolipid subunit putative mRNA, complete cds	vacuolar atp synthase 16 kda proteolipid subunit	1.00194	up	1.08268	up	1.10025	up	1.90179	up	1.09358	up	1.31061	up	1.29245	up	1.3167	up	2.31672	up	1.0506	up	1.00127	up	1.04927	down	1.02853	down	1.09673	down	1.06631	down	1.82705	up	1.45291	up	1.25751	down	1.03125	up	1.79024	down	1.84618	down
Omy#gi20270914	Oncorhynchus mykiss clone B191 VHSV-induced C-lectin-like protein mRNA, partial cds	VHSV-induced C-lectin-like protein mRNA	1.07331	down	1.21059	up	1.63706	down	1.18938	up	1.23669	up	1.72197	up	1.1493	down	1.46561	up	2.30174	up	1.12315	up	1.06493	up	1.05467	down	1.15687	down	1.62428	up	1.87908	up	1.08018	up	1.35952	down	1.46852	down	1.49973	down	2.48409	down	1.65636	down
Ssa#STIR05956	Salmo salar clone ssal-rgf-539-043 Secreted frizzled-related protein 1 precursor putative mRNA, complete cds	secreted frizzled-related protein 1	1.20579	up	1.08754	down	1.04339	up	1.95113	up	1.10831	up	1.40054	up	1.08504	down	1.45763	up	2.29155	up	1.0098	down	1.11467	down	1.10385	down	1.29862	up	1.03677	up	1.25256	down	1.74336	up	1.24981	up	1.3949	down	1.59709	down	2.77153	down	1.73537	down
Ssa#STIR17599	Salmo salar clone ssal-rgf-524-315 GTPase IMAP family member 4 putative mRNA, complete cds	GTPase IMAP family member 4	1.15661	up	1.17826	up	1.24293	up	2.08867	up	1.29419	up	1.45932	up	1.51333	up	1.59035	up	2.28845	up	1.00573	down	1.02974	down	1.02388	down	1.02455	down	1.1066	down	1.08008	down	1.60469	up	1.38992	up	1.15452	down	1.05691	down	1.55717	down	1.47332	down
Ssa#STIR04848	Salmo salar clone ssal-evd-519-161 High affinity immunoglobulin epsilon receptor subunit gamma precursor putative mRNA, complete cds	high affinity immunoglobulin epsilon receptor subunit gamma precursor	1.0971	down	1.02654	down	1.15952	up	1.82547	up	1.16714	up	1.59735	up	1.15215	up	1.35857	up	2.28818	up	1.04234	up	1.14602	up	1.09947	up	1.02533	down	1.11003	down	1.0826	down	1.63028	up	1.30969	up	1.24479	down	1.13127	down	1.73296	down	1.53188	down
Ssa#STIR21572	Oncorhynchus mykiss clone OSU IL-8 receptor (IL-8R) mRNA, complete cds	chemokine receptor ccr5	1.73212	up	1.27315	down	1.37975	down	1.87775	up	1.47534	up	2.00785	up	1.9255	up	1.46285	up	2.28761	up	1.55264	down	1.82423	down	1.17492	down	1.42033	up	1.31009	up	1.08414	down	1.2199	down	1.95062	down	1.599	down	1.17958	down	2.1673	down	1.83735	down
Ssa#S35701189	salmo salar clone ssal-eve-556-188 fam49a complete cds	FAM49A	1.23153	down	1.00051	down	1.16362	up	1.81403	up	1.04379	down	1.35419	up	1.36904	up	1.28578	up	2.27857	up	1.09672	down	1.0739	up	1.17778	up	1.34996	down	1.33441	down	1.01165	up	1.72647	up	1.43857	up	1.20013	down	1.03002	down	1.54982	down	1.50465	down
Ssa#S30271180	homo sapiens thymidine phosphorylase transcript variant mrna	Thymidine phosphorylase	1.18555	down	1.09028	up	1.15553	up	1.86119	up	1.26107	up	1.13096	up	1.17195	up	1.5106	up	2.27525	up	1.20221	up	1.27172	up	1.05782	up	1.07518	down	1.07724	down	1.00192	down	1.77432	up	2.09283	up	1.17952	up	1.07216	down	1.5266	down	1.42386	down
Ssa#STIR08039	Salmo salar clone ssal-sjb-011-215 Tripartite motif-containing protein 25 putative mRNA, complete cds	Tripartite motif-containing protein 25	1.94114	down	1.15075	down	1.58711	up	2.39459	up	1.68419	up	1.02342	down	2.61098	up	1.17385	up	2.27052	up	1.11804	up	1.32343	up	1.1837	up	1.50876	down	2.32791	down	1.54293	down	1.58963	up	3.24328	up	2.04027	up	2.48683	up	1.52187	up	1.63406	down
Ssa#STIR17285	Salmo salar neurogranin, TIP41-like protein (TIP41), MHC class II antigen beta chain (Sasa-DBB), MHC class II antigen alpha chain (Sasa-DBA), leucine rich repeat containing 35-like protein, and alpha-tectorin-like protein genes, complete cds	MHC class II antigen beta chain	1.03702	down	1.20624	up	1.63065	up	2.07786	up	1.07429	up	1.68098	up	1.40954	up	1.77796	up	2.27007	up	1.16604	up	1.49261	up	1.28006	up	1.07277	down	1.13292	down	1.05607	down	2.25533	up	1.84502	up	1.22239	down	1.08176	down	1.07898	down	1.00257	up
Ssa#S30241113	tetraodon nigroviridis full-length cdna	ADP-ribosylation factor-like protein 5B	1.24156	down	1.13288	down	1.00577	up	1.61673	up	1.14727	up	1.09484	up	1.63125	up	2.41414	up	2.25819	up	1.00242	up	1.10653	down	1.10921	down	1.09329	down	1.38174	down	1.26384	down	1.41261	up	1.33452	up	1.05852	down	1.47636	down	1.5318	down	1.03755	down
Ssa#S35574366	salmo salar b-cell lymphoma leukemia 10 mrna	B-cell lymphoma/leukemia 10	1.13733	up	1.28904	up	1.23701	up	1.25388	up	1.09315	down	1.54582	up	1.32306	down	2.05648	up	2.25613	up	1.1689	up	1.161	up	1.00681	down	1.03133	up	1.06744	up	1.03502	up	1.60218	up	1.06187	down	1.7013	down	2.3277	down	2.57106	down	1.10455	down
Ssa#STIR11793	-	serine threonine-protein kinase nek1 (-related protein kinase 1) (renal carcinoma antigen ny-ren-55)	1.03659	up	1.00176	up	1.18532	up	1.71796	up	1.30253	up	1.46301	up	1.25591	up	1.68445	up	2.25437	up	1.21924	up	1.13525	up	1.07398	down	1.26162	up	1.00726	down	1.27078	down	1.60811	up	1.33309	up	1.2063	down	1.10004	down	1.58116	down	1.43736	down
Ssa#STIR05710	Salmo salar clone ssal-eve-572-372 Thymidine phosphorylase putative mRNA, complete cds	thymidine phosphorylase	1.01822	down	1.0413	up	1.12125	up	1.92001	up	1.06776	up	1.1668	up	1.36648	up	1.44355	up	2.24496	up	1.03399	up	1.09342	up	1.05747	up	1.02542	down	1.04414	down	1.01826	down	1.85927	up	1.79924	up	1.03336	down	1.02167	down	1.50252	down	1.47065	down
Omy#S34311355	tetraodon nigroviridis full-length cdna	Thymidine phosphorylase	1.12262	up	1.19054	up	1.12627	down	1.86036	up	1.19933	up	1.02859	up	1.38476	up	1.61229	up	2.2414	up	1.05304	up	1.09383	down	1.15184	down	1.00709	down	1.15592	up	1.16411	up	1.63344	up	1.6535	up	1.01228	up	1.10567	down	1.7705	down	1.60128	down
Ssa#S35670089	gasterosteus aculeatus clone ch213- complete sequence	BAFF and APRIL-like molecule	1.47846	up	1.03689	down	1.04793	down	2.00453	up	1.06875	up	1.50113	up	1.46119	up	1.03878	down	2.24025	up	1.5949	down	1.52198	down	1.04791	up	1.04038	down	1.01796	up	1.05907	up	1.17599	up	1.13976	down	1.34034	down	1.05076	down	2.33345	down	2.22072	down
Ssa#STIR12738	Salmo salar clone ssal-eve-551-138 Periphilin-1 putative mRNA, complete cds	periphilin 1	1.03039	down	1.22606	up	1.07799	up	1.91081	up	1.1538	up	1.2658	up	1.38883	up	1.79342	up	2.23812	up	1.15634	up	1.05431	up	1.09677	down	1.09252	down	1.05354	down	1.037	up	1.91502	up	1.59156	up	1.20324	down	1.11673	down	1.5285	down	1.36873	down
Ssa#DY698057	---NA---	mannose receptor C1-like protein	1.16793	up	1.23509	down	1.1812	down	2.4188	up	1.24539	down	1.11189	down	1.74197	up	1.15904	up	2.23741	up	1.44354	down	1.51474	down	1.04932	down	1.00072	down	1.09798	down	1.09719	down	2.08677	up	1.77552	up	1.17531	down	1.04115	up	1.94554	down	2.02561	down
Ssa#STIR21889	Oncorhynchus mykiss clone omyk-evo-509-147 Small inducible cytokine A13 precursor putative mRNA, complete cds	chemokine (c-c motif) ligand 13	1.0688	up	1.50883	down	1.28861	up	3.20942	up	1.31626	down	1.58487	up	1.37255	up	1.29473	up	2.23044	up	1.49872	down	1.04032	up	1.55914	up	1.076	up	1.15894	down	1.24703	down	2.81869	up	2.10667	up	1.33798	down	1.41375	down	1.56206	down	1.10491	down
Omy#S15257265	salmo salar clone ssal-rgf-532-381 tyrosine-protein kinase syk complete cds	Tyrosine-protein kinase SYK	1.70898	up	1.56836	up	1.04266	up	3.2357	up	1.17006	down	1.95036	up	1.92389	up	1.5447	up	2.22837	up	1.27829	down	1.45138	down	1.1354	down	1.17312	down	1.1293	up	1.32481	up	2.96174	up	1.14307	up	2.59104	down	1.02635	down	1.68108	down	1.63793	down
Omy#gi185136035	Oncorhynchus mykiss interleukin-12 beta chain (il12b), mRNA	interleukin-12 beta chain (il12b)	1.10141	down	1.14695	up	1.03077	up	2.07301	up	1.13429	up	1.82185	up	1.03475	up	1.56841	up	2.22808	up	1.01381	down	1.0417	up	1.05609	up	1.2807	down	1.08985	down	1.17512	up	1.80269	up	1.18531	up	1.52086	down	1.53667	down	2.06706	down	1.34515	down
Ssa#STIR15648	-	sh3-domain binding protein 2	1.09991	up	1.06058	up	1.1261	up	2.5074	up	1.28383	up	1.79355	up	1.29889	up	1.2166	up	2.22513	up	1.18401	down	1.09716	down	1.07915	up	1.14167	down	1.12329	down	1.01636	up	1.64954	up	1.2742	up	1.29457	down	1.109	down	1.87955	down	1.69482	down
Ssa#S35581836	salmo salar clone ssal-rgf-515-103 proto-oncogene serine threonine-protein kinase pim-1 pseudogene cds	non-specific serine/threonine protein kinase	1.82008	down	1.02421	up	1.67667	up	1.09498	up	1.28224	down	1.3993	up	1.4074	up	2.66119	up	2.21942	up	1.39034	up	1.65353	up	1.18929	up	1.34078	down	1.84556	down	1.37648	down	1.95208	up	1.29392	up	1.50865	down	1.35999	down	1.04855	up	1.42602	up
Ssa#STIR31548	mus musculus udp-n-acetyl-alpha-d-galactosamine:polypeptide n-acetylgalactosaminyltransferase 6 transcript variant mrna	UDP-N-acetyl-alpha-D-galactosamine:polypeptide N-acetylgalactosaminyltransferase 6	1.17174	down	1.37982	down	1.04281	up	3.50739	up	3.27172	down	2.39065	up	1.12502	down	2.46588	down	2.21838	up	1.68849	down	1.49308	up	2.52106	up	1.43386	down	1.22194	up	1.75209	up	6.79614	up	2.19055	up	3.10249	down	1.29812	up	1.67152	down	2.16983	down
Ssa#S35590764	salmo salar clone bac chori214- complete sequence	CC032 protein	1.08846	down	1.22526	up	1.17492	up	2.27223	up	1.25469	up	1.4796	up	1.12143	up	1.76972	up	2.21518	up	1.42549	up	1.32682	up	1.07436	down	1.06887	up	1.03752	up	1.03022	down	2.58153	up	2.03761	up	1.26694	down	1.10706	down	1.48876	down	1.34479	down
Ssa#STIR03225	Salmo salar clone ssal-eve-541-275 Transmembrane protein 49 putative mRNA, complete cds	transmembrane protein 49	1.15461	up	1.153	up	1.00497	up	1.93193	up	1.13959	up	1.22022	up	1.30703	up	1.30741	up	2.2083	up	1.04711	up	1.07071	down	1.12115	down	1.04858	up	1.07303	up	1.02332	up	1.77515	up	1.47871	up	1.20047	down	1.04681	up	1.80902	down	1.8937	down
Ssa#STIR11423	Salmo salar clone ssal-rgf-515-103 Proto-oncogene serine/threonine-protein kinase Pim-1 putative mRNA, pseudogene cds	pim-1 oncogene	1.42764	down	1.12442	up	1.41647	up	1.20619	up	1.12425	down	1.40844	up	2.06122	up	4.15645	up	2.20424	up	1.33275	up	1.19868	up	1.11185	down	1.20447	down	1.68703	down	1.40064	down	1.80729	up	1.02655	up	1.76055	down	1.51304	down	1.1209	up	1.69596	up
Ssa#S35591225	salmo salar fdownyd domain containing ion transport regulator 5b mrna	FxYD domain containing ion transport regulator 5b	1.22147	down	1.08882	down	1.05303	up	1.35035	up	1.07479	down	1.09904	up	1.11758	down	1.00532	down	2.19332	up	1.12786	up	1.2395	up	1.09899	up	1.00538	up	1.03771	down	1.04329	down	1.6369	up	1.52293	up	1.07484	down	1.01457	up	1.97759	down	2.0064	down
Ssa#STIR18094	Salmo salar clone ssal-rgf-523-193 Prolyl endopeptidase putative mRNA, complete cds	prolyl endopeptidase	1.01733	up	1.2505	up	1.11888	up	1.19882	up	1.66631	down	1.68108	up	1.12608	down	1.12303	down	2.17906	up	1.09196	up	1.57172	up	1.43935	up	1.12568	down	1.42906	up	1.60866	up	2.18131	up	1.12083	up	1.94615	down	1.08901	up	1.56122	down	1.70018	down
Ssa#KSS755	salmo salar clone ssal-eve-557-052 interleukin-12 subunit beta precursor complete cds	Interleukin-12 subunit beta precursor	1.00655	down	1.18959	up	1.48561	up	1.99103	up	1.34677	up	2.15643	up	1.01177	down	1.43892	up	2.17691	up	1.09604	up	1.32	up	1.20434	up	1.09246	down	1.13284	down	1.03696	down	1.62037	up	1.21876	up	1.32952	down	1.32828	down	1.66857	down	1.25619	down
Ssa#STIR19924	Salmo salar clone ssal-rgf-531-255 Syntadownin-binding protein 2 putative mRNA, partial cds	syntaxin binding protein 2	1.20463	up	1.10602	up	1.02936	down	2.12637	up	1.31222	up	1.52411	up	1.40262	up	1.26385	up	2.16483	up	1.12364	down	1.13265	down	1.00802	down	1.03166	down	1.09477	up	1.12943	up	1.44214	up	1.23176	up	1.1708	down	1.01247	down	1.74816	down	1.72662	down
Ssa#S35700689	homo sapiens cysteinyl-trna synthetase transcript variant mrna	Cysteinyl-tRNA synthetase, cytoplasmic	1.18704	down	1.08111	down	1.22725	up	1.57336	up	1.4022	down	1.09933	up	1.19602	down	1.03074	down	2.16383	up	1.12402	up	1.34449	up	1.19615	up	1.02372	up	1.08352	down	1.10922	down	2.47978	up	1.92424	up	1.28871	down	1.03232	down	1.92488	down	1.86461	down
Ssa#S35685655	tetraodon nigroviridis full-length cdna	Osteoclast-stimulating factor 1	1.02624	down	1.09206	up	1.16286	up	1.64219	up	1.13643	up	1.36766	up	1.40705	up	1.47282	up	2.15666	up	1.11465	up	1.11813	up	1.00313	up	1.00545	down	1.0673	down	1.06151	down	1.61071	up	1.34258	up	1.19972	down	1.06487	up	1.37081	down	1.45974	down
Omy#CA388302	rattus norvegicus dedicator of cytokinesis 8 mrna	dedicator of cytokinesis 8	1.44613	down	1.96493	down	2.19452	up	1.18474	up	2.37814	down	2.91512	up	1.38367	down	1.31402	up	2.14362	up	1.60005	down	2.10821	up	3.37324	up	1.17759	down	1.50534	down	1.27832	down	1.76087	up	1.16713	down	2.05516	down	2.90915	down	1.40691	down	2.06776	up
Ssa#STIR11229	Salmo salar clone ssal-sjb-003-046 canopy homolog 3 precursor putative mRNA, complete cds	trinucleotide repeat containing 5	1.3548	down	1.17246	down	1.2408	down	1.52416	up	1.21318	up	1.24775	up	1.20708	up	1.48555	up	2.1395	up	1.05953	up	1.08827	up	1.02712	up	1.0906	down	1.00332	down	1.087	up	1.33112	up	1.32934	up	1.00134	down	1.16155	down	1.6287	down	1.40218	down
Ssa#DW584327	danio rerio opioid growth factor receptor-like 1 mrna	opioid growth factor receptor-like 1	1.27887	down	2.14434	up	1.35289	up	1.88655	up	1.27188	up	2.47447	up	2.203	down	1.06768	down	2.13899	up	1.97214	up	1.90809	up	1.03357	down	1.39053	down	1.10283	up	1.53352	up	2.92524	up	1.45474	up	2.01083	down	1.04625	down	2.46958	down	2.36041	down
Ssa#DY703440	homo sapiens ubiquitin-like modifier activating enzyme 1 transcript variant mrna	Ubiquitin-activating enzyme E1, partial	1.33144	down	1.04047	up	1.21114	up	2.09095	up	1.01225	up	1.39484	up	1.15569	up	1.5848	up	2.13337	up	1.23609	up	1.36906	up	1.10757	up	1.12073	down	1.17786	down	1.05098	down	2.55334	up	2.05231	up	1.24413	down	1.10939	down	1.34834	down	1.21539	down
Ssa#STIR16730	Salmo salar clone ssal-evd-508-041 Response gene to complement 32 protein putative mRNA, complete cds	response gene to complement 32 protein	1.20673	up	1.36479	up	1.02696	down	1.41068	up	1.08157	up	1.14573	down	1.48187	up	1.8101	up	2.13185	up	1.17822	down	1.44296	down	1.2247	down	1.33254	down	1.16436	down	1.14444	up	1.107	up	1.1201	up	1.01184	up	1.43919	down	2.07587	down	1.44239	down
Ssa#STIR14347	Salmo salar clone ssal-rgb2-650-384 Vacuolar ATP synthase 16 kDa proteolipid subunit putative mRNA, complete cds	Vacuolar ATP synthase 16 kDa proteolipid	1.08204	down	1.08179	down	1.14928	down	1.8141	up	1.00291	up	1.16814	up	1.17614	up	1.11932	up	2.12289	up	1.03658	down	1.12656	down	1.08681	down	1.03682	down	1.06065	down	1.02298	down	1.74501	up	1.37852	up	1.26585	down	1.01368	up	2.03339	down	2.06122	down
Ssa#S35473073	salmo salar tc1-like transposase pseudogene	transposase	1.18492	up	1.03956	down	1.28215	down	2.19038	up	1.40394	up	1.24784	up	1.17834	up	1.21501	up	2.11667	up	1.00789	down	1.28136	down	1.27133	down	1.22215	up	1.18565	up	1.03078	down	1.54795	up	1.36989	up	1.12998	down	1.03926	down	2.30174	down	2.21479	down
Ssa#STIR14057	Salmo salar clone ssal-rgf-529-078 Abhydrolase domain-containing protein 6 putative mRNA, complete cds	processed variable antigen	1.03901	up	1.00793	down	1.20028	up	1.638	up	1.0648	down	1.3899	up	1.10526	up	1.11775	down	2.092	up	1.20349	down	1.04908	down	1.14719	up	1.14919	down	1.21191	down	1.05457	down	1.44924	up	1.12337	up	1.29008	down	1.02652	up	1.98565	down	2.03831	down
Ssa#STIR20800	Salmo salar clone HM6_0133 hypothetical protein mRNA, complete cds	sequestosome 1	1.1942	up	1.21673	up	1.03345	up	1.47877	up	1.10667	up	1.17322	up	1.3303	up	1.45959	up	2.08886	up	1.00352	down	1.03848	down	1.03484	down	1.02245	down	1.11273	up	1.13771	up	1.33155	up	1.21374	up	1.09706	down	1.10105	down	1.63064	down	1.48098	down
Ssa#STIR43791	tetraodon nigroviridis full-length cdna	Zinc finger protein 313	1.21787	down	1.06427	up	1.1743	up	1.94439	up	1.20672	up	1.2402	up	1.18962	up	1.74556	up	2.08789	up	1.22202	up	1.19842	up	1.01969	down	1.06066	down	1.19336	down	1.12511	down	1.96904	up	1.87889	up	1.04798	down	1.20074	down	1.4645	down	1.21967	down
Ssa#STIR18354	Salmo salar clone ssal-sjb-020-249 Osteoclast-stimulating factor 1 putative mRNA, complete cds	osteoclast stimulating factor 1	1.15825	up	1.19514	up	1.28776	up	1.85186	up	1.2765	up	1.49882	up	1.28294	up	1.27994	up	2.08507	up	1.02598	up	1.03378	up	1.0076	up	1.00571	down	1.07548	down	1.06937	down	1.48843	up	1.27729	up	1.16531	down	1.02839	up	1.57211	down	1.61675	down
Ssa#S35565890	salmo salar -like homeobodown protein mrna	H2.0-like homeobodown protein	1.52207	down	1.19897	up	1.22314	up	1.5533	up	1.13543	up	1.1605	up	1.17411	up	1.40762	up	2.08476	up	1.14265	up	1.18968	up	1.04116	up	1.59709	down	1.56489	down	1.02058	up	1.56317	up	1.59235	up	1.01867	up	1.04921	down	1.49251	down	1.4225	down
Ssa#S41489471	salmo salar interferon regulatory factor 2 (irf-2) mrna	Interferon regulatory factor 2	1.07335	up	1.14251	up	1.32696	up	1.72513	up	1.12304	up	1.33089	up	1.18818	up	1.57301	up	2.08318	up	1.15442	up	1.22689	up	1.06278	up	1.08455	up	1.00765	down	1.09284	down	1.77333	up	1.59032	up	1.11508	down	1.14679	down	1.42902	down	1.2461	down
Ssa#S31997705	salmo salar clone ssal-rgf-523-193 prolyl endopeptidase complete cds	Prolyl endopeptidase	1.23583	down	1.11467	down	1.25966	up	1.03628	down	1.66384	down	1.16115	up	1.01455	up	1.09655	up	2.08206	up	1.1018	up	1.60264	up	1.45457	up	1.00626	down	1.0295	up	1.03594	up	1.76904	up	1.33189	up	1.32821	down	1.01941	up	1.2805	down	1.30536	down
Ssa#CB513104	mus musculus deleted in malignant brain tumors 1 mrna	Galectin-3-binding protein	1.51985	down	1.39854	up	1.91532	up	1.99709	up	1.17605	down	1.19797	up	1.02758	down	2.33983	up	2.07703	up	1.72254	up	2.3127	up	1.34261	up	1.23398	down	1.2587	down	1.02003	down	4.0457	up	3.85542	up	1.04935	down	1.39582	down	1.08358	up	1.51249	up
Omy#Cx253329	mus musculus rho guanine nucleotide edownchange factor transcript variant mrna	rac/cdc42 guanine nucleotide edownchange factor 6	1.04693	down	1.11475	down	1.10295	up	1.78702	up	1.04007	down	1.17175	up	1.08136	up	1.47549	up	2.07624	up	1.07569	down	1.10866	down	1.03065	down	1.01024	down	1.28018	down	1.26721	down	1.72785	up	1.37561	up	1.25606	down	1.46776	down	2.12867	down	1.45028	down
Ssa#STIR25966	salmo salar clone ssal-rgf-523-193 prolyl endopeptidase complete cds	Prolyl endopeptidase	1.10719	up	1.14211	up	1.054	down	1.59079	up	1.10893	down	1.218	up	1.33505	up	1.46132	up	2.0571	up	1.05078	up	1.01937	up	1.03082	down	1.01865	up	1.18957	up	1.16779	up	1.85366	up	1.33136	up	1.3923	down	1.04169	down	1.51157	down	1.45108	down
Ssa#STIR13996	Salmo salar clone ssal-rgf-528-019 Retinol dehydrogenase 12 putative mRNA, complete cds	Retinol dehydrogenase 12	1.06092	up	1.09599	up	1.14295	down	2.08635	up	1.18869	up	1.17839	up	1.24597	up	1.22725	up	2.04902	up	1.01176	up	1.23596	down	1.2505	down	1.02104	down	1.01928	down	1.00173	up	1.7758	up	1.4325	up	1.23966	down	1.0272	up	2.03255	down	2.08784	down
Ssa#S48420786	homo sapiens ring finger and wd repeat domain 2 transcript variant mrna	Ring finger and WD repeat domain 2	1.00336	down	1.01744	up	1.41952	up	1.10826	down	1.02396	up	1.41745	up	1.12745	up	1.03799	up	2.04232	up	1.01898	down	1.6169	up	1.64759	up	1.04023	down	1.13523	up	1.18091	up	1.15635	down	1.02928	up	1.19022	up	1.06596	up	1.12032	down	1.19422	down
Ssa#S30295538	salmo salar periphilin-1 mrna	Periphilin-1	1.24089	down	1.07777	up	1.18653	up	1.92079	up	1.28478	up	1.35825	up	1.20542	up	1.69853	up	2.04118	up	1.22737	up	1.21183	up	1.01282	down	1.08965	down	1.21498	down	1.11502	down	1.83496	up	1.71373	up	1.07074	down	1.14805	down	1.39733	down	1.21713	down
Ssa#STIR15983	Salmo salar clone ssal-eve-529-380 Caspase-1 precursor putative mRNA, complete cds	caspase-1 precursor	1.00413	down	1.08423	up	1.03972	up	1.80484	up	1.30162	up	1.29569	up	1.2107	up	1.33568	up	2.03906	up	1.07132	up	1.0028	up	1.06833	down	1.01623	down	1.0411	down	1.02448	down	1.48551	up	1.39685	up	1.06347	down	1.02979	down	1.67951	down	1.63092	down
Ssa#STIR07456	Salmo salar clone ssal-eve-517-354 Gamma-interferon-inducible lysosomal thiol reductase precursor putative mRNA, complete cds	gamma-interferon-inducible lysosomal thiol reductase precursor	1.07642	down	1.09671	down	1.02782	down	1.89768	up	1.07358	up	1.25609	up	1.28382	up	1.07944	up	2.03859	up	1.08492	down	1.06489	down	1.01881	up	1.06484	down	1.11524	down	1.04732	down	1.62927	up	1.41872	up	1.14841	down	1.09625	up	1.69095	down	1.85371	down
Ssa#TC65046	homo sapiens tripartite motif-containing 7 transcript variant mrna	tripartite motif-containing 7	1.24262	up	1.2018	down	1.31693	up	1.9891	up	1.28225	down	1.17806	down	1.38432	up	1.34725	down	2.03586	up	1.19402	down	1.06282	up	1.26903	up	1.25071	up	1.00285	up	1.24716	down	2.13608	up	2.49048	up	1.16591	up	1.56196	up	1.38373	down	2.16133	down
Ssa#STIR04727	Salmo salar clone ssal-eve-551-109 Glucosamine 6-phosphate N-acetyltransferase putative mRNA, complete cds	glucosamine-phosphate n-acetyltransferase 1	1.09343	up	1.09857	up	1.11339	up	1.22707	up	1.03533	down	1.13331	up	1.29101	up	1.62002	up	2.03208	up	1.03569	up	1.07156	up	1.03463	up	1.03084	up	1.05235	up	1.02087	up	1.31577	up	1.1602	up	1.13408	down	1.2116	down	1.46891	down	1.21237	down
Ssa#CK894737	salmo salar clone ssal-rgf-541-302 60 kda lysophospholipase complete cds	60 kDa lysophospholipase	1.23982	down	1.19658	down	1.08612	up	1.26335	up	1.67989	down	1.19581	down	1.06353	down	1.14954	down	2.02497	up	1.12831	up	1.50483	up	1.3337	up	1.08896	up	1.11751	up	1.02621	up	2.3946	up	2.27338	up	1.05332	down	1.21956	up	1.43114	down	1.74535	down
Ssa#S35512932	rattus norvegicus calcium calmodulin-dependent protein kinase ii beta transcript variant mrna	Calcium/calmodulin-dependent protein kinase type II beta chain	1.07787	up	1.21186	up	1.00398	down	1.45441	up	1.00876	down	1.39584	up	1.23223	up	1.38184	up	2.0173	up	1.06445	up	1.09105	up	1.02499	up	1.05623	down	1.1807	up	1.24708	up	1.56172	up	1.13683	up	1.37374	down	1.05352	down	1.50049	down	1.42427	down
Ssa#STIR03837	Salmo salar clone ssal-eve-529-380 Caspase-1 precursor putative mRNA, complete cds	caspase-1 precursor	1.01528	up	1.03956	up	1.02509	up	1.6927	up	1.18388	up	1.30347	up	1.16521	up	1.25256	up	2.01369	up	1.04201	up	1.02063	up	1.02095	down	1.01768	up	1.01086	up	1.00675	down	1.48987	up	1.3254	up	1.12409	down	1.03163	down	1.69325	down	1.64134	down
Ssa#STIR07275	Salmo salar clone ssal-rgf-002-282 Rho GDP-dissociation inhibitor 1 putative mRNA, complete cds	rho gdp dissociation inhibitoralpha	1.04207	down	1.02693	up	1.07632	up	1.72385	up	1.16979	up	1.32681	up	1.05034	up	1.16931	up	2.00935	up	1.11844	up	1.11113	up	1.00658	down	1.04514	up	1.00942	down	1.05499	down	1.64818	up	1.44363	up	1.14169	down	1.00465	up	1.72171	down	1.72971	down
Ssa#STIR19003	salmo salar clone ssal-rgf-529-174 lysyl-trna synthetase partial cds	Lysyl-tRNA synthetase	1.00355	down	1.02972	up	1.01004	up	1.63012	up	1.03943	up	1.17694	up	1.31941	up	1.3361	up	1.98612	up	1.0985	up	1.06762	up	1.02893	down	1.06302	up	1.05326	up	1.00926	down	1.72276	up	1.4787	up	1.16504	down	1.08478	up	1.40997	down	1.52951	down
Ssa#S30294473	synthetic construct homo sapiens clone clathrin light polypeptide partial cds	Clathrin light chain B	1.50035	down	1.01111	down	1.07334	up	1.61812	up	1.28609	up	1.60036	up	1.04452	down	1.20348	up	1.98414	up	1.34266	up	1.32139	up	1.01609	down	1.10517	down	1.2187	down	1.10273	down	1.68928	up	1.33606	up	1.26438	down	1.0681	up	1.56839	down	1.6752	down
Ssa#DW540894	salmo salar clone ssal-rgf-531-221 poly polymerase 12 complete cds	Poly polymerase 12	1.92562	down	1.00259	up	1.67196	up	1.88832	up	1.21971	up	1.06015	up	1.20133	down	1.75559	up	1.98362	up	1.73428	up	1.98679	up	1.1456	up	1.11321	down	1.62049	down	1.45568	down	2.68495	up	3.53883	up	1.31802	up	1.21609	down	1.19941	down	1.0139	up
Ssa#KSS2869	salmo salar clone ssal-evf-512-368 proteasome activator compledown subunit 2 complete cds	Proteasome activator complex subunit 2	1.20359	down	1.03216	up	1.12549	up	1.71116	up	1.0502	down	1.3234	up	1.2298	up	1.42992	up	1.98085	up	1.09749	up	1.14807	up	1.04609	up	1.13194	down	1.17992	down	1.04238	down	1.97224	up	1.48446	up	1.32859	down	1.05944	down	1.40296	down	1.32425	down
Ssa#TC78527	danio rerio bloodthirsty mrna	bloodthirsty	1.19665	down	1.13331	up	1.23249	up	2.15422	up	1.26268	up	1.28301	up	1.28528	up	1.76565	up	1.97749	up	1.33258	up	1.3554	up	1.01713	up	1.01771	down	1.08814	down	1.0692	down	2.27348	up	2.27577	up	1.00101	up	1.03089	down	1.13514	down	1.10112	down
Omy#S15323125	salmo salar sequestosome-1 mrna	Sequestosome-1	1.07506	up	1.09494	up	1.05213	down	1.25642	up	1.01438	up	1.04418	up	1.31677	up	1.555	up	1.97338	up	1.01932	down	1.02978	down	1.01026	down	1.03817	down	1.0984	up	1.14032	up	1.21514	up	1.16846	up	1.03995	down	1.20373	down	1.54328	down	1.28208	down
Ssa#S35696623	tetraodon nigroviridis full-length cdna	CD209 antigen-like protein D	1.10237	up	1.10699	down	1.0565	up	1.49485	up	1.25275	down	1.28027	up	1.04131	down	1.06675	up	1.97246	up	1.2818	down	1.01672	down	1.26073	up	1.05039	down	1.02627	up	1.07797	up	1.46096	up	1.14841	up	1.27217	down	1.42385	down	2.08827	down	1.46664	down
Ssa#STIR18114_S		VIP36-like protein precursor	1.05259	down	1.08682	up	1.15124	down	1.73606	up	1.12221	up	1.13244	up	1.20597	up	1.3605	up	1.97236	up	1.00129	up	1.15498	down	1.15647	down	1.14251	down	1.05601	down	1.08191	up	1.54899	up	1.32731	up	1.16702	down	1.12669	down	1.88898	down	1.67657	down
Omy#S34423719	danio rerio sodium calcium edownchanger protein mrna	Sodium/calcium exchanger protein	1.1831	down	1.03892	down	1.03714	down	1.53831	up	1.097	up	1.2097	up	1.2997	up	1.17495	up	1.97079	up	1.19464	down	1.12581	down	1.06114	up	1.36044	down	1.28425	down	1.05933	up	1.17381	up	1.12954	up	1.0392	down	1.07998	down	1.70712	down	1.5807	down
Ssa#DY709305	salmo salar clone ssal-rgf-512-011 vacuolar protein sorting-associating protein 4b complete cds	Vacuolar protein sorting-associating protein 4B	1.14501	down	1.24842	up	1.49172	up	1.68252	up	1.34641	up	1.38597	up	1.0706	up	1.82575	up	1.96978	up	1.34852	up	1.37097	up	1.01665	up	1.06002	down	1.24586	down	1.17532	down	1.68516	up	1.66431	up	1.01253	down	1.26461	down	1.34204	down	1.06122	down
Ssa#STIR15506	Salmo salar clone HM6_0133 hypothetical protein mRNA, complete cds	sequestosome 1	1.14616	up	1.11065	up	1.05111	up	1.4922	up	1.04475	up	1.1627	up	1.25963	up	1.34585	up	1.95411	up	1.05775	down	1.03426	down	1.02271	up	1.02497	down	1.05432	up	1.08065	up	1.3503	up	1.24089	up	1.08817	down	1.13015	down	1.60448	down	1.41971	down
Omy#TC147178	danio rerio cd22 antigen mrna	CD22 molecule	1.00471	up	1.20897	down	1.07415	up	1.64907	up	1.31557	down	1.25928	up	1.22249	up	1.02769	down	1.9457	up	1.07799	down	1.2063	up	1.30037	up	1.12679	up	1.12831	up	1.00135	up	2.01253	up	1.57969	up	1.274	down	1.16545	up	1.3194	down	1.5377	down
Ssa#KSS125_S		biliverdin reductase A	1.48183	down	1.20026	up	1.6036	up	1.2406	up	1.04547	down	1.1758	up	1.15799	down	1.14069	down	1.94414	up	1.14263	up	1.41893	up	1.24181	up	1.55656	down	1.67468	down	1.07588	down	1.48201	up	1.49713	up	1.0102	up	1.12556	up	1.58661	down	1.78582	down
Omy#Bx304752	tetraodon nigroviridis full-length cdna	Inorganic pyrophosphatase	1.04066	down	1.01537	down	1.07384	down	1.81326	up	1.22543	up	1.25056	up	1.02565	up	1.09533	down	1.93872	up	1.00111	up	1.11209	down	1.11333	down	1.02376	down	1.07773	down	1.05271	down	1.48134	up	1.30381	up	1.13616	down	1.12468	up	2.10212	down	2.36421	down
Ssa#S35702523	salmo salar clone ssal-evd-552-289 proteasome activator compledown subunit 2 complete cds	Proteasome activator complex subunit 2	1.20891	down	1.00081	up	1.08747	up	1.72415	up	1.06325	down	1.27223	up	1.19115	up	1.331	up	1.93716	up	1.09971	up	1.18777	up	1.08007	up	1.10019	down	1.10683	down	1.00603	down	2.016	up	1.60968	up	1.25242	down	1.01609	down	1.36921	down	1.34752	down
Ssa#DW589675	danio rerio golgi phosphoprotein mrna (cdna clone mgc:191231 image:100059540) complete cds	Golph3 protein	1.18316	down	1.71319	up	1.26914	down	1.33191	up	2.90308	up	1.28559	up	1.63408	up	2.8134	up	1.93029	up	1.4324	up	1.04495	down	1.49679	down	1.41509	down	1.02652	up	1.45262	up	1.52166	down	1.00861	down	1.50867	up	1.20197	down	1.23438	down	1.02696	down
Ssa#STIR07326	Salmo salar clone ssal-rgf-001-151 EH domain-containing protein 4 putative mRNA, complete cds	eh-domain containing 4	1.0887	down	1.10417	up	1.05049	up	1.43191	up	1.1876	down	1.22128	up	1.09698	up	1.04086	up	1.92969	up	1.13879	up	1.17314	up	1.03016	up	1.05559	down	1.02577	up	1.0828	up	1.93657	up	1.37546	up	1.40794	down	1.2002	up	1.49947	down	1.79966	down
Ssa#STIR25040	Salmo salar clone ssal-rgf-515-146 Integral membrane protein 2B putative mRNA, complete cds	Integral membrane protein 2B	1.34705	down	1.2315	up	1.3902	up	1.72223	up	1.03061	down	1.04506	up	1.07332	up	1.0701	up	1.92948	up	1.13417	up	1.08857	up	1.04189	down	1.46264	down	1.72031	down	1.17616	down	2.01307	up	1.79393	up	1.12216	down	1.13759	up	1.65141	down	1.87863	down
Ssa#S35550467	salmo salar clone ssal-rgb2-656-215 transmembrane protein c9orf91 homolog complete cds	Transmembrane protein C9orf91 homolog	1.03724	up	1.199	down	1.25117	up	1.5627	up	1.08638	down	1.18179	up	1.35066	up	1.06487	up	1.92914	up	1.19087	down	1.06982	up	1.27402	up	1.04431	up	1.12752	down	1.17749	down	1.42558	up	1.41465	up	1.00773	down	1.06509	up	1.33508	down	1.42198	down
Ssa#STIR00077_3	Salmo salar clone ssal-eve-557-052 Interleukin-12 subunit beta precursor putative mRNA, complete cds	interleukin 12b (natural killer cell stimulatory factorcytotoxic lymphocyte maturation factorp40)	1.67441	down	1.05011	down	1.1539	up	1.5383	up	1.28816	up	1.98414	up	1.33184	down	1.16612	up	1.92846	up	1.18567	up	1.60464	up	1.35337	up	1.34482	down	1.20407	down	1.11689	up	1.4159	up	1.24408	up	1.13812	down	1.30989	down	1.60061	down	1.22194	down
Ssa#S35685939	tetraodon nigroviridis full-length cdna	Proteasome activator complex subunit 1	1.09505	down	1.02321	down	1.16838	up	1.78673	up	1.21972	up	1.45062	up	1.26083	up	1.33275	up	1.92824	up	1.04254	up	1.08723	up	1.04287	up	1.02654	down	1.17679	down	1.14636	down	1.52719	up	1.33915	up	1.14042	down	1.01391	down	1.40664	down	1.38734	down
Ssa#S35543300	salmo salar clone ssal-eve-557-052 interleukin-12 subunit beta precursor complete cds	Interleukin-12 subunit beta precursor	1.88501	down	1.02675	down	1.01074	down	1.49039	up	1.00009	up	2.06343	up	1.43642	down	1.16408	up	1.92619	up	1.26175	up	1.52824	up	1.21121	up	1.45505	down	1.22035	down	1.19232	up	1.88032	up	1.10382	up	1.70346	down	1.32523	down	1.81046	down	1.36615	down
Ssa#STIR26236	PREDICTED: Bos taurus similar to Nance-Horan syndrome protein (NHS), mRNA	nance-horan syndrome protein	1.62	up	1.16523	up	1.01906	up	2.23689	up	2.00145	down	1.27832	up	1.5793	up	1.80721	up	1.92587	up	1.06958	down	1.27472	down	1.19179	down	1.29984	up	1.2471	up	1.04229	down	4.18579	up	1.37275	up	3.04921	down	1.22394	down	1.55445	down	1.27004	down
Omy#S34313560	danio rerio splicing arginine serine-rich 18 mrna	splicing factor, arginine/serine-rich 18	1.62634	up	1.05459	up	1.25512	up	1.43802	up	1.78872	up	1.3051	up	1.64228	up	2.21345	up	1.92519	up	1.01147	up	1.06571	down	1.07794	down	1.55985	up	1.21587	up	1.28291	down	1.22977	down	1.03391	up	1.27147	up	1.33251	down	1.2493	down	1.0666	up
Ssa#S18891399	salmo salar clone ssal-rgf-525-351 perforin-1 precursor complete cds	Perforin-1 precursor	1.01884	down	1.22971	up	1.10305	down	1.76378	up	1.46597	up	1.45531	up	1.06083	down	1.49695	up	1.92469	up	1.18263	up	1.06295	up	1.11259	down	1.0594	down	1.15081	up	1.21916	up	1.42289	up	1.28826	up	1.1045	down	1.34278	down	1.92085	down	1.4305	down
Ssa#S30259657	salmo salar glyodownalase domain-containing protein 5 mrna	Glyoxalase domain-containing protein 5	1.04061	down	1.00276	up	1.12651	up	2.15294	up	1.0752	down	1.21968	up	1.37368	up	1.41029	up	1.91889	up	1.10747	down	1.09014	up	1.2073	up	1.15562	down	1.07533	down	1.07467	up	2.09022	up	1.92428	up	1.08623	down	1.13698	down	1.28139	down	1.12701	down
Omy#Cx258979	danio rerio connector enhancer of kinase sdownpressor of ras 1 mrna	connector enhancer of kinase sdownpressor of Ras 1	1.3622	down	1.00522	down	1.68204	down	1.73651	up	1.53831	up	1.88453	down	1.74822	up	2.08179	up	1.90649	up	1.11852	up	1.23435	down	1.38065	down	1.21153	down	1.00036	up	1.21197	up	1.26264	up	2.65121	up	2.09974	up	1.06462	down	1.34609	down	1.26439	down
Ssa#Cx354422	danio rerio pre-b cell enhancing factor mrna	pre-B-cell colony-enhancing factor	1.70114	down	1.21731	up	1.80691	up	1.35283	up	1.35256	down	1.16363	up	1.31316	down	1.61882	up	1.90491	up	1.73649	up	2.50694	up	1.44368	up	1.19253	down	1.22612	down	1.02817	down	3.17741	up	2.91457	up	1.09018	down	1.22418	down	1.00219	up	1.22687	up
Ssa#STIR14033	Salmo salar clone ssal-evf-542-202 Inorganic pyrophosphatase putative mRNA, complete cds	pyrophosphatase1	1.03435	down	1.13098	down	1.14154	down	1.76911	up	1.1036	up	1.16151	up	1.06775	up	1.01511	down	1.90139	up	1.05132	down	1.11495	down	1.06052	down	1.04005	up	1.01025	down	1.05071	down	1.52479	up	1.36608	up	1.11618	down	1.03098	up	1.98543	down	2.04694	down
Ssa#S30293680	oncorhynchus mykiss tap2a protein mrna	TAP2 protein	2.74299	down	1.12106	up	1.57127	up	1.34215	up	1.12486	up	1.09441	down	1.31123	up	1.30605	up	1.89368	up	1.42896	up	1.59772	up	1.1181	up	2.15194	down	2.69758	down	1.25356	down	1.705	up	2.34684	up	1.37645	up	1.43463	up	1.1063	up	1.29678	down
Ssa#EG807345	oncorhynchus mykiss il15 receptor alpha chain isoform 3 mrna	IL15 receptor alpha chain isoform 3	1.06932	up	1.24152	up	1.33403	up	1.74287	up	1.10698	up	1.25611	up	1.35368	up	1.20143	up	1.87728	up	1.02891	down	1.12126	up	1.15367	up	1.19461	down	1.11263	down	1.07368	up	1.53019	up	1.55577	up	1.01671	up	1.09507	up	1.23682	down	1.35441	down
Ssa#STIR22143	Salmo salar clone ssal-rgf-510-334 WD repeat-containing protein 1 putative mRNA, complete cds	wd repeat domain 1	1.13693	up	1.03954	up	1.11917	down	1.68987	up	1.11403	down	1.0693	up	1.38247	up	1.01258	up	1.86608	up	1.13498	down	1.16085	down	1.02279	down	1.03776	down	1.09611	up	1.1375	up	1.65868	up	1.36138	up	1.21838	down	1.20293	up	1.56692	down	1.8849	down
Ssa#DY693871	danio rerio novel protein vertebrate solute carrier family 2 (facilitated glucose transporter) member 6 mrna	solute carrier family 2 (facilitated glucose transporter) member 6	1.90121	down	5.03067	down	1.70572	up	1.6766	up	4.19413	down	1.73236	up	1.63624	up	5.24519	down	1.8582	up	2.44833	down	1.49619	up	3.66317	up	1.08075	up	2.16746	down	2.34248	down	2.87211	up	1.44803	up	1.98346	down	3.50541	up	1.31748	up	2.6607	down
Ssa#S35601308	salmo salar eukaryotic translation initiation factor 2c 2 mrna	Eukaryotic translation initiation factor 2C 2	1.18646	down	1.01704	up	1.02298	up	1.67167	up	1.26132	up	1.33588	up	1.09675	up	1.26671	up	1.85556	up	1.18513	up	1.14616	up	1.034	down	1.01819	down	1.05895	down	1.04004	down	1.57069	up	1.43426	up	1.09512	down	1.02611	up	1.47613	down	1.51466	down
Ssa#STIR16157	Salmo salar clone ssal-rgf-532-257 unknown large open reading frame mRNA, novel cds	tnfaip3-interacting protein 1	1.00185	up	1.00856	down	1.122	up	1.60577	up	1.07154	up	1.42106	up	1.16297	up	1.21586	up	1.85544	up	1.01818	down	1.02179	up	1.04037	up	1.00767	down	1.09604	down	1.08769	down	1.47179	up	1.1546	up	1.27472	down	1.06449	down	1.5614	down	1.46682	down
Ssa#S35697263	tetraodon nigroviridis full-length cdna	Glutathione transferase omega-1	1.01144	up	1.00666	up	1.07611	up	1.65218	up	1.19683	up	1.26828	up	1.28776	up	1.22402	up	1.85373	up	1.05312	up	1.0249	up	1.02753	down	1.05811	up	1.03809	down	1.09842	down	1.45378	up	1.33513	up	1.08887	down	1.10796	up	1.40452	down	1.55614	down
Omy#S23931009	esodown lucius clone eluc-evq-514-135 nadp+--arginine adp-ribosyltransferase 2 precursor complete cds	Ecto-ADP-ribosyltransferase 5	1.15717	up	1.49021	down	1.04428	up	1.69714	up	1.90839	down	1.35712	up	2.0465	down	1.12522	up	1.85335	up	1.28063	down	1.06962	up	1.36978	up	1.34655	up	1.18526	up	1.13608	down	2.52908	up	1.33761	up	1.89075	down	2.94898	down	3.546	down	1.20245	down
Omy#Bx311259	tetraodon nigroviridis full-length cdna	Inorganic pyrophosphatase	1.0169	up	1.19763	down	1.17385	down	1.90625	up	1.13403	up	1.22981	up	1.04714	up	1.02509	up	1.8515	up	1.12338	down	1.219	down	1.08512	down	1.08411	up	1.0212	down	1.1071	down	1.49634	up	1.27157	up	1.17676	down	1.09972	down	2.15536	down	1.95991	down
Ssa#TC89539	salmo salar clone ssal-evf-529-113 actin-related protein 2 3 compledown subunit 3 complete cds	Actin-related protein 2/3 compledown subunit 3	1.03439	down	1.00963	up	1.03164	down	1.59471	up	1.09716	up	1.12382	up	1.11164	up	1.11083	up	1.84707	up	1.04634	up	1.04469	down	1.0931	down	1.0019	up	1.04747	down	1.04947	down	1.52084	up	1.35831	up	1.11966	down	1.0471	up	1.73582	down	1.81758	down
Ssa#STIR14689	Zebrafish DNA sequence from clone DKEY-31K9 in linkage grodown 19 Contains the gene for a novel protein similar to vertebrate human immunodeficiency virus type I enhancer binding protein 1 (HIVEP1) and the edn1 gene for endothelin 1, complete sequence	heat shock protein 70	1.16458	up	1.01768	up	1.12933	down	2.21037	up	1.00725	up	1.21492	up	1.48212	up	1.22483	up	1.84516	up	1.14547	down	1.21868	down	1.06391	down	1.00097	down	1.0792	up	1.08025	up	1.91578	up	1.4929	up	1.28326	down	1.05639	up	1.51719	down	1.60274	down
Ssa#S32002772	danio rerio protocadherin-20 precursor (protocadherin-13) mrna	protocadherin-20 precursor (protocadherin-13)	1.39699	down	2.41253	up	1.47934	down	3.01023	up	1.84352	up	1.21846	down	2.04136	down	4.3387	up	1.84144	up	2.05731	up	1.65004	down	3.39464	down	1.6382	down	1.55819	down	1.05135	up	3.35931	up	2.22288	up	1.51124	down	4.30506	down	6.20255	down	1.44076	down
Ssa#STIR25703	Oncorhynchus mykiss clone omyk-evn-513-306 Gastrula zinc finger protein downLCGF57.1 putative mRNA, complete cds	gastrula zinc finger protein	1.01764	down	1.21274	up	1.21314	down	1.95602	up	1.3793	up	1.14902	up	1.23181	up	1.52862	up	1.79906	up	1.09277	up	1.29247	down	1.41237	down	1.12936	down	1.08418	down	1.04167	up	1.54969	up	1.31713	up	1.17657	down	1.13561	down	1.88765	down	1.66224	down
Ssa#S35697730_S		Sodium-codownled neutral amino acid transporter 2	1.02258	down	1.19835	down	1.09836	down	1.60096	up	1.02334	down	1.0111	down	1.28606	up	1.25971	up	1.79145	up	1.29154	down	1.39114	down	1.07712	down	1.1021	down	1.29516	down	1.17517	down	1.26851	up	1.1636	up	1.09016	down	1.26508	down	1.93782	down	1.53178	down
Ssa#KSS707	salmo salar clone ssal-evf-507-312 proteasome subunit beta type-2 complete cds	Proteasome subunit beta type-2	1.17203	down	1.0572	down	1.0673	down	1.55507	up	1.19923	up	1.35877	up	1.19652	up	1.32635	up	1.78999	up	1.1135	up	1.05704	up	1.05342	down	1.00441	up	1.03887	down	1.04345	down	1.44391	up	1.20974	up	1.19356	down	1.00451	up	1.41527	down	1.42166	down
Omy#NP964442	takifugu rubripes melanocortin 5 receptor complete cds	melanocortin 5a receptor	1.35018	down	1.06885	down	1.72959	up	2.12167	up	1.50221	down	1.44491	up	1.19208	down	1.18566	up	1.78961	up	1.18281	down	1.29377	up	1.53028	up	1.49412	down	1.805	down	1.20806	down	2.69459	up	1.89973	up	1.41841	down	1.67179	down	1.64895	down	1.01385	up
Ssa#gi156446662	Salmo salar myeloid differentiation factor 88 (MyD88) mRNA, partial cds	myeloid differentiation factor 88 (MyD88)	1.26055	down	1.08775	up	1.13567	up	1.62332	up	1.01247	down	1.388	up	1.01928	down	1.1658	up	1.78951	up	1.19245	up	1.34043	up	1.1241	up	1.14988	down	1.06799	down	1.07668	up	1.95987	up	1.56768	up	1.25017	down	1.00352	up	1.36076	down	1.36554	down
Ssa#STIR09728	Osmerus mordadown clone omor-eva-508-232 ETS-related transcription factor Elf-1 putative mRNA, complete cds	e74-like factor 1 (ets domain transcription factor)	1.00777	down	1.06015	up	1.14305	up	1.8673	up	1.22649	up	1.28259	up	1.30165	up	1.32601	up	1.78616	up	1.02759	down	1.06847	down	1.03978	down	1.09787	down	1.23081	down	1.12108	down	1.48159	up	1.36258	up	1.08734	down	1.04682	down	1.46618	down	1.40059	down
Ssa#STIR08656	Salmo salar clone ssal-rgf-536-362 NACHT, LRR and PYD domains-containing protein 1 putative mRNA, pseudogene cds	caspase recruitment domainmember 16	2.25271	down	4.8884	up	1.5244	up	4.69025	up	3.68569	up	1.36366	up	2.46469	up	1.11599	up	1.78176	up	1.02356	up	1.647	down	1.6858	down	10.7587	down	5.65583	down	1.90223	up	1.30253	up	2.08832	up	1.60327	up	2.26054	up	1.19064	down	2.69149	down
Ssa#KSS3412_S		spinster-like 3	1.07863	up	1.07434	up	1.06735	down	1.64047	up	1.46745	up	1.48318	up	1.25107	down	1.72579	up	1.78006	up	1.44004	up	1.00573	up	1.43184	down	1.44578	up	1.15786	up	1.24866	down	1.60982	up	1.11238	up	1.44718	down	1.49933	down	2.2143	down	1.47686	down
Ssa#STIR16256	Salmo salar clone HM4_1410 synaptogyrin 2-like mRNA, complete cds	synaptogyrin 2-like mRNA	1.17962	up	1.18075	up	1.12247	up	1.86047	up	1.20866	up	1.29635	up	1.16872	up	1.33957	up	1.77935	up	1.01245	up	1.06292	down	1.07616	down	1.01149	up	1.01143	down	1.02305	down	1.55845	up	1.3502	up	1.15424	down	1.13209	down	1.61827	down	1.42946	down
Ssa#STIR21686	Salmo salar clone ssal-rgf-522-065 Asparaginyl-tRNA synthetase, cytoplasmic putative mRNA, complete cds	asparaginyl-trna synthetase	1.20349	up	1.03369	down	1.05728	up	1.40763	up	1.66014	down	1.083	up	1.30782	up	1.15988	up	1.77628	up	1.27311	down	1.03624	down	1.22859	up	1.02337	down	1.09848	up	1.12415	up	1.83555	up	1.2543	up	1.4634	down	1.12909	down	1.40741	down	1.2465	down
Ssa#STIR12676	PREDICTED: Danio rerio similar to transmembrane protein 90A (LOC569467), mRNA	transmembrane protein 90a	1.10775	up	1.22087	up	1.12697	up	1.53943	up	1.15881	up	1.2099	up	1.17987	up	1.49278	up	1.77459	up	1.08962	up	1.01546	down	1.10646	down	1.01147	down	1.03307	down	1.02136	down	1.44751	up	1.25299	up	1.15524	down	1.16114	down	1.5273	down	1.31534	down
Ssa#S31992293	salmo salar clone ssal-rgf-520-298 interleukin-10 receptor beta chain precursor complete cds	Interleukin-10 receptor beta chain precursor	1.52209	down	1.09034	down	1.3085	up	2.00678	up	1.02335	down	1.19043	up	1.06028	up	1.80294	up	1.77312	up	1.33641	up	1.29463	up	1.03227	down	1.04458	down	1.5384	down	1.47275	down	2.7445	up	2.18243	up	1.25754	down	1.2724	down	1.29174	down	1.0152	down
Ssa#STIR19979	Tetraodon nigroviridis sdownpressor of cytokine signaling 7 (SOCS7) mRNA, complete cds	suppressor of cytokine signaling 7	1.19048	up	1.14252	down	1.01778	down	2.03793	up	1.13504	up	1.20968	up	1.29924	up	1.03994	down	1.76945	up	1.37335	down	1.35043	down	1.01697	up	1.0097	down	1.11453	down	1.10382	down	1.30737	up	1.24753	up	1.04797	down	1.01644	down	1.83916	down	1.8094	down
Ssa#S30263316	rattus norvegicus ubiquitin specific peptidase 4 (proto-oncogene) transcript variant mrna	Ubiquitin carbodownyl-terminal hydrolase 4	1.34178	down	1.1885	up	1.28763	up	1.01438	up	1.19725	down	1.1995	up	1.03802	down	1.29834	up	1.76422	up	1.39847	up	1.5324	up	1.09577	up	1.14033	down	1.12746	down	1.01141	up	1.69839	up	1.2959	up	1.31059	down	1.03767	up	1.19505	down	1.24007	down
Ssa#STIR04244	Salmo salar clone ssal-evd-507-361 Nattectin precursor putative mRNA, complete cds	nattectin precursor	1.15685	up	3.26933	down	1.81766	up	4.93822	up	5.46176	down	2.38367	up	1.24171	up	1.012	down	1.76326	up	2.93509	down	1.92658	up	5.65469	up	1.28859	up	1.22618	up	1.0509	down	9.18929	up	3.99128	up	2.30234	down	2.33572	down	1.35673	up	3.16893	up
Ssa#STIR00077_4	Salmo salar clone ssal-eve-557-052 Interleukin-12 subunit beta precursor putative mRNA, complete cds	interleukin 12b (natural killer cell stimulatory factorcytotoxic lymphocyte maturation factorp40)	1.79054	down	1.13835	down	1.18314	up	1.8357	up	1.06787	up	1.88817	up	1.42017	down	1.18847	up	1.75906	up	1.02827	up	1.3584	up	1.32105	up	1.52968	down	1.55954	down	1.01952	down	1.76764	up	1.32065	up	1.33846	down	1.64142	down	1.83906	down	1.1204	down
Ssa#STIR00104_2	Danio rerio clone RK137A4D06 MLL septin-like fusion (MSF) mRNA, complete cds	septin 9	1.48581	down	1.22079	down	1.13697	up	1.1219	up	1.28763	down	1.08019	down	1.07491	up	1.28736	down	1.74867	up	1.04245	up	1.44907	up	1.39007	up	1.16753	down	1.1658	down	1.00149	up	1.50591	up	1.75608	up	1.16613	up	1.44254	up	1.12265	down	1.61947	down
Omy#CU073382	danio rerio paralemmin 2 mrna	paralemmin 2	1.02285	down	1.04792	up	2.21081	down	2.87712	up	1.44561	down	1.07911	up	1.22382	up	1.50265	up	1.74601	up	1.22918	down	1.33195	down	1.08361	down	1.31752	down	1.62275	up	2.13801	up	3.3837	up	2.00172	up	1.6904	down	1.50923	down	1.90028	down	1.2591	down
Ssa#S35693728	salmo salar clone ssal-rgf-504-032 b-cell linker protein complete cds	B-cell linker protein	1.22364	up	1.11381	up	1.47061	down	1.97654	up	1.05196	down	1.22493	up	1.92319	up	1.204	up	1.74432	up	1.24673	down	1.57968	down	1.26706	down	1.13484	down	1.13915	up	1.29275	up	1.66775	up	1.02147	up	1.6327	down	1.28122	up	1.43276	down	1.83567	down
Ssa#STIR00077_2	Salmo salar clone ssal-eve-557-052 Interleukin-12 subunit beta precursor putative mRNA, complete cds	interleukin 12b (natural killer cell stimulatory factorcytotoxic lymphocyte maturation factorp40)	1.68192	down	1.01876	up	1.11401	up	1.32611	up	1.04458	up	1.9344	up	1.49176	down	1.3444	up	1.74156	up	1.27344	up	1.49021	up	1.17022	up	1.34554	down	1.25732	down	1.07017	up	1.61663	up	1.02159	up	1.58246	down	1.57488	down	1.74337	down	1.10699	down
Ssa#KSS4308	tetraodon nigroviridis full-length cdna	Proteasome subunit alpha type-1	1.14894	down	1.02584	up	1.03022	down	1.72414	up	1.2862	up	1.28739	up	1.12186	up	1.28741	up	1.73657	up	1.15402	up	1.05214	up	1.09683	down	1.02133	down	1.05998	down	1.03784	down	1.54694	up	1.40907	up	1.09785	down	1.00562	up	1.47123	down	1.47951	down
Ssa#STIR16411	Salmo salar clone ssal-rgf-002-160 Cbp/p300-interacting transactivator 2 putative mRNA, complete cds	Cbp/p300-interacting transactivator 2	1.03106	down	1.02629	up	1.15949	down	1.56809	up	1.04764	down	1.05997	up	1.57002	up	1.26442	up	1.73051	up	1.1224	down	1.25879	down	1.12152	down	1.18768	down	1.11936	down	1.06104	up	1.46365	up	1.17524	up	1.2454	down	1.10628	up	1.38746	down	1.53493	down
Ssa#DY710881	danio rerio ubiquitin specific protease 25 mrna	Ubiquitin specific protease 25	1.54793	up	1.59022	down	1.24034	down	1.39689	up	1.84488	up	1.14768	down	1.88377	up	2.76352	up	1.72698	up	1.26244	up	1.25952	down	1.59007	down	3.10756	up	1.52436	up	2.0386	down	1.04615	down	1.27285	up	1.33159	up	1.16205	down	1.15469	down	1.00637	up
Ssa#S35533760	salmo salar clone ssal-rgf-510-148 ubiquitin-conjugating enzyme e2 d2 complete cds	Ubiquitin-conjugating enzyme E2 D2	1.05074	up	1.00536	up	1.03628	up	1.58438	up	1.17607	up	1.25683	up	1.17157	up	1.18794	up	1.71525	up	1.00137	down	1.01553	down	1.01414	down	1.04371	up	1.00155	down	1.04533	down	1.34535	up	1.24134	up	1.08378	down	1.01536	down	1.4868	down	1.46431	down
Ssa#S18849457	ictalurus punctatus leukocyte immune-type receptor partial cds	Obscurin, cytoskeletal calmodulin and titin-interacting RhoGEF	1.22265	up	1.20129	up	1.02014	down	1.42734	up	1.1277	down	1.01892	down	1.15809	up	1.43871	up	1.71467	up	1.2049	up	1.09661	up	1.09875	down	1.22633	up	1.36778	up	1.11534	up	1.93942	up	1.59485	up	1.21605	down	1.03105	down	1.35016	down	1.3095	down
Ssa#S30294490	danio rerio phospholipase gamma 2 mrna	Phospholipase C, gamma 2	1.27673	down	1.07532	down	1.31848	up	1.37781	up	1.43175	down	1.74732	up	1.27581	down	1.1392	down	1.71304	up	1.07444	up	1.75431	up	1.63277	up	1.10505	down	1.04216	up	1.15163	up	2.11953	up	1.38333	up	1.5322	down	1.04233	down	1.2458	down	1.1952	down
Ssa#TC91396	salmo salar choline transporter-like protein 2 mrna	CTL2 protein	1.03807	up	1.14505	up	1.36577	up	1.77527	up	1.17561	up	1.38483	up	1.01418	down	1.33803	up	1.71194	up	1.05392	up	1.18536	up	1.12472	up	1.04662	down	1.10994	down	1.0605	down	1.59151	up	1.51957	up	1.04735	down	1.28758	down	1.46472	down	1.13757	down
Ssa#TC105227	homo sapiens solute carrier family member 2 transcript variant mrna	Choline transporter-like protein 2	1.07127	up	1.24171	up	1.32274	up	1.80919	up	1.25918	up	1.34251	up	1.01105	down	1.43112	up	1.70614	up	1.09603	up	1.11718	up	1.0193	up	1.05755	down	1.10523	down	1.04509	down	1.57477	up	1.50553	up	1.04599	down	1.32016	down	1.54406	down	1.1696	down
SsaHomCont4_090	Salmo salar clone ssal-rgf-507-002 Glucose-6-phosphate 1-dehydrogenase putative mRNA, complete cds	glucose-6-phosphate dehydrogenase	2.61372	down	1.05133	up	1.08326	up	1.38735	up	1.11525	down	1.40105	up	1.19641	down	1.02287	down	1.6942	up	1.1185	up	1.01031	down	1.13004	down	2.45675	down	2.86052	down	1.16435	down	1.73059	up	1.02029	down	1.76571	down	1.04574	down	2.04787	down	1.95829	down
Ssa#STIR06499	Salmo salar clone ssal-rgf-522-095 Transforming protein RhoA precursor putative mRNA, complete cds	ras homolog genemember a	1.05476	up	1.01161	down	1.01728	down	1.59297	up	1.02883	up	1.17584	up	1.10205	up	1.01979	up	1.6907	up	1.07867	down	1.06407	down	1.01372	up	1.01093	down	1.00838	up	1.0194	up	1.43541	up	1.27318	up	1.12742	down	1.00185	up	1.63243	down	1.63546	down
Ssa#DW562604	homo sapiens myoferlin transcript variant mrna	myoferlin	1.63242	down	1.20043	down	1.09424	up	1.4901	up	1.4812	down	1.0446	up	1.18516	down	1.11185	down	1.68561	up	1.17544	up	1.41772	up	1.20613	up	1.1569	down	1.25996	down	1.08908	down	2.59435	up	2.02235	up	1.28283	down	1.10273	up	1.40911	down	1.55386	down
Ssa#STIR26148	PREDICTED: Danio rerio similar to LOC553454 protein (LOC100005832), mRNA	endonuclease g-like 1 isoform 2	1.34037	up	1.0811	up	1.19611	down	1.66405	up	1.04491	up	1.29376	down	1.41847	up	1.5456	up	1.68514	up	1.03322	down	1.33173	down	1.28891	down	1.19995	up	1.20386	up	1.00326	up	1.54132	up	1.6166	up	1.04884	up	1.12583	down	1.5821	down	1.40528	down
Ssa#STIR10312	Salmo salar clone HM5_2357 calcium binding and coiled-coil domain 2-like mRNA, complete cds	calcium binding and coiled-coil domain 2	1.00225	up	1.03053	up	1.14509	up	2.03574	up	1.20369	up	1.58554	up	1.08207	up	1.24259	up	1.68421	up	1.04074	up	1.14008	up	1.09545	up	1.01218	up	1.00215	down	1.01435	down	1.76015	up	1.46379	up	1.20246	down	1.1034	down	1.36524	down	1.2373	down
Ssa#STIR03980	Salmo salar clone ssal-evd-568-327 C-C motif chemokine 13 precursor putative mRNA, complete cds	c-c motif chemokine 13 precursor	1.05074	down	1.05871	up	1.24389	up	3.07344	up	1.26151	down	2.1516	up	1.06269	down	1.19861	up	1.6829	up	1.19483	down	1.0862	up	1.29782	up	1.32917	down	1.20329	down	1.10461	up	3.24495	up	1.55157	up	2.0914	down	1.52192	down	1.64648	down	1.08185	down
Ssa#STIR14012	Salmo salar clone ssal-rgf-507-023 ADP-ribosylation factor 6 putative mRNA, complete cds	adp-ribosylation factor 6	1.05134	down	1.00686	up	1.06678	up	1.37818	up	1.02218	up	1.20495	up	1.01691	up	1.07506	up	1.6827	up	1.00668	up	1.0428	up	1.03588	up	1.05152	down	1.07551	down	1.02282	down	1.35727	up	1.19272	up	1.13796	down	1.05017	down	1.5868	down	1.51099	down
Omy#Cx028099	danio rerio tal1 interrdownting mrna (cdna clone mgc:191758 image:100060067) complete cds	Stil protein	1.09161	up	1.11352	down	1.45789	down	2.31761	up	5.15854	down	1.32935	down	1.21646	up	1.48527	down	1.6772	up	1.72562	down	1.29538	down	1.33213	up	1.41964	down	1.22855	up	1.7441	up	6.92823	up	2.37837	up	2.91302	down	1.04703	up	1.78601	down	1.87001	down
Ssa#S31999219	tetraodon nigroviridis full-length cdna	CA050 protein	1.05804	up	1.02556	up	1.12977	down	1.60396	up	1.12171	up	1.13219	up	1.18899	up	1.08467	up	1.66826	up	1.0708	down	1.1532	down	1.07695	down	1.03793	down	1.03654	up	1.07585	up	1.33539	up	1.22848	up	1.08702	down	1.02369	up	1.61806	down	1.65639	down
Ssa#STIR19079	Salmo salar serum lectin isoform 1 precursor, mRNA, complete cds	nattectin precursor	2.13226	up	1.43038	down	1.61609	down	1.52933	up	1.13733	down	2.3274	down	3.73567	up	13.2314	up	1.66682	down	1.31893	down	2.84001	down	2.15328	down	2.31244	up	1.21335	up	1.90583	down	1.31877	up	1.25329	up	1.05224	down	4.67151	down	2.19249	up	10.2422	up
Ssa#STIR07052	Salmo salar clone ssal-rgf-507-023 ADP-ribosylation factor 6 putative mRNA, complete cds	adp-ribosylation factor 6	1.01322	up	1.00888	down	1.03251	up	1.42609	up	1.01897	down	1.16656	up	1.10927	up	1.09415	up	1.66585	up	1.05038	down	1.04029	down	1.00969	up	1.02755	down	1.06009	down	1.03167	down	1.38345	up	1.17512	up	1.17728	down	1.03606	down	1.56225	down	1.50788	down
Ssa#STIR10083	Salmo salar clone ssal-sjb-014-004 RING finger protein 4 putative mRNA, complete cds	ring finger protein 4	1.12872	down	1.04181	down	1.02295	up	1.57845	up	1.03232	down	1.12982	up	1.13515	up	1.12193	up	1.66472	up	1.06234	down	1.05613	up	1.12197	up	1.15097	down	1.09327	down	1.05277	up	1.53384	up	1.4755	up	1.03954	down	1.04997	down	1.38858	down	1.3225	down
Ssa#STIR24206	Salmo salar clone ssal-rgf-537-068 Dehydrogenase/reductase SDR family member 12 putative mRNA, complete cds	Dehydrogenase/reductase SDR family member 12	1.06461	up	1.16383	up	1.21265	up	1.92291	up	1.00731	down	1.22058	up	1.29834	up	1.47041	up	1.66009	up	1.13954	up	1.1109	up	1.02578	down	1.04239	up	1.02535	down	1.06881	down	2.20726	up	1.75012	up	1.26121	down	1.00619	up	1.15099	down	1.15811	down
Omy#CA385504	salmo salar clone ssal-rgf-540-362 dehydrogenase reductase sdr family member 12 complete cds	dehydrogenase reductase sdr family member 12	1.02138	down	1.17906	up	1.39946	up	1.98218	up	1.07913	down	1.11507	up	1.26484	up	1.42472	up	1.65629	up	1.00513	down	1.07508	up	1.0806	up	1.21046	down	1.32955	down	1.09839	down	2.1281	up	1.9111	up	1.11355	down	1.13219	down	1.21803	down	1.07582	down
Ssa#S30277181	osmerus mordadown clone omor-rgc-001-105 wd repeat protein 69 complete cds	WD repeat protein 69	1.10406	up	1.04904	down	1.19738	up	1.68214	up	1.17169	up	1.15075	up	1.26201	down	1.5501	up	1.65627	up	1.20477	up	1.11213	down	1.33986	down	1.39536	up	1.20613	down	1.68299	down	1.72962	up	1.3144	up	1.3159	down	1.62374	down	2.32459	down	1.43163	down
Ssa#STIR11379	Salmo salar clone HM4_1114 doublesedown- and mab-3-related transcription factor 2b-like (dmrt2b) mRNA, complete cds	HM4_1114 doublesex- and mab-3-related transcription factor 2b-like (dmrt2b) mRNA	1.49209	up	1.22668	up	1.09852	up	1.53046	up	1.11412	down	1.01568	up	1.15541	up	1.43456	up	1.64986	up	1.03757	up	1.11423	down	1.15609	down	1.26205	up	1.21902	up	1.0353	down	1.76917	up	1.35235	up	1.30822	down	1.19665	down	1.59106	down	1.3296	down
Ssa#KSS3463	salmo salar cation-dependent mannose-6-phosphate receptor mrna	Cation-dependent mannose-6-phosphate receptor	1.08406	up	1.20648	up	1.2063	up	1.46989	up	1.0734	up	1.26421	up	1.19796	up	1.32271	up	1.64703	up	1.12828	up	1.13719	up	1.0079	up	1.01379	up	1.02195	up	1.00805	up	1.54504	up	1.3222	up	1.16854	down	1.02187	up	1.209	down	1.23544	down
Ssa#STIR09828	Salmo salar clone ssal-rgf-522-065 Asparaginyl-tRNA synthetase, cytoplasmic putative mRNA, complete cds	asparaginyl-trna synthetase	1.10138	down	1.00986	up	1.21438	down	1.36476	up	1.24488	down	1.07155	up	1.32527	up	1.04695	up	1.63915	up	1.10414	down	1.00086	down	1.1032	up	1.22808	down	1.10166	up	1.35292	up	1.53871	up	1.27255	up	1.20916	down	1.14644	up	1.2379	down	1.41918	down
Ssa#S35677061	danio rerio methyltransferase domain containing 2 mrna	FtsJ methyltransferase domain containing 2	1.01479	down	1.07253	down	1.005	down	1.85729	up	1.32101	up	1.19809	down	1.15286	up	1.45807	up	1.63085	up	1.01966	down	1.15859	down	1.13625	down	1.03651	up	1.16988	down	1.2126	down	1.37885	up	1.92061	up	1.39291	up	1.2896	down	1.63896	down	1.2709	down
Ssa#S30258811	tetraodon nigroviridis full-length cdna	ribonuclease kappa	1.14964	down	1.03256	down	1.07175	up	1.37564	up	1.07904	down	1.11835	up	1.08231	up	1.10139	up	1.6277	up	1.02815	down	1.06741	up	1.09745	up	1.14473	down	1.15431	down	1.00837	down	1.44374	up	1.31299	up	1.09959	down	1.04626	down	1.40893	down	1.34663	down
Ssa#S30244032	salmo salar clone ssal-rgh-509-091 heavy subunit complete cds	ferritin, heavy polypeptide 1-1	1.14393	up	1.03883	up	1.11201	up	1.81897	up	1.1188	up	1.27507	up	1.33605	up	1.33125	up	1.6275	up	1.05143	down	1.03688	down	1.01404	up	1.04731	up	1.00794	down	1.05562	down	1.5463	up	1.37583	up	1.1239	down	1.04765	down	1.26306	down	1.20562	down
Ssa#S30283876	tetraodon nigroviridis full-length cdna	synaptogyrin 2-like	1.21761	down	1.12485	up	1.34375	up	1.30229	up	1.16663	down	1.12864	up	1.09985	up	1.46177	up	1.62598	up	1.28422	up	1.42925	up	1.11294	up	1.06651	down	1.14478	down	1.07338	down	1.95111	up	1.64915	up	1.1831	down	1.03492	down	1.03437	down	1.00054	up
Ssa#TC72404	tetraodon nigroviridis full-length cdna	secernin 3	1.04079	up	1.14636	up	1.03473	down	1.46631	up	1.09799	up	1.13631	up	1.2175	up	1.37534	up	1.62314	up	1.11334	up	1.003	up	1.11001	down	1.01081	up	1.08016	up	1.06861	up	1.48681	up	1.29428	up	1.14876	down	1.01464	down	1.32919	down	1.31001	down
Ssa#KSSb2673	danio rerio vaccinia related kinase 2 mrna	vaccinia related kinase 2	1.10381	up	1.20093	up	1.19476	up	1.96137	up	1.00692	down	1.02395	down	1.19515	up	1.45288	up	1.6219	up	1.13606	up	1.14055	up	1.00395	up	1.04418	up	1.05372	up	1.00914	up	2.24364	up	2.29063	up	1.02094	up	1.07006	down	1.18984	down	1.11194	down
Ssa#STIR04332	Salmo salar clone ssal-evf-559-162 Proteasome maturation protein putative mRNA, complete cds	proteasome maturation protein	1.14979	down	1.06903	down	1.00787	down	1.62432	up	1.27271	up	1.30541	up	1.00945	up	1.07125	up	1.62179	up	1.07232	up	1.06189	up	1.00983	down	1.00301	down	1.07433	down	1.07111	down	1.36857	up	1.32131	up	1.03577	down	1.01047	up	1.51297	down	1.5288	down
Ssa#S29048490	salmo salar clone ssal-rgh-509-091 heavy subunit complete cds	ferritin, heavy polypeptide 1-1	1.12355	up	1.06652	up	1.08519	up	1.80553	up	1.14016	up	1.21125	up	1.36625	up	1.44592	up	1.61605	up	1.03255	up	1.021	down	1.05424	down	1.08777	up	1.01405	up	1.07269	down	1.63512	up	1.45997	up	1.11997	down	1.02495	down	1.20768	down	1.17828	down
Ssa#STIR23746	Salmo salar clone ssal-rgf-535-234 Abhydrolase domain-containing protein FAM108B1 precursor putative mRNA, complete cds	family with sequence similaritymember b1	1.25279	up	1.11359	up	1.08188	down	1.30812	up	1.04712	up	1.08292	up	1.16053	up	1.24418	up	1.61591	up	1.05313	down	1.0842	down	1.02951	down	1.06825	up	1.2501	up	1.17024	up	1.18624	up	1.11414	up	1.06471	down	1.12904	down	1.50964	down	1.3371	down
Ssa#S32005500	monodelphis domestica hairy and enhancer of split 5 mrna	Transcription factor HES-5	1.56056	down	4.30796	up	1.90635	down	1.95405	up	1.38222	up	1.67977	down	3.0435	up	1.47918	down	1.61573	up	2.90078	up	1.3408	down	3.88936	down	2.31758	down	1.09759	down	2.11152	up	4.10083	up	2.44806	up	1.67513	down	13.059	up	1.40489	up	9.29539	down
Ssa#STIR05745	Salmo salar clone ssal-evd-548-365 Proteasome maturation protein putative mRNA, complete cds	proteasome maturation protein	1.13735	down	1.04883	down	1.03092	down	1.5905	up	1.31365	up	1.31647	up	1.00558	up	1.1134	up	1.60219	up	1.10292	up	1.05886	up	1.04161	down	1.01708	up	1.04192	down	1.05971	down	1.33536	up	1.27927	up	1.04385	down	1.0039	down	1.50474	down	1.49889	down
Ssa#STIR06373	Salmo salar clone ssal-rgf-525-350 Optineurin putative mRNA, complete cds	optineurin	1.20982	up	1.15645	up	1.119	up	1.45815	up	1.01807	up	1.08176	up	1.29368	up	1.32789	up	1.59995	up	1.03074	down	1.0708	down	1.03887	down	1.01495	up	1.00967	up	1.00523	down	1.38955	up	1.25882	up	1.10385	down	1.05799	down	1.32431	down	1.25171	down
Ssa#STIR12670	CNS0GHA2Tetraodon nigroviridis full-length cDNA	rnase k	1.05223	down	1.07053	down	1.09428	down	1.7582	up	1.05713	down	1.08755	up	1.15338	up	1.05812	up	1.59574	up	1.17545	down	1.15741	down	1.01558	up	1.15535	down	1.11294	down	1.03811	up	1.58122	up	1.3968	up	1.13203	down	1.07836	down	1.60131	down	1.48495	down
Ssa#STIR03768	Salmo salar clone ssal-eve-551-077 C-C motif chemokine 28 precursor putative mRNA, complete cds	c-c motif chemokine 28 precursor	2.42728	down	2.62524	down	7.6019	up	1.61364	up	5.23421	up	1.15526	down	3.32651	down	1.41348	down	1.59442	up	1.53889	up	1.99108	up	1.29384	up	1.6644	up	9.26732	down	15.4245	down	2.10782	down	3.71174	up	7.82367	up	1.52929	down	2.66381	down	1.74185	down
Ssa#STIR12332	Salmo salar clone ssal-rgf-525-350 Optineurin putative mRNA, complete cds	optineurin	1.1902	up	1.14526	up	1.12796	up	1.42921	up	1.02871	down	1.11749	up	1.29001	up	1.2681	up	1.59299	up	1.0482	down	1.04911	down	1.00087	down	1.00862	down	1.00579	up	1.01446	up	1.40263	up	1.21908	up	1.15057	down	1.0304	down	1.29551	down	1.25729	down
Ssa#STIR18064	OMU60333Oncorhynchus mykiss signal transducer/activator of transcription Stat3 (rbtStat3) mRNA, complete cds	signal transducer and activator of transcription 3	1.06751	up	1.19549	up	1.13003	up	1.25496	up	1.07158	down	1.13729	up	1.03673	up	1.42336	up	1.5835	up	1.09762	up	1.04707	up	1.04827	down	1.02029	down	1.01098	down	1.00921	up	1.47606	up	1.1554	up	1.27753	down	1.25083	down	1.45874	down	1.16621	down
Ssa#DY694574	danio rerio tripartite motif-containing 35 mrna	novel zinc finger protein	1.1793	down	1.02022	down	1.35432	up	1.52758	up	1.02238	down	1.18949	up	1.0894	up	1.23978	up	1.57991	up	1.03751	up	1.24201	up	1.19711	up	1.11414	down	1.28594	down	1.1542	down	1.62035	up	1.59502	up	1.01588	down	1.0969	down	1.16767	down	1.06452	down
Ssa#STIR10755	Salmo salar clone ssal-eve-536-168 Proteasome subunit beta type-1-A putative mRNA, complete cds	proteasome subunit beta type 1-a	1.06801	down	1.03802	up	1.02745	down	1.52095	up	1.21004	up	1.15685	up	1.03285	up	1.22344	up	1.57601	up	1.14594	up	1.04659	up	1.09493	down	1.03366	up	1.00684	up	1.02664	down	1.44037	up	1.37598	up	1.0468	down	1.03367	down	1.45796	down	1.41047	down
Ssa#S35561767_S		Zinc finger CCHC domain-containing protein 10	1.12384	up	1.09446	down	1.20911	down	1.53673	up	1.2465	up	1.0834	down	1.39048	up	1.42829	up	1.5747	up	1.07288	down	1.23589	down	1.15194	down	1.14645	up	1.09949	up	1.0427	down	1.1491	up	1.34712	up	1.17233	up	1.10205	down	1.39962	down	1.27002	down
Ssa#STIR09226	Salmo salar clone ssal-plnb-025-105 NHP2-like protein 1 putative mRNA, complete cds	nhp2-like protein 1	1.03855	down	1.07286	down	1.03529	down	1.38952	up	1.15008	up	1.02874	down	1.03144	down	1.231	up	1.57352	up	1.11683	up	1.01169	down	1.12989	down	1.15373	up	1.01488	down	1.1709	down	1.34934	up	1.41294	up	1.04713	up	1.13689	down	1.64198	down	1.44427	down
Ssa#STIR04230	Salmo salar clone ssal-plnb-025-105 NHP2-like protein 1 putative mRNA, complete cds	nhp2-like protein 1	1.07416	down	1.04346	down	1.03693	down	1.33764	up	1.1875	up	1.02123	down	1.07247	down	1.25104	up	1.56817	up	1.14783	up	1.02196	up	1.12316	down	1.11502	up	1.01365	down	1.13024	down	1.29295	up	1.39604	up	1.07973	up	1.1689	down	1.64567	down	1.40788	down
Ssa#STIR15111	Danio rerio seryl-tRNA synthetase, mRNA (cDNA clone MGC:92152 IMAGE:7049820), complete cds	seryl-trna synthetase	1.08371	down	1.08503	down	1.07949	down	1.4323	up	1.08876	down	1.08689	down	1.23895	up	1.11828	up	1.56606	up	1.05006	down	1.05975	down	1.00924	down	1.04878	down	1.06389	down	1.01441	down	1.48509	up	1.46897	up	1.01097	down	1.05509	up	1.33954	down	1.41334	down
Ssa#TC110997	homo sapiens pyruvate dehydrogenase isozyme 3 transcript variant mrna	Pyruvate dehydrogenase kinase, isozyme 3	2.25437	down	2.66743	up	1.27656	down	1.32467	down	3.27101	up	1.52814	down	4.59005	down	3.1934	up	1.56601	up	3.70043	up	2.13396	up	1.73406	down	1.62505	down	1.20838	up	1.96368	up	1.17095	down	2.46174	up	2.88256	up	3.96113	down	3.36841	down	1.17596	up
Ssa#S31974608	sus scrofa clone: edownpressed in ovary	Adaptor-related protein compledown 2, mu 1 subunit isoform 2	1.01119	up	1.06293	up	1.07777	down	1.12416	up	1.45563	down	1.00014	up	1.18104	up	1.02324	up	1.56478	up	1.00293	up	1.20538	up	1.20185	up	1.04809	down	1.31366	up	1.37683	up	1.64116	up	1.35484	up	1.21133	down	1.1576	up	1.09917	down	1.2724	down
Ssa#S35687135	mus musculus phosphatidylinositol 3-kinase catalytic delta polypeptide transcript variant mrna	catalytic phosphatidylinositol 3-kinase delta	1.58421	up	1.22115	up	1.27084	down	3.31528	up	1.59617	down	1.22615	up	1.95831	up	1.18017	up	1.56288	up	1.88448	down	1.68238	down	1.12013	up	1.4526	down	1.19668	up	1.7383	up	2.80807	up	1.60714	up	1.74725	down	1.13568	down	1.34266	down	1.18226	down
Ssa#S31974292	osmerus mordadown clone omor-rgc-501-134 glycerol-3-phosphate cytoplasmic complete cds	Glycerol-3-phosphate dehydrogenase, cytoplasmic	1.27709	down	1.14112	down	1.05661	up	1.51194	up	1.05092	down	1.18721	up	1.00672	up	1.16125	down	1.5621	up	1.05508	down	1.08358	up	1.14326	up	1.18079	down	1.2453	down	1.05463	down	1.50599	up	1.37996	up	1.09133	down	1.10803	up	1.43198	down	1.58668	down
Ssa#S31978041	mus musculus zinc finger protein 521 transcript variant mrna	zinc finger protein 521	1.44152	up	1.18475	up	1.09115	down	1.8071	up	1.09903	down	1.03983	up	1.06548	up	1.04006	up	1.56042	up	1.17466	down	1.3827	down	1.1771	down	1.03581	up	1.13757	up	1.09824	up	1.69075	up	1.25688	up	1.34519	down	1.14664	down	2.025	down	1.76603	down
Ssa#STIR03690	Salmo salar clone ssal-eve-551-117 C-C motif chemokine 28 precursor putative mRNA, complete cds	c-c motif chemokine 28 precursor	2.70726	down	1.19406	down	8.5019	up	2.38621	up	5.6974	up	1.10648	up	1.66916	up	1.5311	down	1.55768	up	1.05807	up	1.17758	up	1.11295	up	2.14283	down	19.5459	down	9.12153	down	2.25659	down	2.53955	up	5.73072	up	2.70405	up	1.26185	up	2.14293	down
Ssa#TC81241	salmo salar clone ssal-rgf-525-115 acetyl-coenzyme a synthetase 2- mitochondrial precursor complete cds	Acetyl-coenzyme A synthetase 2-like, mitochondrial precursor	1.13775	down	1.03485	down	1.0833	up	1.32758	up	1.06867	down	1.18579	up	1.12903	up	1.22809	up	1.55529	up	1.02661	up	1.1211	up	1.09204	up	1.07094	down	1.09938	down	1.02656	down	1.45649	up	1.25515	up	1.16042	down	1.05955	down	1.22874	down	1.15969	down
Ssa#STIR03580	Salmo salar clone ssal-eve-536-168 Proteasome subunit beta type-1-A putative mRNA, complete cds	proteasome subunit beta type 1-a	1.09172	down	1.01412	up	1.03016	down	1.52326	up	1.17621	up	1.17011	up	1.0063	up	1.16038	up	1.55134	up	1.13824	up	1.06601	up	1.06775	down	1.0281	up	1.00591	up	1.02207	down	1.47409	up	1.38774	up	1.06222	down	1.01306	down	1.44616	down	1.42751	down
Ssa#KSS4142	salmo salar poly polymerase 12 mrna	Poly polymerase 12	1.01424	down	1.13847	up	1.32167	up	1.55176	up	1.05393	down	1.11317	up	1.00053	down	1.25795	up	1.54625	up	1.02613	up	1.23581	up	1.20434	up	1.12528	down	1.08471	down	1.0374	up	1.67818	up	1.72271	up	1.02654	up	1.22658	down	1.25188	down	1.02063	down
Ssa#S43839054	salmo salar fdownyd domain containing ion transport regulator 5b mrna	FxYD domain containing ion transport regulator 5b	1.40535	down	1.0022	down	1.06163	down	1.19495	up	1.00473	down	1.0538	up	1.07231	up	1.14736	up	1.53858	up	1.14485	up	1.06559	up	1.07438	down	1.22484	down	1.24228	down	1.01423	down	1.3745	up	1.20831	up	1.13754	down	1.06997	up	1.34651	down	1.44072	down
Ssa#S35685934	salmo salar glucosamine 6-phosphate n-acetyltransferase mrna	Glucosamine 6-phosphate N-acetyltransferase	1.35363	down	1.17749	down	1.00969	up	1.16065	up	1.10302	down	1.0356	down	1.22643	down	1.04284	up	1.53843	up	1.03449	up	1.04279	up	1.00802	up	1.11126	down	1.31067	down	1.17944	down	1.32438	up	1.25341	up	1.05663	down	1.23633	down	1.80936	down	1.46349	down
Ssa#STIR02667	Salmo salar clone ssal-eve-534-065 GTPase IMAP family member 4 putative mRNA, complete cds	imap family member 8	22.2291	up	1.35841	down	2.87355	down	1.71604	up	2.27468	down	12.5847	up	2.10285	down	3.26833	up	1.53792	up	1.41005	up	2.0799	up	1.47505	up	42.5784	up	132.857	up	3.12029	up	5.50406	up	3.52592	down	19.4068	down	4.87413	down	1.55489	down	3.13472	up
Ssa#STIR17269	Salmo salar clone ssal-eve-564-142 C-C motif chemokine 28 precursor putative mRNA, complete cds	c-c motif chemokine 28 precursor	1.30468	down	1.09653	up	8.27101	up	1.11936	up	6.90746	up	1.28339	up	1.31784	up	1.39215	up	1.53785	up	1.61119	up	1.5203	up	1.05978	down	1.12621	up	7.09797	down	7.99383	down	3.83004	down	1.32599	up	5.07861	up	1.52519	up	1.30281	up	1.1707	down
Ssa#DW556702	danio rerio a1 adenosine receptor mrna	A3 adenosine receptor	1.12424	up	1.13684	up	2.12383	down	3.14757	up	1.07869	up	1.02543	down	1.09579	up	1.14002	down	1.53653	up	1.07942	down	1.34917	down	1.24991	down	1.09152	down	1.76974	up	1.93171	up	2.70327	up	2.39228	up	1.13	down	1.15732	up	1.89182	down	2.18944	down
Ssa#S35664578	tetraodon nigroviridis full-length cdna	synaptogyrin 2-like	1.19579	down	1.08713	up	1.15783	up	1.39907	up	1.06581	down	1.15539	up	1.09396	up	1.36269	up	1.53296	up	1.20199	up	1.32003	up	1.0982	up	1.08152	down	1.04885	down	1.03115	up	1.79234	up	1.59843	up	1.12131	down	1.03632	down	1.06156	down	1.02435	down
Ssa#S35506250	mus musculus clone: strand: reference:ensembl:mouse-transcript-enst: based on blat search	Heterogeneous nuclear ribonucleoproteins C	1.05521	up	1.10118	down	1.04413	down	1.53899	up	1.07819	down	1.01315	up	1.08425	up	1.12347	down	1.52831	up	1.10285	down	1.07749	down	1.02355	up	1.05361	up	1.02254	up	1.03038	down	1.50458	up	1.40978	up	1.06724	down	1.10452	up	1.51877	down	1.67752	down
Ssa#STIR04147	Salmo salar clone ssal-eve-507-317 Proteasome maturation protein putative mRNA, complete cds	proteasome maturation protein	1.13966	down	1.12973	down	1.02209	up	1.58952	up	1.20481	up	1.31521	up	1.03682	down	1.00628	down	1.52492	up	1.01189	up	1.06549	up	1.05297	up	1.00307	up	1.09324	down	1.09659	down	1.335	up	1.28772	up	1.03672	down	1.01823	down	1.48388	down	1.45731	down
Ssa#S30284956	danio rerio arginyl-trna synthetase mrna	arginyl-trna synthetase	1.02404	down	1.08071	down	1.12435	down	1.35903	up	1.2467	down	1.04052	down	1.28395	up	1.1798	up	1.5202	up	1.00477	down	1.01842	down	1.01358	down	1.05034	up	1.07811	up	1.02644	up	1.68626	up	1.38853	up	1.21442	down	1.08311	up	1.20581	down	1.30603	down
Ssa#S35664176	tetraodon nigroviridis full-length cdna	Proteasome subunit alpha type-1	1.0487	down	1.00438	up	1.04755	down	1.6965	up	1.14992	up	1.17793	up	1.15308	up	1.14308	up	1.51342	up	1.04403	up	1.04222	down	1.08811	down	1.00888	down	1.04337	down	1.03419	down	1.54028	up	1.38189	up	1.11462	down	1.05317	up	1.36792	down	1.44064	down
Ssa#STIR15658	Salmo salar BAC CH214-363E24 (Children's Hospital Oakland Research Institute Atlantic Salmon BAC Library) complete sequence	zinc finger protein 490	1.27907	up	1.27798	up	1.05309	down	2.35869	up	1.16452	up	1.08314	up	1.29396	up	1.26556	up	1.50416	up	1.00034	up	1.2041	down	1.2045	down	1.00119	up	1.11866	up	1.11733	up	2.02614	up	1.80853	up	1.12033	down	1.02278	up	1.39971	down	1.4316	down
Ssa#STIR08958	Salmo salar clone ssal-rgf-508-237 Aminoacylase-1 putative mRNA, complete cds	Aminoacylase-1 putative mRNA	1.08319	up	1.12571	up	1.05087	up	1.40193	up	1.0517	down	1.1582	up	1.22258	up	1.37713	up	1.49996	up	1.10076	up	1.06767	up	1.03099	down	1.05918	up	1.1005	up	1.03901	up	1.62298	up	1.29235	up	1.25584	down	1.02331	down	1.14911	down	1.12294	down
Ssa#S35582917	tetraodon nigroviridis full-length cdna	Proteasome subunit alpha type-3	1.15117	down	1.01622	down	1.00327	up	1.37923	up	1.02993	up	1.16773	up	1.00035	down	1.08159	up	1.49876	up	1.11799	up	1.13346	up	1.01384	up	1.01325	down	1.01894	down	1.00562	down	1.49714	up	1.33875	up	1.11831	down	1.03328	up	1.32275	down	1.36677	down
Ssa#KSS4202	salmo salar interleukin-13 receptor alpha-2 chain mrna	Interleukin-13 receptor alpha-1 chain precursor	1.02898	up	1.11362	up	1.20085	up	1.66488	up	1.13263	down	1.26274	down	1.00578	down	1.04906	up	1.4958	up	1.12884	up	1.17813	up	1.04366	up	1.04304	up	1.00952	up	1.03321	down	2.12864	up	2.47679	up	1.16356	up	1.06987	up	1.27698	down	1.36619	down
Ssa#S31963823	tetraodon nigroviridis full-length cdna	Proteasome subunit alpha type 2	1.06912	down	1.03724	up	1.01979	up	1.47547	up	1.04592	up	1.12106	up	1.1168	up	1.1186	up	1.4928	up	1.05407	up	1.06707	up	1.01233	up	1.05205	down	1.02175	down	1.02965	up	1.48697	up	1.40441	up	1.05879	down	1.05237	up	1.25266	down	1.31827	down
Ssa#STIR23988	OMU60333Oncorhynchus mykiss signal transducer/activator of transcription Stat3 (rbtStat3) mRNA, complete cds	signal transducer and activator of transcription 3	1.28708	up	1.20622	up	1.04842	up	1.28443	up	1.02373	down	1.17769	up	1.17842	up	1.3041	up	1.4913	up	1.03596	down	1.07819	down	1.04076	down	1.03	up	1.13861	up	1.10544	up	1.26927	up	1.01154	up	1.25478	down	1.14645	down	1.36446	down	1.19016	down
Ssa#STIR25966_S		Prolyl endopeptidase	1.08774	up	1.13156	up	1.02812	up	1.27996	up	1.23066	down	1.06376	up	1.01068	up	1.10659	up	1.48813	up	1.04549	up	1.09334	up	1.04577	up	1.005	up	1.15674	up	1.15098	up	1.64685	up	1.31555	up	1.25183	down	1.04725	down	1.3467	down	1.28594	down
Ssa#STIR21097	Gasterosteus aculeatus clone CNB221-B01 mRNA sequence	histamine n-methyltransferase	1.13005	down	1.02699	down	1.4485	down	1.27654	up	1.18215	down	1.18729	up	1.556	up	1.69112	down	1.48206	up	1.31415	down	1.16314	down	1.12983	up	1.44603	down	1.10201	up	1.59355	up	1.14832	up	1.08182	down	1.24227	down	2.00233	up	1.10788	down	2.21834	down
Ssa#S30290637	oncorhynchus mykiss tap2a protein mrna	TAP2 protein	1.03255	down	1.15543	up	1.17488	up	1.71609	up	1.04625	down	1.01515	up	1.07881	up	1.48038	up	1.47729	up	1.17766	up	1.08598	up	1.08443	down	1.01305	down	1.11707	down	1.10268	down	2.11444	up	1.83583	up	1.15177	down	1.16522	down	1.26096	down	1.08217	down
Ssa#STIR03343	Salmo salar clone ssal-evf-554-178 NEDD4 family-interacting protein 1 putative mRNA, complete cds	nedd4 family-interacting protein 1	1.29101	down	1.10858	down	1.00481	up	1.36475	up	1.01145	up	1.03306	up	1.14701	up	1.03786	up	1.47547	up	1.02775	up	1.02707	up	1.00067	down	1.13311	down	1.26303	down	1.11466	down	1.38674	up	1.35683	up	1.02205	down	1.13584	up	1.25246	down	1.42259	down
Ssa#S30281758	salmo salar clone ssal-evf-552-240 pyridodownal phosphate phosphatase phospho2 complete cds	Pyridoxal phosphate phosphatase PHOSPHO2	1.30364	down	1.04068	down	1.12074	down	1.27319	up	1.14728	up	1.03024	up	1.07015	up	1.02387	down	1.47452	up	1.18231	up	1.06951	up	1.10547	down	1.05952	down	1.0876	down	1.0265	down	1.31208	up	1.32173	up	1.00736	up	1.29545	up	1.2883	down	1.66894	down
Ssa#STIR05291	Salmo salar clone ssal-evd-576-287 C-C motif chemokine 28 precursor putative mRNA, complete cds	c-c motif chemokine 28 precursor	3.74889	down	1.85298	up	2.78005	up	2.54408	up	7.03305	up	2.44237	down	1.44299	down	1.15872	up	1.46623	down	1.64988	up	1.56214	down	2.57734	down	4.21037	down	16.2807	down	3.86682	down	1.67556	down	3.97762	up	6.66475	up	1.01343	down	1.53738	down	1.51701	down
Ssa#STIR14165	Salmo salar homeobodown protein HodownD13aa (HodownD13aa) gene, partial sequence; and homeobodown protein HodownD13aa, homeobodown protein HodownD12aa (HodownD12aa), homeobodown protein HodownD11aa (HodownD11aa), homeobodown protein HodownD10aa (HodownD10aa), homeobodown protein HodownD9aa (HodownD9aa), homeobodown protein HodownD4aa (HodownD4aa), homeobodown protein HodownD3aa (HodownD3aa), and …	homeobox protein HodownD13aa (HodownD13aa)	1.02173	up	1.06941	up	1.05637	up	1.60136	up	1.11933	down	1.2486	up	1.22234	up	1.42776	up	1.46142	up	1.09767	up	1.06421	up	1.03145	down	1.04873	up	1.02931	up	1.01887	down	1.96753	up	1.36487	up	1.44155	down	1.06412	down	1.12346	down	1.05576	down
Ssa#S18888081	salmo salar d-tyrosyl-trnatyr deacylase 1 nuclear gene encoding mitochondrial mrna	D-tyrosyl-tRNATyr deacylase 1	1.22022	down	1.19659	down	1.09768	down	1.4382	up	1.07652	down	1.01208	up	1.04391	down	1.03745	up	1.45726	up	1.01158	down	1.01282	up	1.02455	up	1.03156	down	1.09756	down	1.06399	down	1.53053	up	1.43925	up	1.06342	down	1.09555	down	1.502	down	1.37099	down
Ssa#S35504976	tetraodon nigroviridis full-length cdna	Phosphoglycerate mutase family member 5	1.1375	down	1.02307	up	1.04771	up	1.75094	up	1.33922	up	1.28302	up	1.0944	up	1.35757	up	1.45693	up	1.14861	up	1.07015	up	1.07332	down	1.01317	down	1.11365	down	1.09917	down	1.50173	up	1.46042	up	1.02828	down	1.07997	down	1.244	down	1.15188	down
Ssa#DW590018	tetraodon nigroviridis full-length cdna	Proteasome subunit alpha type 1 (Proteasome component C2) (Macropain subunit C2) (Multicatalytic endopeptidase compledown subunit C2) (Proteasome nu chain) (30 kDa prosomal protein) (PROS-30)	1.41299	down	1.13118	down	1.03963	down	1.34965	up	1.01431	up	1.11983	up	1.06059	down	1.08934	up	1.45524	up	1.09872	up	1.14594	up	1.04298	up	1.1369	down	1.18603	down	1.04322	down	1.46197	up	1.38113	up	1.05853	down	1.05154	down	1.34685	down	1.28084	down
Ssa#STIR25745	Salmo salar clone ssal-rgf-524-139 Mitogen-activated protein kinase kinase kinase 14 putative mRNA, partial cds	mitogen-activated protein kinase kinase kinase 14	1.1194	up	1.25084	up	1.11174	up	1.39363	up	1.20954	down	1.0698	up	1.3357	up	1.0919	up	1.44444	up	1.07726	up	1.0435	up	1.03235	down	1.03728	down	1.0507	up	1.08987	up	1.81588	up	1.35938	up	1.33582	down	1.31779	up	1.03633	down	1.36566	down
Ssa#S31979774	tetraodon nigroviridis full-length cdna	Matrix metallopeptidase 23a	1.69656	down	1.02382	down	1.28387	up	1.0862	down	1.08217	up	1.5584	up	1.02549	up	1.56527	up	1.44113	up	1.38682	up	1.70823	up	1.23175	up	1.19489	down	1.27511	down	1.06714	down	1.17982	up	1.00915	up	1.16913	down	1.10062	down	1.21555	up	1.33787	up
Ssa#STIR19967	Salmo salar clone ssal-rgf-529-067 TRAF2-binding protein putative mRNA, complete cds	TRAF2-binding protein putative mRNA	1.07939	down	1.11806	up	1.07951	up	1.76843	up	1.13382	up	1.18329	up	1.00387	up	1.25457	up	1.44053	up	1.13163	up	1.01706	up	1.11265	down	1.06645	down	1.14568	down	1.0743	down	1.76502	up	1.51999	up	1.1612	down	1.10436	down	1.41091	down	1.27758	down
Ssa#S31963099	gasterosteus aculeatus clone cfw279-a01 mrna sequence	transmembrane 7 sdownerfamily member 2	1.25866	up	1.33667	up	1.11393	up	1.92381	up	1.12908	up	1.17778	up	1.72483	up	2.13874	up	1.43429	up	1.07524	up	1.18355	down	1.2726	down	1.01248	up	1.04746	down	1.06053	down	1.83206	up	1.3801	up	1.32749	down	1.1532	down	1.01607	up	1.17174	up
Ssa#CL509Ctg1_S		ARMET precursor	1.24423	down	1.06113	down	1.03947	up	1.2349	up	1.0089	up	1.06774	up	1.13815	down	1.14206	up	1.426	up	1.14142	up	1.1299	up	1.0102	down	1.02727	down	1.14465	down	1.11426	down	1.3971	up	1.30679	up	1.06911	down	1.13879	down	1.43642	down	1.26136	down
Ssa#S35532548	tetraodon nigroviridis full-length cdna	tyrosyl-tRNA synthetase	1.17847	up	1.05642	up	1.08223	down	1.43825	up	1.01143	down	1.09354	down	1.33756	up	1.25882	up	1.42373	up	1.07364	down	1.22047	down	1.13675	down	1.03902	up	1.045	up	1.00575	up	1.35491	up	1.28866	up	1.0514	down	1.01044	down	1.2991	down	1.28567	down
Ssa#DY713217	danio rerio acetyl- carbodownylase 2 (acc-beta) mrna	acetyl-Coenzyme A carbodownylase alpha	1.01631	down	1.49971	up	1.28287	down	2.55983	up	4.06986	down	1.8756	down	1.66851	up	1.47463	up	1.42044	down	1.80143	down	1.98551	down	1.10218	down	2.74567	down	1.57295	down	1.74555	up	5.78325	up	2.41812	up	2.39163	down	1.5921	down	1.19365	up	1.90042	up
Ssa#S18840807	tetraodon nigroviridis full-length cdna	keratin 13	1.17774	down	1.6368	down	3.91252	up	1.63958	up	3.02637	up	2.30848	down	1.3111	up	1.27318	down	1.41713	down	1.12293	up	1.00578	up	1.11648	down	1.56063	up	4.58148	down	7.15	down	1.64374	down	3.80681	up	6.25741	up	1.87447	up	1.86874	up	1.00307	down
Ssa#STIR41337	tetraodon nigroviridis full-length cdna	ribosomal protein, large, P1 like 2	1.2217	down	1.27437	up	1.51994	down	1.26406	up	1.32713	up	1.17673	down	1.29231	down	1.357	up	1.41442	up	1.11058	up	1.15133	down	1.27864	down	1.40188	down	1.08059	up	1.51485	up	1.0578	up	1.29195	up	1.22136	up	1.57905	down	2.10448	down	1.33275	down
Ssa#EG647429	rattus norvegicus sin3a associated protein 130 mrna	Sin3A-associated protein 130	1.28216	up	1.85094	down	1.10948	down	4.81698	up	2.38513	down	1.98564	down	6.44145	up	3.85946	down	1.4126	up	6.01368	down	3.54298	down	1.69735	up	2.534	down	2.49062	down	1.01742	up	1.91049	up	2.69963	up	1.41305	up	4.13399	up	1.28705	up	3.212	down
Ssa#S18869908	tetraodon nigroviridis full-length cdna	myeloid cell lineage chitinase	2.23533	up	2.14362	down	1.83301	down	3.46249	up	2.42438	down	1.8331	up	1.40204	up	1.04072	up	1.40027	up	3.1756	down	2.29549	down	1.38341	up	1.50891	up	1.78497	up	1.18295	up	2.6434	up	1.21527	down	3.21244	down	2.35722	down	2.29258	down	1.02819	up
Ssa#STIR09066	Salmo salar clone ssal-rgf-526-085 Ubiquitin-conjugating enzyme E2 variant 3 putative mRNA, complete cds	lactate dehydrogenase a-like 6b	1.21607	up	1.10441	up	1.03844	up	1.37701	up	1.08079	up	1.02787	up	1.27854	up	1.08835	up	1.39619	up	1.04981	down	1.10017	down	1.04798	down	1.04886	up	1.06442	up	1.01484	up	1.21364	up	1.21769	up	1.00334	up	1.11901	up	1.20141	down	1.34439	down
Ssa#DW555078	danio rerio mrna (cdna clone mgc:162361 image:7144134) complete cds	Hpse protein	1.38084	down	1.31118	up	1.62444	down	2.58429	up	1.49106	up	1.43567	down	1.03945	up	1.62373	up	1.39389	up	1.27997	up	1.52398	down	1.95064	down	1.41451	down	1.29544	down	1.09191	up	2.21843	up	2.43455	up	1.09742	up	1.22043	down	2.04364	down	1.67452	down
Ssa#STIR25893	Salmo salar clone ssal-evd-535-315 Development and differentiation-enhancing factor-like 1 putative mRNA, complete cds	Development and differentiation-enhancing factor-like 1	1.07223	up	1.01035	up	1.01337	down	1.36021	up	1.13377	up	1.19428	up	1.13187	up	1.07279	up	1.39152	up	1.08344	down	1.08962	down	1.0057	down	1.02092	down	1.00281	down	1.01805	up	1.10732	up	1.04526	up	1.05937	down	1.02689	down	1.33958	down	1.30451	down
Omy#TC147730	tetraodon nigroviridis full-length cdna	prostaglandin I2 (prostacyclin) synthase	5.62901	down	2.31034	up	1.06323	down	1.26088	up	3.47106	up	3.37138	up	1.59449	down	2.14819	up	1.38823	up	5.41043	up	3.15032	up	1.71742	down	2.40367	down	1.68055	down	1.43029	up	1.96537	up	1.17821	up	1.6681	down	1.57957	up	1.42323	up	1.10985	down
Ssa#S35474570	salmo salar pituitary alpha-2 glycoprotein hormone subunit complete cds	Glycoprotein hormones alpha chain 1	1.18894	down	1.11996	up	1.07117	up	1.53854	up	1.13201	up	1.00734	up	1.18781	up	1.72585	up	1.38388	up	1.14585	up	1.02612	down	1.17577	down	1.16208	down	1.30681	down	1.12455	down	1.55735	up	1.48846	up	1.04628	down	1.26804	down	1.1955	down	1.06067	up
Ssa#STIR09269	Salmo salar clone ssal-eve-524-220 KIAA0174 homolog putative mRNA, complete cds	kiaa0174 homolog	1.18762	up	1.00873	up	1.08686	down	2.06152	up	1.2822	up	1.0807	up	1.76589	up	1.32773	up	1.37199	up	1.26816	down	1.4365	down	1.13274	down	1.07715	down	1.1129	down	1.03319	down	1.26781	up	1.32794	up	1.04742	up	1.04877	up	1.11607	down	1.1705	down
Ssa#STIR25556	PREDICTED: Ornithorhynchus anatinus similar to C19steroid specific UDP-glucuronosyltransferase (LOC100085593), partial mRNA	cas-br-mecotropic retroviral transforming sequence	1.6794	up	1.16361	up	1.14638	down	1.69798	up	1.53299	down	1.04152	up	1.2488	up	1.01737	down	1.37139	up	1.14859	down	1.19212	down	1.0379	down	1.25656	up	1.61496	up	1.28522	up	2.26626	up	1.36755	up	1.65716	down	1.10614	up	1.30915	down	1.4481	down
Ssa#S23870315	rattus norvegicus phosphorylase kinase alpha transcript variant 2 mrna	Phosphorylase kinase alpha 1	1.14092	up	1.58227	up	1.5117	down	1.89831	up	2.56085	down	1.58954	up	2.36015	down	1.98837	up	1.3691	down	1.03171	up	1.12456	down	1.16022	down	1.34421	down	1.5337	up	2.06162	up	5.01541	up	1.06197	up	4.72272	down	4.54863	down	1.93859	down	2.34635	up
Ssa#KSS5203	gasterosteus aculeatus clone cfw150-e04 mrna sequence	serine palmitoyltransferase subunit 1	1.11461	up	1.05759	up	1.12433	down	1.45616	up	1.09584	up	1.06211	down	1.01643	down	1.10356	up	1.35492	up	1.10188	up	1.15582	down	1.27357	down	1.16128	up	1.08424	up	1.07106	down	1.46418	up	1.3381	up	1.09422	down	1.01798	down	1.59178	down	1.56366	down
Ssa#TC99677	danio rerio arginyl-trna synthetase mrna	Arginyl-tRNA synthetase, cytoplasmic	1.53632	down	1.22196	down	1.09939	down	1.23644	up	1.28482	down	1.08444	down	1.13704	down	1.06452	up	1.33863	up	1.19045	up	1.28126	up	1.07629	up	1.05613	down	1.09067	down	1.03271	down	1.89116	up	1.71798	up	1.1008	down	1.01676	down	1.18795	down	1.16836	down
Ssa#TC104293	tetraodon nigroviridis full-length cdna	Sequestosome-1	1.05413	up	1.06662	up	1.0025	down	1.24178	up	1.06431	up	1.09221	up	1.05947	up	1.1348	up	1.33764	up	1.02903	down	1.0171	down	1.01173	up	1.04122	down	1.039	up	1.08182	up	1.13384	up	1.11783	up	1.01432	down	1.10219	down	1.28415	down	1.16509	down
Ssa#STIR21023	PREDICTED: Danio rerio hypothetical protein LOC402879, transcript variant 2 (LOC402879), mRNA	mitochondrial ubiquitin ligase activator of nfkb 1	1.05636	down	1.21937	up	1.01758	up	1.49862	up	1.40543	up	1.00824	up	1.00121	up	1.82942	up	1.33282	up	1.21286	up	1.01928	up	1.18992	down	1.06203	down	1.0546	down	1.00705	up	1.29328	up	1.51503	up	1.17146	up	1.50654	down	1.30603	down	1.15352	up
Ssa#DY739986	salmo salar clone ssal-rgf-520-354 origin recognition compledown subunit 3 partial cds	Origin recognition compledown subunit 3	1.16847	up	1.11912	up	1.33629	down	1.19791	up	1.06532	up	1.0388	down	1.15041	up	1.27336	up	1.33037	up	1.05647	down	1.28393	down	1.2153	down	1.01185	down	1.21612	up	1.23053	up	1.06435	up	1.03178	down	1.09818	down	1.16939	down	1.48478	down	1.2697	down
Ssa#S48403909	salmo salar clone ssal-rgf-515-103 proto-oncogene serine threonine-protein kinase pim-1 pseudogene cds	non-specific serine/threonine protein kinase	1.48971	down	1.00419	down	1.46523	up	1.14117	up	1.34052	down	1.01556	up	1.22036	up	1.65156	up	1.32386	up	1.10552	up	1.19763	up	1.08332	up	1.3419	down	1.82257	down	1.35821	down	1.69118	up	1.34576	up	1.25667	down	1.22416	down	1.104	up	1.35147	up
Ssa#STIR43086	tetraodon nigroviridis full-length cdna	Phosphatidylethanolamine N-methyltransferase	1.68165	down	1.38842	down	1.67774	up	1.809	up	1.39604	up	1.45933	down	2.55704	down	3.99514	up	1.32132	up	2.01625	up	1.53114	up	1.31683	down	1.66467	up	1.84266	down	3.06743	down	2.61266	up	4.04211	up	1.54712	up	5.06672	down	2.20664	down	2.29612	up
Ssa#TC105580	salmo salar 26s protease regulatory subunit 6b mrna	26S protease regulatory subunit 6B	1.07536	down	1.00162	up	1.07068	down	1.33173	up	1.07918	up	1.07185	up	1.03374	down	1.035	up	1.31748	up	1.02607	up	1.00954	up	1.01637	down	1.04973	down	1.00514	up	1.05513	up	1.2662	up	1.25433	up	1.00946	down	1.04273	down	1.34905	down	1.29377	down
Ssa#STIR23327	Pagrus major clone cmcon023 microsatellite sequence	pyrin-containing apaf1-like protein 7	1.15161	down	1.05769	down	1.3305	up	1.23894	up	1.06413	down	1.19913	up	1.29858	down	1.29759	up	1.3133	up	1.21405	up	1.27098	up	1.04689	up	1.11504	up	1.20554	down	1.34422	down	1.6006	up	1.31318	up	1.21888	down	1.38794	down	1.34181	down	1.03438	up
Ssa#STIR15177	Salmo salar clone ssal-rgb2-514-263 Transforming protein RhoA precursor putative mRNA, complete cds	ras homolog genemember a	1.08436	down	1.02159	up	1.10815	down	1.34268	up	1.28395	up	1.03322	up	1.01937	up	1.15095	up	1.30628	up	1.02012	down	1.14315	down	1.12061	down	1.13005	down	1.11861	down	1.01023	up	1.02511	up	1.13677	up	1.10892	up	1.15179	down	1.4649	down	1.27185	down
Ssa#STIR05321	Salmo salar clone ssal-evd-536-299 Proteasome subunit alpha type-2 putative mRNA, complete cds	proteasome subunit alpha type-2	1.17015	down	1.05208	up	1.0357	up	1.36792	up	1.09828	up	1.08155	up	1.02944	up	1.18582	up	1.30431	up	1.18295	up	1.1196	up	1.05658	down	1.0407	down	1.08246	down	1.04013	down	1.47338	up	1.41605	up	1.04048	down	1.02695	up	1.13166	down	1.16215	down
Omy#S34424467	danio rerio dynein heavy chain adownonemal mrna	Dynein heavy chain 6, axemal	1.42558	up	1.00682	up	1.06012	up	2.23752	up	2.06942	down	1.27626	down	2.00007	up	1.06611	down	1.30136	up	1.62577	down	1.42457	down	1.14123	up	1.14821	down	1.05937	down	1.08386	up	2.84811	up	2.00457	up	1.42081	down	1.31156	up	1.07885	up	1.2157	down
Ssa#STIR38582	tetraodon nigroviridis full-length cdna	Glycine N-methyltransferase	1.19645	up	1.00568	down	1.2278	down	1.43446	up	1.1018	down	1.16518	down	1.09142	up	1.59478	up	1.29397	up	1.04731	up	1.15016	down	1.20457	down	1.26016	up	1.27721	up	1.01353	up	1.65525	up	1.45319	up	1.13905	down	1.3952	down	1.36361	down	1.02317	up
Ssa#DV106832	takifugu chinensis genes for partial clone: k05	Tadown1 binding protein 1	1.03996	up	1.03838	down	1.13132	down	1.3654	up	1.08392	down	1.2815	down	1.20552	up	1.1223	up	1.28953	up	1.08677	down	1.12096	down	1.03146	down	1.00638	down	1.04958	up	1.05627	up	1.36183	up	1.56095	up	1.14622	up	1.01175	down	1.19907	down	1.18515	down
Ssa#STIR02191	Salmo salar clone ssal-eve-538-350 Proteasome subunit beta type-4 precursor putative mRNA, complete cds	proteasome subunit beta type-4 precursor	1.02082	up	1.03655	up	1.03237	down	1.3886	up	1.04418	up	1.01928	up	1.01061	up	1.05854	up	1.28856	up	1.08638	up	1.00611	up	1.07978	down	1.0699	up	1.0603	up	1.00905	down	1.44472	up	1.37065	up	1.05404	down	1.03719	up	1.26729	down	1.31442	down
Ssa#S31963366	tetraodon nigroviridis full-length cdna	15 kDa selenoprotein precursor	1.00294	down	1.02398	down	1.06492	down	1.22521	up	1.08379	up	1.00209	down	1.02628	up	1.12167	up	1.28609	up	1.05098	up	1.03451	down	1.08725	down	1.07303	up	1.02638	up	1.04546	down	1.18812	up	1.18681	up	1.0011	down	1.03993	down	1.2964	down	1.24662	down
Ssa#S35510648	tetraodon nigroviridis full-length cdna	Heat shock cognate 70 kDa protein	1.05079	down	1.04687	up	1.09796	up	1.28543	up	1.33718	down	1.14781	down	1.18238	up	1.14781	up	1.28375	up	1.01616	down	1.03006	up	1.04672	up	1.11782	down	1.12005	down	1.00199	down	1.69151	up	1.51978	up	1.113	down	1.01373	up	1.05404	down	1.06852	down
Omy#TC155869	zebrafish dna sequence from clone ch211-175g6 in linkage grodown complete sequence	zinc-fingers and homeobodownes 2	1.00037	down	1.14944	down	1.08533	down	1.369	up	1.24588	down	1.26023	down	1.18975	up	1.00027	up	1.28222	up	1.19564	down	1.09723	down	1.08968	up	1.04058	down	1.01134	down	1.0289	up	1.42653	up	1.57237	up	1.10223	up	1.00521	down	1.18251	down	1.17638	down
Omy#S23942305	salmo salar clone ssal-rgf-521-305 nuclear pore compledown protein ndown88 pseudogene cds	nucleoporin 88	1.16107	up	1.24691	up	1.02835	down	1.23738	up	1.05912	up	1.10476	down	1.18376	up	1.59368	up	1.27686	up	1.23592	up	1.024	down	1.26558	down	1.15083	up	1.166	up	1.01318	up	1.44393	up	1.33497	up	1.08162	down	1.0893	down	1.10454	down	1.01399	down
Ssa#S32004671	bos taurus solute carrier family 3 (activators of dibasic and neutral amino acid transport) member 2 complete cds	4F2 cell-surface antigen heavy chain	1.35796	down	1.0035	up	1.01963	up	1.02862	down	1.35794	down	1.1849	down	1.09281	down	1.3385	up	1.27129	up	1.0219	up	1.03003	down	1.05259	down	1.33352	down	1.42621	down	1.06951	down	1.34907	up	1.11835	up	1.20631	down	1.43139	down	1.43101	down	1.00027	up
Ssa#STIR19142	Salmo salar clone ssal-rgf-519-358 Ubiquitin carbodownyl-terminal hydrolase 4 putative mRNA, partial cds	ubiquitin carbodownyl-terminal hydrolase 4	1.2064	down	1.23821	down	1.33561	down	1.47532	up	1.79315	down	1.16178	down	1.2512	up	1.14588	up	1.26909	up	1.22321	down	1.12849	down	1.08394	up	1.1918	down	1.01932	down	1.1692	up	2.16273	up	1.51885	up	1.42393	down	1.12025	down	1.14463	down	1.02176	down
Ssa#S35579780	tetraodon nigroviridis full-length cdna	THUMP domain-containing protein 3	1.13238	down	1.0842	down	1.06424	down	1.39273	up	1.04677	up	1.11169	up	1.06303	down	1.01017	down	1.266	up	1.01084	down	1.05606	down	1.04473	down	1.05577	down	1.12368	down	1.06433	down	1.31622	up	1.18629	up	1.10953	down	1.06374	down	1.42125	down	1.33609	down
Ssa#STIR08389	Salmo salar clone ssal-eve-538-350 Proteasome subunit beta type-4 precursor putative mRNA, complete cds	proteasome subunit beta type-4 precursor	1.01494	up	1.02091	up	1.03128	down	1.38707	up	1.03713	up	1.01638	up	1.02338	up	1.03995	up	1.25936	up	1.07238	up	1.00226	down	1.07481	down	1.06611	up	1.04432	up	1.02086	down	1.43422	up	1.36163	up	1.05331	down	1.05529	up	1.23337	down	1.30157	down
Ssa#STIR10615	Salmo salar clone ssal-eve-538-350 Proteasome subunit beta type-4 precursor putative mRNA, complete cds	proteasome subunit beta type-4 precursor	1.02055	down	1.02298	up	1.04389	down	1.35936	up	1.02901	up	1.02474	up	1.00404	down	1.04424	up	1.25702	up	1.09722	up	1.02415	up	1.07135	down	1.05097	up	1.04758	up	1.00324	down	1.44946	up	1.35858	up	1.06689	down	1.04652	up	1.23233	down	1.28965	down
Ssa#STIR16818	Danio rerio elaC homolog 1 (E. coli), mRNA (cDNA clone MGC:91956 IMAGE:7041454), complete cds	elac homolog 1	1.09377	down	1.0324	up	1.01273	down	1.09068	up	1.0975	down	1.06334	down	1.13707	down	1.11225	up	1.24522	up	1.02232	up	1.09254	down	1.11693	down	1.10456	down	1.17997	down	1.06827	down	1.22374	up	1.06152	up	1.15281	down	1.2371	down	1.54694	down	1.25045	down
Ssa#STIR07727	Salmo salar clone ssal-sjb-020-061 Proteasome subunit beta type-1-A putative mRNA, complete cds	proteasome subunit beta type 1-a	1.01854	down	1.04487	down	1.14021	down	1.41675	up	1.02782	up	1.00039	down	1.03464	up	1.01456	up	1.23309	up	1.02637	up	1.07496	down	1.1033	down	1.0529	up	1.0414	up	1.01105	down	1.41475	up	1.31847	up	1.07302	down	1.04668	up	1.28115	down	1.34095	down
Ssa#S35513047	tetraodon nigroviridis full-length cdna	Keratin 12	1.05588	up	1.38212	down	3.19343	up	1.71539	up	2.78972	up	1.87396	down	1.64474	up	1.03731	down	1.21977	down	1.03018	up	1.2982	down	1.33738	down	1.50341	up	3.92629	down	5.90281	down	1.57864	down	2.47618	up	3.90899	up	1.75761	up	1.54537	up	1.13734	down
Ssa#STIR00011	dicentrarchus labradown caspase-9 complete cds	caspase-9	1.71766	down	1.09436	down	1.52778	down	1.72573	up	1.27206	up	1.98982	down	1.1337	down	1.33758	down	1.20801	up	1.01803	up	1.27377	down	1.29674	down	1.54176	down	1.43208	down	1.07658	up	1.3811	up	2.69584	up	1.95196	up	1.20112	up	1.74445	down	2.09529	down
Omy#TC171084	danio rerio hla-b-associated transcript 3 mrna	HLA-B-associated transcript 3	1.21521	up	1.39866	up	2.29887	down	1.39102	up	1.0505	up	1.32523	down	1.22456	down	1.26548	up	1.20584	down	1.40415	up	1.23319	down	1.73158	down	1.21997	up	2.26535	up	1.85688	up	1.8593	up	1.49484	up	1.24381	down	1.10363	down	1.25233	down	1.13474	down
Ssa#STIR03463	Salmo salar clone ssal-eve-522-127 C-C motif chemokine 28 precursor putative mRNA, complete cds	c-c motif chemokine 28 precursor	2.45375	down	2.26042	down	5.1278	up	3.31015	up	4.25753	up	1.29732	down	1.19651	down	1.36308	down	1.17944	down	1.08023	down	1.30798	up	1.41292	up	1.17262	down	9.6197	down	8.20356	down	1.3894	down	5.61687	up	7.80406	up	1.0546	up	1.28932	up	1.22256	up
Ssa#DY698966	danio rerio fragile down mental retardation mrna (cdna clone mgc:192443 image:100060890) complete cds	Fmr1 protein	1.22527	down	1.09249	down	1.45222	up	1.58515	up	1.01187	down	1.07061	up	1.26008	up	1.44648	up	1.16974	up	1.12797	up	1.38113	up	1.22444	up	1.00573	up	1.28834	down	1.29572	down	1.80922	up	2.0449	up	1.13027	up	1.0177	down	1.48779	up	1.51412	up
Omy#S34422573	oncorhynchus mykiss type i keratin e7 mrna	type I keratin E7	3.86977	down	6.12605	down	11.5783	up	1.18437	up	3.42804	up	2.10169	down	1.58536	down	2.06271	down	1.16835	up	1.32683	up	2.84813	up	2.14657	up	2.10044	up	15.7315	down	33.043	down	2.18144	down	7.08952	up	15.4653	up	1.72634	up	1.53766	up	1.12271	down
Ssa#STIR00063_3	Salmo salar clone ssal-rgf-541-153 Interferon regulatory factor 9 putative mRNA, complete cds	interferon regulatory factor 8	1.4057	down	2.49929	up	1.42569	down	1.09451	up	1.56047	up	1.47665	down	1.25803	up	3.60586	up	1.16799	up	2.34931	up	1.02382	up	2.29465	down	1.49545	down	1.03838	up	1.55284	up	1.64779	up	1.6547	up	1.00419	up	1.22005	down	1.10274	up	1.34541	up
Ssa#STIR03636	Salmo salar clone ssal-eve-566-238 Eukaryotic translation initiation factor 4E type 3 putative mRNA, complete cds	eukaryotic translation initiation factor 4e type 3	1.4195	up	1.26462	up	1.1529	down	2.09144	up	1.00808	up	1.11854	up	1.27204	down	1.71616	up	1.16106	up	1.41382	up	1.00279	up	1.40989	down	1.58697	up	1.6411	up	1.03411	up	2.93322	up	1.875	up	1.56438	down	1.54407	down	1.47281	down	1.04838	up
Omy#S15253863	homo sapiens g protein-codownled receptor 108 transcript variant mrna	G protein-codownled receptor 108	1.40061	up	1.06764	up	1.48665	down	3.16436	up	1.35855	down	1.11865	down	5.73398	up	1.9675	up	1.15917	down	1.39018	down	2.58701	down	1.86091	down	1.05969	down	1.24243	down	1.17244	down	3.09235	up	1.3683	up	2.25999	down	2.09638	up	2.56924	up	1.22556	up
Ssa#STIR09510	Danio rerio ubiquitin specific protease 25, mRNA (cDNA clone MGC:55791 IMAGE:3817393), complete cds	ubiquitin specific protease 25	1.0387	up	1.00292	down	1.14757	down	1.75711	up	1.11264	up	1.03748	up	1.03378	down	1.10913	up	1.15185	up	1.04642	down	1.16095	down	1.10945	down	1.00451	down	1.02673	up	1.03135	up	1.50917	up	1.45884	up	1.0345	down	1.19983	down	1.38241	down	1.15218	down
Ssa#S18886376	tetraodon nigroviridis full-length cdna	T-compledown protein 1 subunit beta	1.00455	down	1.02645	up	1.06298	down	1.38469	up	1.10434	up	1.09244	up	1.16061	down	1.03626	down	1.13906	up	1.09763	up	1.03543	down	1.13652	down	1.0645	up	1.02196	up	1.04162	down	1.37627	up	1.22416	up	1.12426	down	1.02038	down	1.36883	down	1.3415	down
Ssa#Cx727503	homo sapiens amyloid beta precursor-like protein 2 transcript variant mrna	amyloid beta precursor-like protein 2	1.41479	down	1.46909	down	1.08677	down	1.54104	up	1.16565	down	1.2044	up	1.33509	up	1.27246	up	1.13246	up	1.04114	up	1.02952	up	1.01128	down	1.08109	up	1.26451	down	1.36705	down	1.87021	up	1.31728	up	1.41975	down	1.09239	up	1.21374	up	1.11109	up
Omy#S15317515	oncorhynchus mykiss type i keratin e7 mrna	type I keratin E7	3.76056	down	4.52757	down	8.73592	up	2.32983	up	2.33016	up	1.50721	down	1.44608	up	2.2534	down	1.12329	up	1.35838	down	1.26366	up	1.71653	up	1.12826	down	25.9974	down	23.042	down	1.35857	down	4.4374	up	6.02854	up	2.39888	up	1.62678	up	1.47462	down
Ssa#STIR03573	Salmo salar clone ssal-evf-519-153 Zinc finger protein 451 putative mRNA, complete cds	zinc finger protein 451	1.30618	down	1.40979	up	1.27343	down	1.2933	up	1.57796	up	1.10029	down	1.17459	down	1.33993	up	1.11707	up	1.28058	up	1.21028	down	1.54985	down	1.43798	down	1.24141	down	1.15834	up	1.04957	up	1.17577	up	1.12024	up	1.22903	down	1.588	down	1.29208	down
Ssa#STIR00011_3	Salmo salar caspase 9 gene, partial cds	caspase 9	1.08384	up	1.13376	down	3.10502	down	1.81088	up	1.06242	down	1.19438	down	1.37741	down	1.60992	up	1.05201	up	1.34196	down	1.40291	down	1.04542	down	1.09208	down	2.39883	up	2.61971	up	1.43367	up	1.54171	up	1.07536	up	2.9758	down	2.03289	down	1.46383	up
Ssa#DY723738	homo sapiens penumbra complete cds	Tetraspanin 33	1.65029	down	5.19355	down	1.2521	up	2.74728	up	2.28487	down	2.08392	down	1.1281	up	1.02228	down	1.04829	down	1.95755	down	1.64724	down	1.18838	up	1.60765	up	3.40374	down	5.47203	down	3.20665	up	3.47558	up	1.08386	up	1.69744	down	1.39293	down	1.21861	up
Omy#S22910704	ornithorhynchus anatinus c19steroid specific udp-glucuronosyltransferase partial mrna	Cas-Br-M (murine) ecotropic retroviral transforming sequence	1.57227	down	1.79432	down	1.06545	up	1.06116	up	4.43506	down	1.55402	up	3.49991	down	1.0416	up	1.04217	up	1.0813	up	1.39519	up	1.29029	up	1.23401	up	1.20068	down	1.48165	down	5.08893	up	1.04965	down	5.34158	down	3.37142	down	2.61435	down	1.28958	up

## Sheet: Selected genes
Supplementary table S2
	Genes with a fold-change greater than or equal to 5, along with a small number of other highly relevant genes with a fold-change lower than 5
	after sort the whole list of up-regulated genes by fold-change comparing 8 weeks versus 16 weeks in fish fed the FF2 diet.
Accesion or		8w/10w						8w/12w						8w/16w						8 weeks						10 weeks						12 weeks						16 weeks
probe number	BlastxHit	ST		FF1		FF2		ST		FF1		FF2		ST		FF1		FF2		ST/FF1		ST/FF2		FF1/FF2		ST/FF1		ST/FF2		FF1/FF2		ST/FF1		ST/FF2		FF1/FF2		ST/FF1		ST/FF2		FF1/FF2		p-value	Function
	Viral entry and Cellular transport
Ssa#STIR16806	cd209 antigen-like protein d	1.24964	down	1.08632	down	1.34602	up	3.44272	up	1.45095	up	2.05136	up	1.39105	up	2.56073	up	7.28272	up	1.38704	+	1.60647	+	1.1582	+	1.20576	+	1.04704	-	1.26248	-	3.29108	+	2.69608	+	1.22069	-	1.32719	-	3.25896	-	2.45553	-	0.0121363	Probable pathogen-recognition receptor. May mediate the endocytosis of pathogens which are subsequently degraded in lysosomal compartments. May recognize in a calcium-dependent manner high mannose N-linked oligosaccharides in a variety of pathogen antigens.
Ssa#STIR09786	c-type lectin domain family 4 member e	1.41709	down	1.37569	down	1.02296	down	4.17565	up	1.47434	up	1.58357	up	1.3066	up	2.89774	up	6.3148	up	1.43579	+	1.19474	+	1.20176	-	1.39385	+	1.15948	-	1.61615	-	4.06648	+	3.15037	+	1.2908	-	1.54463	-	4.04521	-	2.61888	-	0.00469971	Probable pathogen-recognition receptor. May mediate the endocytosis of pathogens which are subsequently degraded in lysosomal compartments. May recognize in a calcium-dependent manner high mannose N-linked oligosaccharides in a variety of pathogen antigens.
DW579982	Kelch-like protein 6	1.05263	up	1.20898	up	1.03903	up	4.00724	up	1.34652	up	1.94905	up	2.4903	up	1.99493	up	6.22512	up	1.15957	-	1.25968	-	1.08633	-	1.33179	-	1.24339	-	1.0711	+	2.56647	+	1.63216	+	1.57244	-	1.07653	+	3.14888	-	3.38987	-	0.0377249	Response to stimulus
Ssa#KSSb2272	CD209 antigen-like protein A	1.31197	down	1.13023	up	1.50668	up	3.3985	up	1.49265	up	1.91793	up	1.46404	up	2.32241	up	6.09444	up	1.44023	+	1.51542	+	1.05221	+	1.02958	-	1.3044	-	1.26693	-	3.27914	+	2.68526	+	1.22116	-	1.10142	-	2.74693	-	2.49398	-	0.00197755	Probable pathogen-recognition receptor. May mediate the endocytosis of pathogens which are subsequently degraded in lysosomal compartments. May recognize in a calcium-dependent manner high mannose N-linked oligosaccharides in a variety of pathogen antigens.
Ssa#STIR14026	ecotropic viral integration site 2a	1.05812	down	1.12632	up	1.126	up	3.8864	up	1.17135	up	2.12099	up	2.04228	up	1.97958	up	5.5149	up	1.00565	+	1.1212	+	1.11491	+	1.18509	-	1.06265	-	1.11522	+	3.33662	+	2.05444	+	1.6241	-	1.0375	+	2.40845	-	2.49878	-	0.0111702	May complex with itself or/and other proteins within the membrane, to function as part of a cell-surface receptor.
Ssa#KSS4521	macrosialin precursor	1.23947	down	1.24582	up	1.54373	up	3.33491	up	1.10701	down	1.72746	up	1.87128	up	2.59812	up	3.09256	up	1.30955	+	1.53876	+	1.17503	+	1.17915	-	1.24347	-	1.05455	-	4.83457	+	2.97063	+	1.62746	-	1.06022	-	1.07401	-	1.013	-	0.0224033	Could play a role in phagocytic activities of tissue macrophages, both in intracellular lysosomal metabolism and extracellular cell-cell and cell-pathogen interactions. Binds to tissue- and organ-specific lectins or selectins, allowing homing of macrophage subsets to particular sites. Rapid recirculation of CD68 from endosomes and lysosomes to the plasma membrane may allow macrophages to crawl ov…
	General viral induced proteins
Ssa#STIR04422	proteasome subunit beta type-6 precursor	1.13017	down	1.29103	up	1.33216	up	4.08343	up	1.72246	up	2.36739	up	1.71441	up	2.68884	up	5.58392	up	1.39385	+	1.40302	+	1.00657	+	1.0468	-	1.0731	-	1.02512	-	3.3044	+	2.42002	+	1.36544	-	1.12521	-	2.32146	-	2.06314	-	0.040143	Host-virus interaction.The proteasome is a multicatalytic proteinase complex which is characterized by its ability to cleave peptides with Arg, Phe, Tyr, Leu, and Glu adjacent to the leaving grox at neutral or slightly basic pH. The proteasome has an ATP-dependent proteolytic activity. This unit is responsible of the peptidyl glutamyl-like activity. May catalyze basal processing of intracellular …
Ssa#STIR02309	proteasome subunit beta type-6 precursor	1.08775	down	1.24838	up	1.28862	up	4.07748	up	1.70729	up	2.30268	up	1.66264	up	2.59167	up	5.53182	up	1.33239	+	1.35262	+	1.01519	+	1.01917	-	1.03628	-	1.01679	-	3.18211	+	2.39516	+	1.32856	-	1.16991	-	2.45976	-	2.10253	-	0.0359743	Host-virus interaction.The proteasome is a multicatalytic proteinase complex which is characterized by its ability to cleave peptides with Arg, Phe, Tyr, Leu, and Glu adjacent to the leaving grox at neutral or slightly basic pH. The proteasome has an ATP-dependent proteolytic activity. This unit is responsible of the peptidyl glutamyl-like activity. May catalyze basal processing of intracellular …
Ssa#STIR00068_4	14 kda transmembrane protein	1.47435	down	1.25323	up	1.6812	up	2.99226	up	1.42488	up	2.54929	up	1.29025	up	2.40444	up	5.51522	up	1.48957	+	1.39351	+	1.06893	-	1.24043	-	1.77873	-	1.43397	-	3.12809	+	1.63565	+	1.91245	-	1.25107	-	3.06746	-	2.45187	-	0.0163635	response to biotic stimulus
Ssa#STIR09223	proteasome subunit beta type-6 precursor	1.17597	down	1.25649	up	1.33013	up	3.8221	up	1.70676	up	2.29892	up	1.60127	up	2.59939	up	5.38598	up	1.43835	+	1.4258	+	1.0088	-	1.02729	-	1.09706	-	1.06792	-	3.22103	+	2.37048	+	1.35881	-	1.1286	-	2.35907	-	2.09026	-	0.0393924	Host-virus interaction.The proteasome is a multicatalytic proteinase complex which is characterized by its ability to cleave peptides with Arg, Phe, Tyr, Leu, and Glu adjacent to the leaving grox at neutral or slightly basic pH. The proteasome has an ATP-dependent proteolytic activity. This unit is responsible of the peptidyl glutamyl-like activity. May catalyze basal processing of intracellular …
	Anti-viral protein
Ssa#STIR07882	Ferritin, lower subunit putative mRNA	1.11333	down	1.22085	down	1.25557	up	8.6249	up	1.36451	up	2.72087	up	3.67989	up	2.59643	up	13.4818	up	1.26954	-	1.10829	-	1.1455	+	1.15773	-	1.54923	-	1.33816	-	4.97889	+	2.86018	+	1.74076	-	1.11638	+	4.06035	-	4.5329	-	0.012105	Stores iron in a soluble, non-toxic, readily available form. Important for iron homeostasis. Iron is taken down in the ferrous form and deposited as ferric hydroxides after oxidation.
	Retoviral DNA integration
Ssa#CL95Contig1	barrier-to-autointegration factor	1.45475	down	1.48001	up	5.59297	up	19.728	up	2.18198	up	4.74272	up	6.08744	up	15.6934	up	55.9248	up	1.36913	+	2.64823	+	1.93425	+	1.57256	-	3.07237	-	1.95374	-	12.3788	+	11.0157	+	1.12374	-	1.88295	-	3.46907	-	1.84236	-	0.026238	Exploited by retroviruses for inhibiting self-destructing autointegration of retroviral DNA, thereby promoting integration of viral DNA into the host chromosome. Plays fundamental roles in nuclear assembly, chromatin organization, gene edownpression and gonad development. May potently compress chromatin structure and be involved in membrane recruitment and chromatin decondensation during nuclear …
DW582483	Probable ATP-dependent RNA helicase DHX58	2.17259	down	1.0544	up	2.17384	up	2.76875	up	1.26267	down	1.53627	up	2.04424	down	2.47131	up	7.89918	up	1.23105	+	2.94509	+	2.39233	+	1.86083	-	1.60364	-	1.16037	+	4.30377	+	5.30777	+	1.23328	+	4.10376	-	5.48297	-	1.33609	-	0.0400259	Participates in innate immune defense against viruses. upon interaction with intracellular dsRNA produced during viral replication, triggers a transduction cascade which results in the induction and expression of antiviral cytokines such as IFN-beta and RANTES (CCL5). The RNA helicase domain may recognize and structurally modify viral RNA to facilitate detection by DDX58/RIG-I or by IFIH1/MDA5 wh…
DW567942	Probable ATP-dependent RNA helicase DHX58	1.38051	down	1.15579	up	2.49574	up	5.14579	up	1.21025	up	1.8549	up	1.35693	up	3.40852	up	7.46501	up	1.48608	+	2.21429	+	1.49002	+	1.07368	-	1.55598	-	1.44921	-	6.31858	+	6.14278	+	1.02862	-	1.69031	-	2.4845	-	1.46985	-	0.00684793	Participates in innate immune defense against viruses. upon interaction with intracellular dsRNA produced during viral replication, triggers a transduction cascade which results in the induction and edownpression of antiviral cytokines such as IFN-beta and RANTES (CCL5). The RNA helicase domain may recognize and structurally modify viral RNA to facilitate detection by DDdown58/RIG-I or by IFIH1/M…
	INNATE IMMUNE SYSTEM
EG823365	Platelet basic protein precursor (C-X-C motif chemokine 7)	1.35765	down	1.97638	up	2.93462	up	18.3627	up	2.68588	up	13.1311	up	4.39776	up	8.95753	up	86.1895	up	2.52806	+	5.00005	+	1.97782	+	1.06138	-	1.25497	+	1.332	+	17.2838	+	6.99211	+	2.47189	-	1.24117	+	3.91966	-	4.86496	-	0.01	LA-PF4 stimulates DNA synthesis, mitosis, glycolysis, intracellular cAMP accumulation, prostaglandin E2 secretion, and synthesis of hyaluronic acid and sulfated glycosaminoglycan. It also stimulates the formation and secretion of plasminogen activator by human synovial cells. NAP-2 is a ligand for CxCR1 and CxCR2, and NAP-2, NAP-2(73), NAP-2(74), NAP-2(1-66), and most potent NAP-2(1-63) are chemo…
EG761718	Platelet basic protein	1.05999	down	1.22207	up	2.3524	up	10.946	up	1.42634	up	4.69024	up	3.75953	up	8.72909	up	45.587	up	1.91068	+	3.0045	+	1.57248	+	1.475	+	1.20493	+	1.22414	-	14.6629	+	7.01186	+	2.09116	-	1.2152	-	4.03585	-	3.32115	-	0.0114515	LA-PF4 stimulates DNA synthesis, mitosis, glycolysis, intracellular cAMP accumulation, prostaglandin E2 secretion, and synthesis of hyaluronic acid and sulfated glycosaminoglycan. It also stimulates the formation and secretion of plasminogen activator by human synovial cells. NAP-2 is a ligand for CxCR1 and CxCR2, and NAP-2, NAP-2(73), NAP-2(74), NAP-2(1-66), and most potent NAP-2(1-63) are chemo…
Ssa#STIR10724	c-c motif chemokine 19 precursor	1.17814	up	1.83106	up	1.84858	up	8.20044	up	2.70096	up	4.58918	up	4.12706	up	5.29917	up	39.5322	up	1.71243	+	1.53888	+	1.11278	-	1.10181	+	1.01962	-	1.12343	-	5.19916	+	2.74983	+	1.89072	-	1.33367	+	6.22451	-	8.30142	-	0.0386323	May play a role not only in inflammatory and immunological responses but also in normal lymphocyte recirculation and homing. May play an important role in trafficking of T-cells in thymus, and T-cell and B-cell migration to secondary lymphoid organs. Specifically binds to chemokine receptor CCR7. Recombinant SCYA19 shows potent chemotactic activity for T-cells and B-cells but not for granulocytes…
BG936428	Ubiquitin-like protein	1.34569	down	1.45305	up	2.65606	up	13.8922	up	1.46971	up	5.2063	up	4.08504	up	6.45862	up	33.211	up	1.17164	+	1.98663	+	1.69559	+	1.6689	-	1.79914	-	1.07804	-	11.0748	+	5.301	+	2.08918	-	1.34942	-	4.09231	-	3.03263	-	0.0256827
Omy#CA377250	skin mucus antibacterial l-amino acid oxidase	1.65866	down	2.70829	up	1.39584	up	21.5287	up	3.16048	up	1.62098	up	3.89411	up	33.6902	up	21.5675	up	4.08618	+	1.75898	+	2.32304	-	1.09935	-	1.31623	-	1.19728	-	27.8345	+	23.3616	+	1.19146	-	2.11728	-	3.1487	-	1.48714	-	0.0193069	oxidation reduction
DW571080	C-C motif chemokine 19 precursor	2.59572	down	1.46102	up	1.92205	up	4.94798	up	1.33563	up	2.75515	up	1.45019	up	5.89314	up	20.2637	up	3.30758	+	3.992	+	1.20693	+	1.14658	-	1.24978	-	1.09001	-	12.2533	+	7.16927	+	1.70914	-	1.22861	-	3.5003	-	2.849	-	0.00856703	May play a role not only in inflammatory and immunological responses but also in normal lymphocyte recirculation and homing. May play an important role in trafficking of T-cells in thymus, and T-cell and B-cell migration to secondary lymphoid organs. Specifically binds to chemokine receptor CCR7. Recombinant SCYA19 shows potent chemotactic activity for T-cells and B-cells but not for granulocytes…
DY698830	Skin mucus antibacterial l-amino acid oxidase	1.40789	down	1.87498	up	2.04887	up	10.9196	up	1.54709	up	2.40689	up	2.9981	up	12.0761	up	16.1754	up	2.13301	+	2.00624	+	1.06319	-	1.23757	-	1.43781	-	1.16179	-	15.0552	+	9.10191	+	1.65407	-	1.88837	-	2.68922	-	1.4241	-	0.0119022	oxidoreductase activity
Ssa#STIR04367	chemokine (c-c motif) ligand 19	1.59101	down	2.06432	up	2.23838	up	4.78101	up	2.04076	up	3.58365	up	1.60796	up	6.19247	up	15.6842	up	2.53554	+	2.62735	+	1.03621	+	1.29533	-	1.35546	-	1.04643	-	5.94014	+	3.50519	+	1.69467	-	1.51887	-	3.71253	-	2.44428	-	0.024	May play a role not only in inflammatory and immunological responses but also in normal lymphocyte recirculation and homing. May play an important role in trafficking of T-cells in thymus, and T-cell and B-cell migration to secondary lymphoid organs. Specifically binds to chemokine receptor CCR7. Recombinant SCYA19 shows potent chemotactic activity for T-cells and B-cells but not for granulocytes…
Ssa#STIR21382	chemokine (c-c motif) ligand 19	1.19773	down	2.04463	up	2.04628	up	6.29402	up	2.10794	up	3.54551	up	2.16272	up	6.66643	up	14.965	up	2.0683	+	1.91763	+	1.07857	-	1.18402	-	1.27808	-	1.07944	-	6.17566	+	3.40419	+	1.81413	-	1.49033	-	3.60838	-	2.42121	-	0.044	May play a role not only in inflammatory and immunological responses but also in normal lymphocyte recirculation and homing. May play an important role in trafficking of T-cells in thymus, and T-cell and B-cell migration to secondary lymphoid organs. Specifically binds to chemokine receptor CCR7. Recombinant SCYA19 shows potent chemotactic activity for T-cells and B-cells but not for granulocytes…
BX307182	interferon regulatory factor 7	1.2012	down	1.31404	up	1.70662	up	5.17101	up	1.52004	up	2.38402	up	1.94061	up	4.69988	up	10.9314	up	1.46137	+	1.72622	+	1.18123	+	1.0801	-	1.18756	-	1.09949	-	4.97141	+	3.74422	+	1.32776	-	1.65725	-	3.26321	-	1.96904	-	0.026	Antiviral defense.Transcriptional activator. Binds to the interferon-stimulated response element (ISRE) in IFN promoters and in the Q promoter (Qp) of EBV nuclear antigen 1 (EBNA1). Functions as a molecular switch for antiviral activity. Activated by phosphorylation in response to infection. Activation leads to nuclear retention, DNA binding, and derepression of transactivation ability.
Ssa#KSS461	neutrophil cytosolic factor 2	2.15587	down	1.35228	down	2.58445	up	2.39431	up	1.02954	up	3.43107	up	1.69633	up	1.53554	up	9.30287	up	1.10128	+	2.81378	+	2.55502	+	1.44763	-	1.98017	-	1.36786	-	2.56113	+	1.96355	+	1.30434	-	1.2166	+	1.94902	-	2.37116	-	0.048	cellular defense response.innate immune response.
Ssa#STIR07488	grn protein	1.36185	down	1.1274	up	1.50777	up	4.24439	up	1.4996	up	2.50962	up	2.20204	up	3.46586	up	8.21962	up	1.32176	+	1.42091	+	1.07502	+	1.16159	-	1.4451	-	1.24407	-	3.74104	+	2.40311	+	1.55675	-	1.19079	-	2.627	-	2.2061	-	0.021	type II mRNA is a precursor for progranulin.progranulin, has trophic and anti-inflammatory activity.
Ssa#STIR11362	engulfment adaptor ptb domain containing 1	2.23886	up	3.65284	down	1.21659	down	1.60362	up	2.54227	down	3.84996	up	1.14767	down	1.49444	down	7.28507	up	1.66055	-	1.91641	+	3.1823	+	4.92499	+	5.21988	+	1.05988	+	2.45511	+	1.25275	-	3.07564	-	1.27524	-	4.36276	-	3.42114	-	0.00305331	May function as an adapter protein. Required for efficient phagocytosis of apoptotic cells. Modulates cellular glycosphingolipid and cholesterol transport. May play a role in the internalization and endosomal trafficking of various LRP1 ligands, such as PSAP. Increases cellular levels of GTP-bound ARF6.
Ssa#STIR20316	granulocyte colony-stimulating factor receptor precursor	1.6179	up	1.27114	up	1.25161	down	2.31794	up	1.32072	up	1.56514	up	1.90402	up	1.24212	up	7.06029	up	1.23024	-	1.26987	-	1.03221	-	1.0346	+	1.59464	+	1.54131	+	1.4266	+	1.16625	+	1.22324	-	1.246	+	4.70879	-	5.86716	-	0.001	Receptor for granulocyte colony-stimulating factor (CSF3), essential for granulocytic maturation. Plays a crucial role in the proliferation, differientation and survival of cells along the neutrophilic lineage. In addition it may function in some adhesion or recognition events at the cell surface.
DY725939	interferon regulatory factor 7	1.24382	down	1.21901	up	1.76089	up	4.10939	up	1.17965	up	1.98699	up	1.717	up	3.76387	up	7.33777	up	1.48972	+	1.9509	+	1.30957	+	1.01779	-	1.12268	-	1.10305	-	5.18954	+	4.03474	+	1.28622	-	1.47149	-	2.19058	-	1.48868	-	0.027	Antiviral defense.Transcriptional activator. Binds to the interferon-stimulated response element (ISRE) in IFN promoters and in the Q promoter (Qp) of EBV nuclear antigen 1 (EBNA1). Functions as a molecular switch for antiviral activity. Activated by phosphorylation in response to infection. Activation leads to nuclear retention, DNA binding, and derepression of transactivation ability.
Ssa#STIR00062_4	interferon regulatory factor 7	1.77371	down	1.22173	up	1.79735	up	3.61053	up	1.31592	up	2.07034	up	1.42941	up	3.68373	up	7.26145	up	1.83206	+	2.27502	+	1.24179	+	1.18282	-	1.4013	-	1.18471	-	5.02669	+	3.96749	+	1.26697	-	1.40667	-	2.23295	-	1.58741	-	0.0449411	Antiviral defense.Transcriptional activator. Binds to the interferon-stimulated response element (ISRE) in IFN promoters and in the Q promoter (Qp) of EBV nuclear antigen 1 (EBNA1). Functions as a molecular switch for antiviral activity. Activated by phosphorylation in response to infection. Activation leads to nuclear retention, DNA binding, and derepression of transactivation ability.
Ssa#TC107831	interferon regulatory factor 7	1.21443	down	1.46884	up	1.64992	up	4.49537	up	1.17327	up	1.73789	up	1.86996	up	4.09635	up	6.7081	up	1.55186	+	1.58155	+	1.01913	+	1.14946	-	1.26693	-	1.10219	-	5.94595	+	4.09096	+	1.45344	-	1.4116	-	2.26821	-	1.60684	-	0.0388255	Antiviral defense.Transcriptional activator. Binds to the interferon-stimulated response element (ISRE) in IFN promoters and in the Q promoter (Qp) of EBV nuclear antigen 1 (EBNA1). Functions as a molecular switch for antiviral activity. Activated by phosphorylation in response to infection. Activation leads to nuclear retention, DNA binding, and derepression of transactivation ability.
Ssa#STIR00062_3	interferon regulatory factor 7	1.38226	down	1.24078	up	1.80491	up	4.11707	up	1.2688	up	2.09556	up	1.69908	up	3.64364	up	6.70255	up	1.58336	+	1.91276	+	1.20804	+	1.08319	-	1.30432	-	1.20415	-	5.13777	+	3.75791	+	1.36719	-	1.35438	-	2.06237	-	1.52274	-	0.0278775	Antiviral defense.Transcriptional activator. Binds to the interferon-stimulated response element (ISRE) in IFN promoters and in the Q promoter (Qp) of EBV nuclear antigen 1 (EBNA1). Functions as a molecular switch for antiviral activity. Activated by phosphorylation in response to infection. Activation leads to nuclear retention, DNA binding, and derepression of transactivation ability.
Ssa#DY699301	bloodthirsty	1.57778	up	2.5778	up	1.39657	up	9.57608	up	1.43988	up	1.45698	up	3.00063	up	9.18265	up	6.24635	up	2.01839	+	1.14611	-	2.31329	-	1.23539	+	1.01447	-	1.25327	-	13.4235	+	5.73466	+	2.34076	-	1.51618	-	2.38583	-	1.57358	-	0.0110475	erythrocyte differentiation
Ssa#STIR00062_2	interferon regulatory factor 7	1.37046	down	1.06508	up	1.68539	up	4.01832	up	1.17978	up	1.78977	up	1.6669	up	3.08348	up	6.15911	up	1.35758	+	1.69016	+	1.24498	+	1.07519	-	1.36659	-	1.27102	-	4.6239	+	3.79468	+	1.21852	-	1.36259	-	2.18616	-	1.60441	-	0.0397673	Antiviral defense.Transcriptional activator. Binds to the interferon-stimulated response element (ISRE) in IFN promoters and in the Q promoter (Qp) of EBV nuclear antigen 1 (EBNA1). Functions as a molecular switch for antiviral activity. Activated by phosphorylation in response to infection. Activation leads to nuclear retention, DNA binding, and derepression of transactivation ability.
CB511660	immune-related, lectin-like receptor 4	1.00454	up	1.17106	up	1.13337	up	3.85047	up	1.22859	up	2.12321	up	2.00759	up	1.59733	up	5.71566	up	1.11543	-	1.04841	-	1.06393	+	1.30033	-	1.18286	-	1.09932	+	2.80974	+	1.72978	+	1.62433	-	1.12677	+	2.98484	-	3.36324	-	0.00671556
Ssa#STIR21327	cysteine dioxygenase	1.13929	up	1.08807	down	1.20393	up	4.01053	up	1.21299	up	1.78086	up	2.04911	up	1.47074	up	5.61785	up	1.07363	-	1.03069	+	1.10658	+	1.15462	+	1.02527	-	1.18379	-	3.07955	+	2.32113	+	1.32675	-	1.29769	+	2.65998	-	3.45184	-	0.0342134	Inflammatory response. Initiates several important metabolic pathways related to pyruvate and several sulfurate compounds including sulfate, hypotaurine and taurine. Critical regulator of cellular cysteine concentrations. Has an important role in maintaining the hepatic concentation of intracellular free cysteine within a proper narrow range.
DW563628	sub-family B ATP-binding cassette transporter 2	1.27515	up	1.44157	up	1.27836	up	5.23722	up	1.52236	up	2.15964	up	2.36522	up	4.28595	up	5.43846	up	1.22141	+	1.21269	+	1.00719	-	1.08041	+	1.20964	+	1.11961	+	4.20188	+	2.94082	+	1.42881	-	1.48359	-	1.89608	-	1.27803	-	0.042	May have a role in macrophage lipid metabolism and neural development.Probable transporter, its natural substrate has not been found yet. May have a role in macrophage lipid metabolism and neural development.
EG878686	Tripartite motif-containing protein 35	1.06846	up	1.36456	up	1.63645	up	4.36526	up	1.68494	up	1.95755	up	2.10137	up	4.16118	up	5.35922	up	1.39586	+	1.27249	+	1.09695	-	1.09296	+	1.20362	-	1.31552	-	3.61632	+	2.83761	+	1.27442	-	1.41864	-	2.00421	-	1.41277	-	0.0486734	May play a role as a tumor suppressor. Implicated in the cell death mechanism
Ssa#KSS4662	Rho-related GTP-binding protein RhoG	1.26018	down	1.04404	up	1.34594	up	2.54558	up	1.03633	up	1.87789	up	1.98527	up	2.04459	up	5.2162	up	1.18275	+	1.41837	+	1.19921	+	1.11238	-	1.19583	-	1.07501	-	2.90524	+	1.92268	+	1.51104	-	1.14844	+	1.85244	-	2.12741	-	0.021	Required for the formation of membrane ruffles during macropinocytosis. Required for the formation of cx-like structures during trans-endothelial migration of leukocytes. In case of Salmonella enterica infection, activated by SopB and SGEF, which induces cytoskeleton rearrangements and promotes bacterial entry.
Omy#BX082318	RAB26, member RAS oncogene family	1.64739	down	1.48249	up	2.18166	up	1.65829	up	1.1874	up	2.34209	up	1.11746	up	2.12907	up	5.19238	up	1.91502	+	2.33537	+	1.2195	+	1.27531	-	1.53897	-	1.20674	-	2.67447	+	1.65353	+	1.61742	-	1.00511	+	1.98966	-	1.99984	-	0.0319092	regulation of exocytosis
Ssa#STIR17576	fMet-Leu-Phe receptor	1.12039	up	1.1811	up	1.43748	up	3.0994	up	1.39728	up	2.09721	up	1.58828	up	2.00784	up	5.09821	up	1.17103	+	1.16376	+	1.00625	-	1.11084	+	1.10248	-	1.22467	-	2.59754	+	1.71988	+	1.51031	-	1.07952	-	2.75821	-	2.55503	-	0.0247321	High affinity receptor for N-formyl-methionyl peptides, which are powerful neutrophils chemotactic factors. Binding of FMLP to the receptor causes activation of neutrophils. This response is mediated via a G-protein that activates a phosphatidylinositol-calcium second messenger system.
DW540097	Bactericidal permeability-increasing protein	1.50704	down	1.08479	down	1.78255	up	2.45778	up	1.08822	down	1.82214	up	1.5156	up	1.77923	up	5.04494	up	1.20509	+	1.63156	+	1.35389	+	1.15281	-	1.6465	-	1.42825	-	3.22315	+	2.20072	+	1.46459	-	1.02653	+	2.04017	-	2.09431	-	0.0286102	negative regulation of macrophage activation, IL6, IL8 and THF
Ssa#STIR00030_4	tumor necrosis alpha-induced protein 8-like protein 2	1.00351	up	1.00875	down	1.33616	up	2.66994	up	1.07365	up	1.88312	up	1.99783	up	1.67541	up	4.26263	up	1.09432	-	1.09251	+	1.19556	+	1.08104	-	1.21874	-	1.12738	-	2.27245	+	1.54899	+	1.46705	-	1.08966	+	1.95296	-	2.12806	-	0.021	Acts as a negative regulator of innate and adaptive immunity by maintaining immune homeostasis. Negative regulator of Toll-like receptor and T-cell receptor function. Prevents hyperresponsiveness of the immune system and maintains immune homeostasis. Inhibits JUN/AP1 and NF-kappa-B activation. Promotes Fas-induced apoptosis
	JAK-STAT signal transduction pathway
Ssa#STIR25114	suppressor of cytokine signaling 1	1.18962	down	1.58903	up	2.51649	up	6.65813	up	1.95578	up	2.8068	up	3.33695	up	10.6652	up	17.9569	up	2.05645	+	2.12946	+	1.0355	+	1.08787	+	1.40583	-	1.52937	-	7.00084	+	5.05138	+	1.38592	-	1.55418	-	2.52705	-	1.62596	-	0.00594228	SOCS family proteins form part of a classical negative feedback system that regulates cytokine signal transduction. SOCS1 is involved in negative regulation of cytokines that signal through the JAK/STAT3 pathway. Through binding to JAKs, inhibits their kinase activity. In vitro, also sdownpresses Tec protein-tyrosine activity. Appears to be a major regulator of signaling by interleukin 6 (IL6) an…
Ssa#EG876062	interferon-inducible protein Gig2-like	1.09711	up	1.28395	up	2.58896	up	5.80642	up	1.38453	up	2.84884	up	2.93135	up	7.36152	up	11.2526	up	1.28926	+	1.64023	+	1.27222	+	1.10165	+	1.4387	-	1.58495	-	5.40689	+	3.34306	+	1.61735	-	1.94787	-	2.34036	-	1.2015	-	0.0432218	Gig2 is an interferon-inducible protein that is likely part of the JAK-STAT signal transduction pathway
DW563373	suppressor of cytokine signaling 1	1.07013	down	1.42742	up	1.64465	up	7.19036	up	1.73461	up	2.68962	up	2.74736	up	6.6061	up	10.2167	up	1.63271	+	1.43885	+	1.13473	-	1.06885	+	1.2232	-	1.30742	-	6.76797	+	3.84657	+	1.75948	-	1.47272	-	2.58452	-	1.75493	-	0.0163816	SOCS family proteins form part of a classical negative feedback system that regulates cytokine signal transduction. SOCS1 is involved in negative regulation of cytokines that signal through the JAK/STAT3 pathway. Through binding to JAKs, inhibits their kinase activity. In vitro, also suppresses Tec protein-tyrosine activity. Appears to be a major regulator of signaling by interleukin 6 (IL6) and …
Ssa#STIR09454	n-myc (and stat) interactor	1.11004	down	1.32122	up	1.45161	up	3.32447	up	1.42684	up	2.12976	up	1.66695	up	2.7252	up	5.19527	up	1.34754	+	1.4553	+	1.07996	+	1.08836	-	1.10722	-	1.01733	-	3.13972	+	2.27166	+	1.38213	-	1.2132	-	2.14157	-	1.76522	-	0.0101053	May be involved in augmenting coactivator protein recruitment to a group of sequence-specific transcription factors. Augments cytokine-mediated STAT transcription. Enhances CBP/p300 coactivator protein recruitment to STAT1 and STAT5. Induced by interleukin-2 and interferon gamma.
Ssa#EG871163	interferon-inducible protein Gig2-like	1.06179	down	1.19636	up	1.5199	up	4.13638	up	1.74988	up	2.34965	up	1.65414	up	3.04242	up	4.99286	up	1.34777	+	1.42501	+	1.05731	+	1.061	+	1.1325	-	1.20158	-	3.18587	+	2.50861	+	1.26997	-	1.36468	-	2.11817	-	1.55213	-	0.0357558	Gig2 is an interferon-inducible protein that is likely part of the JAK-STAT signal transduction pathway .
Ssa#DY728848	JAK3 tyrosine kinase	1.22797	up	1.09149	up	1.04144	down	3.54317	up	1.04604	up	2.00491	up	2.40397	up	1.81245	up	4.47136	up	1.25426	-	1.06026	-	1.18297	+	1.11486	-	1.20616	+	1.3447	+	2.70058	+	1.6668	+	1.62022	-	1.05749	+	1.97208	-	2.08545	-	0.0361006	Tyrosine kinase of the non-receptor type, involved in the interleukin-2 and interleukin-4 signaling pathway. Phosphorylates STAT6, IRS1, IRS2 and PI3K.
Ssa#STIR06397	signal transducer and activator of transcription 1	1.09446	up	1.43312	up	1.53081	up	3.21363	up	1.22268	up	1.77456	up	1.70657	up	3.02006	up	3.63559	up	1.26647	+	1.35952	+	1.07347	+	1.03392	-	1.02881	-	1.00497	+	3.32873	+	2.46201	+	1.35203	-	1.39732	-	1.56699	-	1.12142	-	0.0479362	Signal transducer and activator of transcription that mediates signaling by interferons (IFNs). Following type I IFN (IFN-alpha and IFN-beta) binding to cell surface receptors, Jak kinases (TYK2 and JAK1) are activated, leading to tyrosine phosphorylation of STAT1 and STAT2. The phosphorylated STATs dimerize, associate with ISGF3G/IRF-9 to form a compledown termed ISGF3 transcription factor, that…
EU016199	signal transducer and activator of transcription 1 alpha	1.06256	up	1.36666	up	1.53395	up	3.36125	up	1.35409	up	1.81419	up	1.43276	up	2.62633	up	3.63114	up	1.19204	+	1.28595	+	1.07878	+	1.07898	-	1.12262	-	1.04045	-	2.959	+	2.38255	+	1.24195	-	1.53774	-	1.97082	-	1.28163	-	0.0409258	Signal transducer and activator of transcription that mediates signaling by interferons (IFNs). Following type I IFN (IFN-alpha and IFN-beta) binding to cell surface receptors, Jak kinases (TYK2 and JAK1) are activated, leading to tyrosine phosphorylation of STAT1 and STAT2. The phosphorylated STATs dimerize, associate with ISGF3G/IRF-9 to form a compledown termed ISGF3 transcription factor, that…
Ssa#DW006200	JAK1_MOUSERecName: Full=Tyrosine-protein kinase JAK1; AltName: Full=Janus kinase 1; Short=JAK-1	1.32342	down	1.33822	up	1.26161	up	2.62871	up	1.07183	up	1.45002	up	1.12636	up	1.68086	up	2.98107	up	1.20642	+	1.30771	+	1.08396	+	1.46801	-	1.27676	-	1.14979	+	2.95878	+	2.37072	+	1.24805	-	1.23696	-	2.02386	-	1.63616	-	0.00372698	Tyrosine kinase of the non-receptor type, involved in the IFN-alpha/beta/gamma signal pathway. Kinase partner for the interleukin (IL)-2 receptor.
	Interferon inducible
U66475	interferon inducible mx protein	1.03914	up	1.9616	up	2.98953	up	16.4928	up	2.18067	up	4.34826	up	3.62777	up	13.8406	up	31.0517	up	1.83552	+	2.33791	+	1.2737	+	1.02844	-	1.23056	-	1.19653	-	13.8823	+	8.86761	+	1.56551	-	2.07853	-	3.66115	-	1.76141	-	0.0292563
Ssa#STIR00154_2	interferon inducible mx protein	1.05574	up	1.92126	up	2.88421	up	16.7377	up	2.1169	up	4.45528	up	3.67506	up	13.8338	up	30.3342	up	1.76449	+	2.21026	+	1.25264	+	1.03136	-	1.23602	-	1.19844	-	13.9513	+	8.30357	+	1.68015	-	2.13333	-	3.73443	-	1.75052	-	0.0307171	Antiviral defense
Ssa#STIR08402	vig-2 protein	1.00788	up	1.57121	up	4.18619	up	18.0068	up	1.70029	up	4.89136	up	4.59999	up	11.5029	up	30.0233	up	1.43126	+	2.4859	+	1.73686	+	1.0892	-	1.67081	-	1.53398	-	15.1576	+	9.15143	+	1.65631	-	1.74716	-	2.62554	-	1.50274	-	0.0490258	interferon-responsive gene
Con_CANDS_07	Mx2 protein mRNA complete cds	1.13972	up	2.01783	up	2.33601	up	14.5549	up	2.1187	up	3.61791	up	3.13179	up	13.1042	up	23.6747	up	1.71462	+	1.89905	+	1.10756	+	1.03257	-	1.0793	-	1.04525	-	11.779	+	7.63989	+	1.54177	-	2.44033	-	3.98066	-	1.6312	-	0.0251504	Antiviral defense
Ssa#STIR17386	14 kda transmembrane protein	1.72595	down	4.71373	up	7.64781	up	2.89381	up	4.05047	up	13.3995	up	1.69214	up	2.39675	up	21.5088	up	1.6739	+	3.08316	+	1.8419	+	4.86031	-	4.28125	-	1.13526	+	1.19589	+	1.50184	-	1.79603	-	1.1818	+	4.12272	-	4.87221	-	0.034
U66476	myxovirus resistance 2	1.22226	up	1.97241	up	2.41361	up	14.9868	up	1.96247	up	3.34297	up	2.96817	up	9.98835	up	18.316	up	1.48579	+	1.65617	+	1.11467	+	1.08612	-	1.19234	-	1.0978	-	11.3466	+	7.42474	+	1.52821	-	2.26489	-	3.72596	-	1.64509	-	0.0186187
Ssa#STIR00154_3	interferon inducible mx protein	1.03546	up	1.71662	up	2.19507	up	9.5111	up	1.82705	up	2.94288	up	2.83869	up	7.90058	up	14.952	up	1.60042	+	1.83027	+	1.14361	+	1.03587	-	1.15824	-	1.11814	-	8.33136	+	5.91525	+	1.40845	-	1.73902	-	2.87783	-	1.65485	-	0.0450392
Con_CANDS_06	Mx1 protein mRNA complete cds	1.05504	up	1.63237	up	2.16464	up	9.43963	up	1.67942	up	2.87541	up	2.85649	up	7.4748	up	14.4015	up	1.52268	+	1.78892	+	1.17485	+	1.01611	-	1.1469	-	1.12872	-	8.55864	+	5.87281	+	1.45733	-	1.71853	-	2.81829	-	1.63994	-	0.0431229
Ssa#STIR00154_4	interferon inducible mx protein	1.03023	down	1.83179	up	2.17268	up	8.29547	up	1.82445	up	2.65629	up	2.7419	up	9.07448	up	14.2918	up	1.8251	+	1.92248	+	1.05336	+	1.034	-	1.16431	-	1.12602	-	8.29844	+	6.00381	+	1.3822	-	1.81335	-	2.71126	-	1.49517	-	0.043282
Ssa#STIR21272	Interferon-induced GTP-binding protein Mx	1.29706	down	1.58106	up	2.52869	up	7.49264	up	1.63747	up	2.68926	up	2.69364	up	7.95883	up	13.6268	up	1.87265	+	2.46065	+	1.31399	+	1.09509	-	1.33293	-	1.21718	-	8.56875	+	6.8557	+	1.24987	-	1.5778	-	2.05592	-	1.30303	-	0.0359094	Antiviral defense.May regulate the calcium channel activity of TRPCs. Shows activity against influenza virus and VSV, a rhabdovirus
Ssa#STIR10385	vig-2 protein	1.6705	up	2.32197	up	2.7624	up	7.27452	up	1.32405	up	2.81224	up	2.99182	up	5.52716	up	12.4045	up	1.28467	+	1.72232	+	1.34066	+	1.08197	-	1.04153	+	1.12691	+	7.0582	+	4.45518	+	1.58427	-	1.43805	-	2.40731	-	1.67401	-	0.0314088	new interferon-responsive gene
U66477	Mx3 protein	1.09315	up	1.67613	up	2.07837	up	7.57778	up	1.45362	up	2.51572	up	2.13779	up	5.59932	up	9.03532	up	1.46144	+	1.66333	+	1.13814	+	1.04918	-	1.14305	-	1.08948	-	7.61853	+	5.01024	+	1.52059	-	1.79221	-	2.54097	-	1.41778	-	0.0296035	GTP binding
Ssa#STIR00067_3	interferon inducible mx protein	1.17616	up	1.82441	up	2.06062	up	7.37197	up	1.482	up	2.43869	up	2.3795	up	6.55253	up	9.10172	up	1.52919	+	1.64678	+	1.0769	+	1.01437	-	1.06389	-	1.04882	-	7.6067	+	4.9781	+	1.52803	-	1.80079	-	2.32275	-	1.28985	-	0.0374532
DW536322	Cholesterol 25-hydroxylase-like protein A	1.84508	down	2.48093	up	1.2705	up	4.30903	up	1.42171	up	2.38119	up	3.88208	up	11.132	up	8.79037	up	2.14955	+	1.04485	-	2.24597	-	2.12952	-	2.44933	-	1.15018	-	6.51505	+	1.73193	+	3.76172	-	1.33401	-	2.36591	-	1.77353	-	0.0268704	Could be involved in the IFNa response.Probable sterol desaturase.fatty acid biosynthetic process
Ssa#STIR00073_2	interferon-induced protein with tetratricopeptide repeats 1	1.26523	down	1.78286	up	1.55045	up	3.72704	up	1.89169	up	1.72113	up	2.14856	up	6.86748	up	6.1864	up	2.29387	+	1.7983	+	1.27558	-	1.01691	+	1.09085	-	1.10929	-	4.51941	+	3.89415	+	1.16057	-	1.39342	-	1.60114	-	1.14907	-	0.0431206
Ssa#STIR18623	Interferon-induced guanylate-binding protein 1	1.01161	up	1.27273	up	1.2406	up	4.00488	up	1.13593	down	1.42328	up	1.76163	up	1.85183	up	5.40281	up	1.02197	+	1.06351	+	1.04064	+	1.23107	-	1.15312	-	1.0676	+	4.64921	+	2.99254	+	1.5536	-	1.0286	-	2.88379	-	2.80361	-	0.00151498	GTP binding.Induced by interferon gamma during macrophage activation.
DY713986	Interferon-induced guanylate-binding protein 1	1.08431	down	1.24923	up	1.71835	up	3.7685	up	1.0632	down	1.45983	up	1.60981	up	2.15366	up	5.38516	up	1.04691	+	1.3822	+	1.32027	+	1.29385	-	1.34801	-	1.04185	-	4.19463	+	3.56811	+	1.17559	-	1.27789	-	2.42021	-	1.89391	-	0.000346846	GBP-1 to mediate an antiviral effect
Ssa#STIR22465	14 kda transmembrane protein	1.34029	down	1.28609	up	1.69968	up	2.78493	up	1.36834	up	2.50575	up	1.34584	up	2.34577	up	5.19841	up	1.4418	+	1.40523	+	1.02602	-	1.19554	-	1.62113	-	1.35598	-	2.93444	+	1.5618	+	1.87889	-	1.2089	-	2.74871	-	2.27374	-	0.0156258
Ssa#STIR04691	gamma-interferon-inducible lysosomal thiol reductase precursor	1.00943	down	1.0354	up	1.30102	up	2.58613	up	1.34615	up	2.26219	up	1.75261	up	1.5043	up	4.75405	up	1.09984	+	1.28319	+	1.16671	+	1.05231	+	1.02345	-	1.07699	-	2.11293	+	1.46694	+	1.44037	-	1.28139	+	2.11391	-	2.70873	-	0.0384554	Expressed constitutively in antigen-presenting cells and induced by IFN-gamma in other cell types.May be involved in MHC class II-restricted antigen processing.
CA387902	Interferon-induced transmembrane protein 3	1.36307	down	1.28984	up	1.65783	up	2.2359	up	1.3168	up	2.59186	up	1.15723	up	2.17393	up	4.68676	up	1.41098	+	1.50068	+	1.06358	+	1.24604	-	1.50581	-	1.20847	-	2.39581	+	1.29458	+	1.85065	-	1.33139	-	2.69876	-	2.02703	-	0.0102136	Immune response, response to biotic stimulus.
Ssa#STIR19322	guanylate binding protein 3	1.19808	down	1.28555	up	1.72095	up	3.28617	up	1.02747	up	1.25606	up	1.61817	up	2.45545	up	4.63221	up	1.1884	+	1.24732	+	1.04958	+	1.29602	-	1.65302	-	1.27545	-	3.8009	+	3.26329	+	1.16474	-	1.27686	-	2.29502	-	1.7974	-	0.00229112	Induction by interferon gamma during macrophage activation.
	Inflamatory pathways
DW558098	Leukotriene B4 receptor 1 (LTB4-R 1) (P2Y purinoceptor 7) (P2Y7) (Chemoattractant receptor-like 1) (G-protein coxled receptor 16)	1.00231	down	1.23365	up	1.04199	up	2.74665	up	1.10613	up	1.74127	up	1.67206	up	2.37934	up	5.3173	up	1.03497	+	1.07737	-	1.11504	-	1.19473	-	1.12521	-	1.06178	+	2.56995	+	1.4641	+	1.7553	-	1.37492	-	3.42612	-	2.49187	-	0.0103534	Low-affinity receptor for leukotrienes including leukotriene B4. Mediates chemotaxis of granulocytes and macrophages. The response is mediated via G-proteins that activate a phosphatidylinositol-calcium second messenger system.G-protein coxled receptor protein signaling pathway
Ssa#DW575444	Arachidonate 5-lipoxygenase	1.10277	up	1.06953	down	1.06836	up	2.1108	up	1.04018	up	1.47953	up	1.46387	up	1.12661	up	2.4146	up	1.23487	-	1.15921	-	1.06527	+	1.04699	-	1.12303	-	1.07263	-	1.64329	+	1.23072	+	1.33522	-	1.05222	+	1.91208	-	2.01192	-	0.0427121	Catalyzes the first step in leukotriene biosynthesis, and thereby plays a role in inflammatory processes. Leukotriene biosynthesis
	Acute phase
Ssa#KSS3451	Serum amyloid A-5 protein	1.17598	down	1.94168	up	1.38967	up	5.27486	up	1.68534	up	3.8121	up	2.06999	up	7.48279	up	19.3895	up	1.6922	+	2.18787	+	1.29292	+	1.34935	-	1.33879	+	1.8065	+	5.29633	+	3.02739	+	1.74947	-	2.13621	-	4.2813	-	2.00416	-	0.0184949	Major acute phase reactant. Apolipoprotein of the HDL complex.
Ssa#CK882427	serum amyloid a-5 protein	1.19336	down	1.92413	up	1.51961	up	5.17338	up	1.69545	up	4.16764	up	1.97854	up	7.22379	up	18.5691	up	1.65998	+	2.33799	+	1.40845	+	1.38326	-	1.28926	+	1.78338	+	5.06513	+	2.90219	+	1.74528	-	2.19947	-	4.01424	-	1.8251	-	0.0181413	Major acute phase reactant. Apolipoprotein of the HDL complex.
Ssa#CL285Ctg1	CCAAT/enhancer-binding protein beta	1.4739	down	1.24798	up	1.64994	up	2.14349	up	1.30417	up	2.65147	up	2.81149	up	4.84804	up	8.12913	up	1.24894	+	1.20568	+	1.03588	-	1.47277	-	2.017	-	1.36953	-	2.05272	+	1.02597	-	2.10602	-	1.38067	-	2.39815	-	1.73695	-	0.0322707	The encoded protein is important in the regulation of genes involved in immune and inflammatory responses and has been shown to bind to the IL-1 response element in the IL-6 gene, as well as to regulatory regions of several acute-phase and cytokine genes. In addition, the encoded protein can bind the promoter and upstream element and stimulate the expression of the collagen type I gene.
Ssa#KSS5230	LBP (LPS binding protein)/BPI (bactericidal/permeability-increasing protein) like-2	1.09963	down	1.24352	up	1.33865	up	4.33731	up	1.60958	up	2.34569	up	2.19801	up	2.81524	up	7.13669	up	1.22853	+	1.14926	+	1.06897	-	1.11305	-	1.28083	-	1.15075	-	3.31049	+	2.12505	+	1.55784	-	1.04256	-	2.82519	-	2.70987	-	0.0284053	LBP is a soluble acute-phase protein that binds to bacterial lipopolysaccharide (or LPS) to elicit immune responses by presenting the LPS to important cell surface pattern recognition receptors called CD14 and TLR4
EG840650	cathelicidin	1.19732	up	1.35162	down	1.02606	up	4.76203	up	1.13362	up	1.85961	up	1.45042	up	2.44675	up	6.20736	up	1.15046	-	1.26444	-	1.09907	-	1.40667	+	1.08359	-	1.52425	-	3.65134	+	2.02521	+	1.80294	-	1.94075	-	5.41142	-	2.78832	-	0.0490961	Binds to bacterial lipopolysaccharides (LPS), has antibacterial activity.
	Natural killer cells
EG853597	Granzyme A precursor	1.78144	up	1.82719	up	1.74474	up	79.0556	up	2.59135	up	5.22924	up	96.211	up	26.4331	up	316.652	up	1.14689	-	1.65966	-	1.4471	-	1.17634	-	1.62547	-	1.3818	-	26.6002	+	9.10906	+	2.9202	-	3.17362	+	5.46233	-	17.3354	-	0.0469407
AJ556990	interleukin 18 form a, IL-18A	1.11511	up	1.3194	up	1.06323	up	1.75171	up	1.50242	up	1.77957	up	1.6022	up	1.25523	up	2.91644	up	1.00997	+	1.12908	-	1.14033	-	1.17152	-	1.07655	-	1.08822	+	1.17755	+	1.14703	-	1.35069	-	1.28914	+	2.05523	-	2.64949	-	0.0072246	Augments natural killer cell activity in spleen cells and stimulates interferon gamma production in T-helper type I cells.
Ssa#STIR08687	immune-lectin-like receptor 3	1.07568	down	1.06039	up	1.00663	down	2.1249	up	1.1497	up	1.88836	up	1.34925	up	1.26822	up	2.66611	up	1.04707	-	1.02459	+	1.07283	+	1.19433	-	1.04295	-	1.14515	+	1.76513	+	1.15293	+	1.53099	-	1.01606	+	1.92856	-	1.95953	-	0.00868897	positive regulation of natural killer cell mediated cytotoxicity
Ssa#STIR00077_3	interleukin 12b (natural killer cell stimulatory factorcytotoxic lymphocyte maturation factorp40)	1.67441	down	1.05011	down	1.1539	up	1.5383	up	1.28816	up	1.98414	up	1.33184	down	1.16612	up	1.92846	up	1.18567	+	1.60464	+	1.35337	+	1.34482	-	1.20407	-	1.11689	+	1.4159	+	1.24408	+	1.13812	-	1.30989	-	1.60061	-	1.22194	-	0.00414703
CB515603	Perforin-1 precursor	1.01884	down	1.22971	up	1.10305	down	1.76378	up	1.46597	up	1.45531	up	1.06083	down	1.49695	up	1.92469	up	1.18263	+	1.06295	+	1.11259	-	1.0594	-	1.15081	+	1.21916	+	1.42289	+	1.28826	+	1.1045	-	1.34278	-	1.92085	-	1.4305	-	0.00433977	In the presence of calcium, binds to target cell membranes. Inserts into target cell membranes and forms pores, and so contributes to cytolysis and apoptosis of target cells. Released from cytoplasmic granules of cytolytic T-lymphocytes. Inserts into the cell membrane of target cells and forms pores. Membrane insertion and pore formation requires a major conformation change.
	APOPTOSIS
Omy#TC159807	mgc81823 transcript variant 2	1.12186	down	1.05479	down	1.10777	up	8.67509	up	1.12568	up	2.49457	up	4.66228	up	3.95058	up	22.5166	up	1.00795	+	1.17454	+	1.16528	+	1.0552	-	1.0581	-	1.00274	-	7.7678	+	4.08456	+	1.90175	-	1.18953	+	4.11186	-	4.89117	-	0.0332987	proteolysis
Omy#CX262263	cathepsin l precursor	1.06814	down	1.3201	up	1.09815	up	7.96697	up	1.22882	up	2.25327	up	4.76216	up	5.69533	up	22.2164	up	1.26873	+	1.16225	+	1.09162	-	1.11138	-	1.00923	-	1.10121	+	8.22574	+	4.10939	+	2.00169	-	1.06085	+	4.01395	-	4.25822	-	0.0365488	Important for the overall degradation of proteins in lysosomes.
Ssa#STIR23260	cathepsin l	1.03089	up	1.19703	up	1.10277	up	10.4288	up	1.27489	up	2.36913	up	5.40828	up	4.4257	up	21.1741	up	1.03372	-	1.01692	+	1.05121	+	1.20031	-	1.05193	-	1.14106	+	7.9133	+	4.47643	+	1.76777	-	1.18215	+	3.84997	-	4.55125	-	0.0214455	Important for the overall degradation of proteins in lysosomes.
DY697357	E3 ubiquitin-protein ligase LINCR	2.16262	up	2.09496	down	2.70933	up	4.50476	up	5.3555	down	2.23667	up	2.53317	up	1.23812	down	11.5854	up	2.21885	-	1.01934	+	2.26177	+	2.04187	+	1.22902	-	2.50951	-	10.8729	+	2.053	+	5.29608	-	1.41351	+	4.4867	-	6.34201	-	0.0207925	E3 ubiquitin-protein ligase. Seems to utilize UBE2E1. In vitro, generates polyubiquitin chains via non-canonical lysine residues suggesting that it is not involved in tagging substrates for proteosomal degradation.
EG868944	Caspase-14 precursor	1.61824	down	1.22497	down	1.28088	up	5.00944	up	1.03214	up	1.68343	up	3.20288	up	3.54364	up	11.5638	up	1.2754	+	1.5125	+	1.1859	+	1.03579	-	1.37043	-	1.32308	-	6.19007	+	4.50079	+	1.37533	-	1.15275	+	2.38707	-	2.7517	-	0.047439	The CASP14 gene encodes a member of the cysteine-aspartic acid protease (caspase) family. Sequential activation of caspases plays a central role in the execution-phase of cell apoptosis. Caspases exist as inactive proenzymes which undergo proteolytic processing at conserved aspartic residues to produce two subunits, large and small, that dimerize to form the active enzyme. This caspase has been s…
Ssa#STIR02208	caspase 14	1.96526	up	4.03375	up	3.82651	down	4.45215	up	3.18308	up	2.46204	up	12.4288	up	3.94635	up	10.4152	up	1.41835	+	2.09375	-	2.96967	-	1.44713	-	3.59168	+	5.19761	+	1.98383	+	1.15785	-	2.29697	-	4.467	+	1.75455	-	7.83757	-	0.0130823	The CASP14 gene encodes a member of the cysteine-aspartic acid protease (caspase) family. Sequential activation of caspases plays a central role in the execution-phase of cell apoptosis. Caspases exist as inactive proenzymes which undergo proteolytic processing at conserved aspartic residues to produce two subunits, large and small, that dimerize to form the active enzyme. This caspase has been s…
EG829820	E3 ubiquitin-protein ligase RNF144A-A	1.18102	down	1.605	up	1.67378	up	6.93214	up	1.90932	up	2.43256	up	3.11204	up	5.29126	up	9.27533	up	1.65848	+	1.46297	+	1.13364	-	1.14294	-	1.3512	-	1.18221	-	6.0214	+	4.16907	+	1.4443	-	1.02519	-	2.03727	-	1.98721	-	0.0483794	Probable E3 ubiquitin-protein ligase which accepts ubiquitin from an E2 ubiquitin-conjugating enzyme in the form of a thioester and then directly transfers the ubiquitin to targeted substrates
EG841469	E3 ubiquitin-protein ligase RNF144A-A	1.21507	down	1.23076	up	1.62834	up	4.53142	up	1.0236	down	2.3049	up	2.19495	up	2.93101	up	8.90848	up	1.27495	+	1.65401	+	1.29731	+	1.17295	-	1.19621	-	1.01983	-	5.91368	+	3.25176	+	1.81861	-	1.04736	-	2.45381	-	2.34284	-	0.0203168	E3 ubiquitin-protein ligase which accepts ubiquitin from E2 ubiquitin-conjugating enzymes ube2l3 and ube2l6 in the form of a thioester and then directly transfers the ubiquitin to targeted substrates
Omy#CU065924	AN1, ubiquitin-like, homolog	1.09471	down	1.20356	down	2.09246	up	1.20358	up	1.79585	down	5.99283	up	2.83879	up	1.81702	up	7.38598	up	1.15466	-	3.3928	+	3.91751	+	1.05023	-	1.48115	+	1.55555	+	1.87194	+	1.46757	-	2.7472	-	1.35307	+	1.30402	+	1.03762	-	0.0345596
Ssa#S35587724_S	Ubiquitin carboxyl-terminal hydrolase isozyme L5	1.12009	down	1.7599	up	2.55607	up	1.34173	up	1.70488	up	2.51814	up	1.16904	up	1.25685	up	6.36693	up	1.94689	+	2.05517	+	1.05562	+	1.01251	-	1.39308	-	1.37587	-	1.5322	+	1.09505	+	1.3992	-	1.81087	+	2.65004	-	4.79888	-	0.0334362	proteasome binding.ubiquitin thiolesterase activity.
EG868088	Ubiquitin specific protease 18	1.19814	down	1.00648	up	1.9752	up	3.52425	up	1.09043	up	2.08876	up	1.60671	up	3.17497	up	6.18008	up	1.3013	+	2.06088	+	1.5837	+	1.07911	+	1.14833	-	1.23918	-	4.2058	+	3.47721	+	1.20953	-	1.51853	-	1.8664	-	1.22908	-	0.0338758
DW545632	Tripartite motif-containing protein 39	1.60766	down	1.17485	up	1.59392	up	3.81734	up	1.3668	up	1.71891	up	1.50088	up	2.45424	up	5.66447	up	1.47377	+	1.79829	+	1.2202	+	1.28159	-	1.42495	-	1.11186	-	4.11609	+	3.99363	+	1.03066	-	1.10954	-	2.09871	-	1.89152	-	0.0233632	May facilitate apoptosis by inhibiting the poly-ubiquitination and subsequent proteasome-mediated degradation of the pro-apoptotic protein MOAP1.
Omy#CX255862	Tyrosine-protein kinase Lyn	1.28976	down	1.02576	down	1.37174	up	2.03922	up	1.09687	down	1.70606	up	1.50292	up	1.47435	up	4.37796	up	1.06569	+	1.47768	+	1.3866	+	1.17987	-	1.1973	-	1.01477	-	2.38368	+	1.76624	+	1.34957	-	1.08634	+	1.9713	-	2.14151	-	0.0116326	Acts as a positive regulator of cell movement while negatively regulating adhesion to stromal cells by inhibiting the ICAM-1-binding activity of beta-2 integrins. Acts as the mediator that relays sxpressing signals from the chemokine receptor CxCR4 to beta-2 integrin LFA-1 in hematopoietic precursors. Involved in induction of stress-activated protein kinase (SAPK), but not ERK or p38 MAPK, in res…
	ADAPTIVE IMMUNITY
	Innate to adaptive
Ssa#STIR00007_3	mhc class ii antigen beta chain	4.19932	up	3.1571	down	4.54094	up	1.01046	up	2.48386	down	5.6871	up	5.33845	down	9.54878	up	12.6546	up	1.24275	+	4.50389	+	3.62412	+	16.476	+	4.16505	+	3.95578	-	3.11912	+	1.24964	-	3.89777	-	41.0184	-	14.9995	-	2.73465	+	0.019381
Ssa#STIR00007_4	mhc class ii antigen beta chain	8.21942	up	5.7342	down	2.72273	up	1.13011	up	2.3934	down	2.22599	up	5.59108	down	9.77938	up	11.9546	up	1.29138	-	2.4358	+	3.14555	+	36.4972	+	7.35325	+	4.96342	-	2.0945	+	1.23663	+	1.69372	-	70.6093	-	27.4404	-	2.57319	+	0.0135428
Ssa#STIR09719	gamma-interferon-inducible lysosomal thiol reductase precursor	1.01927	down	1.03495	up	1.30806	up	2.5538	up	1.3384	up	2.23548	up	1.71698	up	1.48357	up	4.62119	up	1.10715	+	1.30586	+	1.17948	+	1.04953	+	1.02099	-	1.07157	-	2.11255	+	1.49181	+	1.4161	-	1.28134	+	2.06107	-	2.64092	-	0.0425176	Cleaves disulfide bonds in proteins by reduction. May facilitate the complete unfolding of proteins destined for lysosomal degradation. May be involved in MHC class II-restricted antigen processing. Expressed constitutively in antigen-presenting cells and induced by IFN-gamma in other cell types.
Ssa#STIR04691	gamma-interferon-inducible lysosomal thiol reductase precursor	1.00943	down	1.0354	up	1.30102	up	2.58613	up	1.34615	up	2.26219	up	1.75261	up	1.5043	up	4.75405	up	1.09984	+	1.28319	+	1.16671	+	1.05231	+	1.02345	-	1.07699	-	2.11293	+	1.46694	+	1.44037	-	1.28139	+	2.11391	-	2.70873	-	0.0384554	Expressed constitutively in antigen-presenting cells and induced by IFN-gamma in other cell types.May be involved in MHC class II-restricted antigen processing.
Ssa#STIR03818	chemokine (c-x-c motif) ligand 13 (b-cell chemoattractant)	2.52003	down	1.0064	up	1.46989	down	7.20608	up	4.09157	up	5.15175	up	1.06589	up	10.9197	up	22.7898	up	2.72728	+	1.63368	+	1.66941	-	1.07535	+	1.04943	-	1.12851	-	4.80329	+	2.28513	+	2.10197	-	3.75637	-	13.0876	-	3.48411	-	0.00806081
Ssa#STIR23541	cc chemokine	1.06433	down	2.14189	up	1.01435	down	5.05837	up	1.54999	up	2.08462	up	1.79225	up	4.46569	up	13.1022	up	1.52051	+	1.4168	+	1.0732	-	1.49928	-	1.35027	+	2.02444	+	4.96218	+	3.43789	+	1.44338	-	1.6387	-	5.15987	-	3.14876	-	0.037	ability to induce directed chemotaxis in nearby responsive cells
DW553192	CD226 antigen	1.42387	down	2.46058	up	1.96311	up	2.63809	up	1.66966	up	4.22989	up	1.39922	down	3.07011	up	10.4455	up	2.23132	+	2.2384	+	1.00317	+	1.57016	-	1.24875	-	1.25739	+	3.52553	+	1.39604	+	2.52537	-	1.92521	-	6.52946	-	3.39155	-	0.022	Receptor involved in intercellular adhesion, lymphocyte signaling, cytotoxicity and lymphokine secretion mediated by cytotoxic T-lymphocyte (CTL) and NK cell
Ssa#S31975856_S	TNF superfamily member 14	3.65255	down	2.24503	up	1.15553	down	1.35737	up	1.52916	up	3.0216	up	1.71283	down	2.76553	up	8.39666	up	5.8763	+	3.24956	+	1.80834	-	1.39545	-	1.02804	+	1.43457	+	5.21613	+	1.45978	+	3.57323	-	1.24054	+	4.42584	-	5.49043	-	0.011	Cytokine that binds to TNFRSF3/LTBR. Binding to the decoy receptor TNFRSF6B modulates its effects. Activates NFKB, stimulates the proliferation of T-cells, and inhibits growth of the adenocarcinoma HT-29. Acts as a receptor for Herpes simpledown virus.
Ssa#STIR11364	chemokine cxcl-c1c	1.29009	down	1.34564	up	1.49815	up	4.38549	up	1.35272	up	2.28654	up	1.2636	up	3.3928	up	6.80956	up	1.58184	+	1.55547	+	1.01695	-	1.09745	-	1.24255	-	1.13221	-	5.12831	+	2.98333	+	1.71899	-	1.6974	-	3.46455	-	2.04109	-	0.00990419	chemokine activity
Ssa#STIR11789	high affinity immunoglobulin gamma fc receptor i precursor	1.07292	up	1.47564	up	1.73326	up	3.8879	up	4.22043	up	1.44553	up	1.78406	up	5.98357	up	6.41026	up	2.57324	+	1.11506	+	2.30771	-	1.87098	+	1.44875	-	2.71059	-	2.37049	+	2.99908	+	1.26517	+	1.30338	-	3.22229	-	2.47227	-	0.0450076	High affinity receptor for the Fc region of immunoglobulins gamma. Functions in both innate and adaptive immune responses
Ssa#STIR03935	high affinity immunoglobulin epsilon receptor subunit gamma precursor	1.02886	down	1.06927	up	1.40757	up	3.54841	up	1.38621	up	2.17908	up	1.88757	up	2.00157	up	5.63878	up	1.08017	+	1.22257	+	1.13183	+	1.01847	-	1.18455	-	1.16307	-	2.76503	+	1.99083	+	1.38888	-	1.01865	+	2.44348	-	2.48905	-	0.006	Associates with a variety of FcR alpha chains to form a functional signaling complex. Regulates several aspects of the immune response. The gamma subunit has a critical role in allowing the IgE Fc receptor to reach the cell surface.
Ssa#STIR24788	high affinity immunoglobulin gamma fc receptor i precursor	1.26938	down	1.15057	up	1.43752	up	3.07248	up	1.44345	up	2.48933	up	1.66682	up	2.27563	up	5.54186	up	1.33262	+	1.49194	+	1.11955	+	1.09597	-	1.22308	-	1.11598	-	2.83656	+	1.84144	+	1.54041	-	1.02449	-	2.22852	-	2.17526	-	0.0448528	High affinity receptor for the Fc region of immunoglobulins gamma. Functions in both innate and adaptive immune responses
Ssa#STIR08428	high affinity immunoglobulin epsilon receptor subunit gamma precursor	1.08927	down	1.00396	up	1.40843	up	3.38755	up	1.31218	up	2.16626	up	1.78298	up	1.87867	up	5.36488	up	1.06643	+	1.27373	+	1.19439	+	1.02546	-	1.20446	-	1.17455	-	2.75313	+	1.99184	+	1.38221	-	1.01212	+	2.36229	-	2.39092	-	0.005	Associates with a variety of FcR alpha chains to form a functional signaling complex. Regulates several aspects of the immune response. The gamma subunit has a critical role in allowing the IgE Fc receptor to reach the cell surface.
Ssa#STIR09946	high affinity immunoglobulin epsilon receptor subunit gamma precursor	1.07686	down	1.0856	up	1.4541	up	3.39516	up	1.41762	up	2.10875	up	1.74952	up	2.00622	up	5.35784	up	1.13509	+	1.26149	+	1.11135	+	1.02991	-	1.24128	-	1.20524	-	2.71851	+	2.03104	+	1.33848	-	1.01025	-	2.42766	-	2.40303	-	0.006	Associates with a variety of FcR alpha chains to form a functional signaling complex. Regulates several aspects of the immune response. The gamma subunit has a critical role in allowing the IgE Fc receptor to reach the cell surface.
Ssa#STIR05473	high affinity immunoglobulin epsilon receptor subunit gamma precursor	1.10747	down	1.02978	up	1.28669	up	3.35173	up	1.32108	up	2.13913	up	1.82691	up	1.84454	up	5.00232	up	1.05863	+	1.18858	+	1.12275	+	1.07728	-	1.19889	-	1.11289	-	2.68587	+	1.86234	+	1.4422	-	1.04851	+	2.30371	-	2.41547	-	0.008	Associates with a variety of FcR alpha chains to form a functional signaling complex. Regulates several aspects of the immune response. The gamma subunit has a critical role in allowing the IgE Fc receptor to reach the cell surface.
Ssa#STIR10673	chemokine (c-x-c motif) receptor 3	1.58809	down	1.0582	up	1.05014	down	2.4893	up	1.04312	up	1.49499	up	1.40426	up	1.76194	up	3.95166	up	1.14331	+	1.22572	+	1.07209	+	1.46988	-	1.23378	-	1.19137	+	2.72838	+	2.04095	+	1.33682	-	1.09744	-	2.29582	-	2.09198	-	0.008	G-protein coupled receptor protein signaling pathway
Ssa#STIR02663	chemokine (c-x-c motif) ligand 10	1.01078	up	1.23598	up	1.28514	up	2.58018	up	1.12436	up	1.28925	up	1.48509	up	1.93261	up	3.69417	up	1.11799	+	1.13208	+	1.0126	+	1.09375	-	1.1231	-	1.02683	-	2.56555	+	2.26563	+	1.13238	-	1.16401	-	2.1973	-	1.8877	-	0.007	CXCL10 is secreted by several cell types in response to IFN-γ. These cell types include monocytes, endothelial cells and fibroblasts.CXCL10 has been attributed to several roles, such as chemoattraction for monocytes/macrophages, T cells, NK cells, and dendritic cells, promotion of T cell adhesion to endothelial cells, antitumor activity, and inhibition of bone marrow colony formation and angiogen…
AJ888878	c-x-c chemokine receptor type 3A, variant 1	1.05161	down	1.08874	down	1.07881	up	3.04476	up	1.17858	up	1.75787	up	1.5662	up	1.36309	up	3.64164	up	1.09993	-	1.04403	-	1.05354	+	1.06242	-	1.18443	-	1.11485	-	2.34871	+	1.65903	+	1.41571	-	1.04462	+	2.42751	-	2.53583	-	0.01	G-protein coupled receptor protein signaling pathway
	induction proliferation and maduration of T-cells
EG773958	T-cell receptor alpha chain V region 2B4 precursor	1.04984	down	3.16217	down	2.5386	up	2.1398	up	1.02293	up	8.03294	up	1.52647	up	1.20462	down	24.5228	up	1.28983	+	5.22925	+	4.05421	+	3.88503	+	1.9621	+	1.98004	-	2.69811	+	1.39296	+	1.93697	-	2.37176	+	3.07215	-	7.28641	-	0.004	Immunoglobulin domain.immune response
AJ517930	T-cell receptor beta chain	2.55836	down	1.08124	down	1.15913	up	3.89619	up	1.10758	down	4.36684	up	1.55382	up	1.42466	up	12.1051	up	1.11486	+	2.00984	+	1.80278	+	2.12236	-	1.47548	-	1.43843	+	4.81098	+	1.79322	+	2.68287	-	1.21593	+	3.8762	-	4.71319	-	0.024	Immune response
Ssa#S48397573	Differentially expressed in FDCP 6 homolog	1.14321	down	1.34928	up	1.78288	up	3.54728	up	1.03963	down	2.00315	up	2.43921	up	7.94345	up	9.77691	up	1.67436	+	1.81442	+	1.08365	+	1.08548	+	1.12334	-	1.21935	-	6.17479	+	3.21308	+	1.92177	-	1.94496	-	2.20909	-	1.1358	-	0.00676255	Phosphatidylinositol 3,4,5-trisphosphate-dependent guanine nucleotide exchange factor (GEF) which plays a role in the activation of Rho GTPases RAC1, RhoA and CDC42. Can regulate cell morphology in cooperation with activated RAC1. Plays a role in Th2 (T helper cells) development and/or activation, perhaps by interfering with ZAP-70 signaling
DW562838	Immediate early response gene 2 protein	2.27383	down	2.37028	up	4.14473	up	1.16177	down	1.38114	up	3.23291	up	4.79227	up	8.59391	up	7.73293	up	1.49289	+	1.62908	+	1.09123	+	3.61019	-	5.7851	-	1.60244	-	1.0748	-	2.30552	-	2.14506	-	1.20122	-	1.00958	+	1.21273	+	0.00913558	T-lymphocyte-activated protein
CB515563	CD9 antigen	1.15304	down	1.10236	up	1.34363	up	4.63145	up	1.52208	up	1.83775	up	2.3502	up	4.69617	up	7.23469	up	1.37853	+	1.24541	+	1.10689	-	1.08455	+	1.24397	-	1.34915	-	4.19466	+	3.13865	+	1.33645	-	1.44951	-	2.47173	-	1.70522	-	0.0129859	Involved in platelet activation and aggregation. Regulates paranodal junction formation. Involved in cell adhesion, cell motility and tumor metastasis.
EG890703	T-cell receptor alpha chain V region 2B4 precursor	1.31231	up	1.75333	up	1.50271	up	2.30825	up	3.06686	up	2.61655	up	1.39036	up	4.59571	up	6.95204	up	2.21572	+	1.5692	+	1.412	-	1.6584	+	1.37037	+	1.21018	-	1.66764	+	1.3843	+	1.20468	-	1.4918	-	3.18644	-	2.13598	-	0.0215039
Ssa#TC107774	core-binding factor beta subunit	1.00634	down	1.31572	up	2.3462	up	2.20271	up	1.18189	up	3.11434	up	1.10585	down	1.44398	up	6.15288	up	1.54772	+	2.21806	+	1.43312	+	1.16891	+	1.06447	-	1.24428	-	2.88449	+	1.56878	+	1.83868	-	1.03173	-	3.06761	-	2.97329	-	0.0359604	Lymphocyte diferentiation.CBF binds to the core site, 5'-PYGPYGGT-3', of a number of enhancers and promoters, including murine leukemia virus, polyomavirus enhancer, T-cell receptor enhancers, LCK, IL-3 and GM-CSF promoters. CBFB enhances DNA binding by RUNx1.
EG935955	CD97 antigen	1.24904	down	1.27495	up	1.2939	up	3.52142	up	1.42836	up	1.9967	up	1.88216	up	2.32901	up	5.73924	up	1.26172	+	1.29475	+	1.02617	+	1.26214	-	1.24823	-	1.01115	+	3.11061	+	2.28344	+	1.36225	-	1.01964	+	2.35513	-	2.40138	-	0.029404	Receptor potentially involved in both adhesion and signaling processes early after leukocyte activation. Plays an essential role in leukocyte migration.
Ssa#KSS4662	Rho-related GTP-binding protein RhoG	1.26018	down	1.04404	up	1.34594	up	2.54558	up	1.03633	up	1.87789	up	1.98527	up	2.04459	up	5.2162	up	1.18275	+	1.41837	+	1.19921	+	1.11238	-	1.19583	-	1.07501	-	2.90524	+	1.92268	+	1.51104	-	1.14844	+	1.85244	-	2.12741	-	0.0208328	Required for the formation of membrane ruffles during macropinocytosis. Required for the formation of cx-like structures during trans-endothelial migration of leukocytes. In case of Salmonella enterica infection, activated by SopB and SGEF, which induces cytoskeleton rearrangements and promotes bacterial entry.
Ssa#STIR25495	ras homolog genemember g	1.26286	down	1.13317	up	1.40881	up	2.23356	up	1.16941	up	2.0448	up	1.77571	up	2.14117	up	5.09985	up	1.25316	+	1.52659	+	1.21819	+	1.14194	-	1.16543	-	1.02057	-	2.39353	+	1.66752	+	1.43539	-	1.03927	+	1.88132	-	1.9552	-	0.0207215	Required for the formation of membrane ruffles during macropinocytosis. Required for the formation of cup-like structures during trans-endothelial migration of leukocytes. In case of Salmonella enterica infection, activated by SopB and SGEF, which induces cytoskeleton rearrangements and promotes bacterial entry.
Ssa#STIR05697	ras homolog genemember g	1.04084	up	1.64442	down	1.4802	up	3.07801	up	1.01213	down	2.53282	up	1.75924	up	2.07412	up	4.76793	up	1.06397	-	1.2175	+	1.29538	+	1.60868	+	1.16806	-	1.87904	-	2.92805	+	1.47957	+	1.97898	-	1.25441	-	2.22606	-	1.77459	-	0.0148291	Required for the formation of membrane ruffles during macropinocytosis. Required for the formation of cup-like structures during trans-endothelial migration of leukocytes. In case of Salmonella enterica infection, activated by SopB and SGEF, which induces cytoskeleton rearrangements and promotes bacterial entry.
AF321110	synthetic construct homo sapiens clone hemopoietic cell kinase partial cds	1.0619	down	1.09546	up	1.27157	up	2.90734	up	1.11418	up	1.92831	up	1.82814	up	2.02073	up	4.49799	up	1.00492	+	1.11841	+	1.11294	+	1.15758	-	1.20731	-	1.04297	-	2.62225	+	1.68625	+	1.55508	-	1.09994	-	2.19992	-	2.00004	-	0.0141003	T-cells largely utilise the SRC family of kinases in transmembrane signalling to phosphorylate tyrosines that are part of immunoreceptor tyrosine/based activation motifs (ITAM).
Ssa#STIR23204	Salmo salar clone ssal-sjb-009-071 Tyrosine-protein kinase SRK2 putative mRNA, complete cds	1.67851	down	1.21785	up	1.43145	up	3.8497	up	1.72099	up	1.69435	up	1.1445	up	2.63293	up	4.03887	up	1.75991	+	1.77597	+	1.00912	+	1.16152	-	1.35289	-	1.16476	-	3.93676	+	4.03515	+	1.02499	+	1.30717	-	1.98705	-	1.52012	-	0.0261264	T-cells largely utilise the SRC family of kinases in transmembrane signalling to phosphorylate tyrosines that are part of immunoreceptor tyrosine/based activation motifs (ITAM).
Ssa#STIR13309	Galectin-9 putative mRNA	1.02379	down	1.10059	up	1.39318	up	4.33657	up	1.23546	up	2.207	up	1.56631	up	2.14426	up	3.73921	up	1.22093	+	1.28741	+	1.05445	+	1.08356	+	1.1079	-	1.20048	-	4.28556	+	2.52965	+	1.69414	-	1.12127	-	1.85433	-	1.65378	-	0.0409365	Induces T-helper type 1 lymphocyte (Th1) death.
Ssa#STIR12085	galectin like protein	1.05288	down	1.10727	up	1.35426	up	4.24692	up	1.23731	up	2.11595	up	1.51109	up	2.10447	up	3.56082	up	1.24003	+	1.28511	+	1.03636	+	1.06365	+	1.10954	-	1.18016	-	4.25626	+	2.57934	+	1.65014	-	1.12311	-	1.83367	-	1.63267	-	0.0427085	Induces T-helper type 1 lymphocyte (Th1) death.
EG933501	CD80-like protein	1.04962	up	1.03417	up	1.13835	up	2.30206	up	1.17919	up	1.64891	up	1.35274	up	1.19058	up	2.74751	up	1.15971	-	1.10808	-	1.0466	+	1.14264	-	1.20174	-	1.05173	-	1.68338	+	1.25994	+	1.33608	-	1.02069	-	2.25058	-	2.20495	-	0.0324174	Involved in the costimulatory signal essential for T-lymphocyte activation. T-cell proliferation and cytokine production is induced by the binding of CD28 or CTLA-4 to this receptor.
Ssa#STIR03768	c-c motif chemokine 28 precursor	2.42728	down	2.62524	down	7.6019	up	1.61364	up	5.23421	up	1.15526	down	3.32651	down	1.41348	down	1.59442	up	1.53889	+	1.99108	+	1.29384	+	1.6644	+	9.26732	-	15.4245	-	2.10782	-	3.71174	+	7.82367	+	1.52929	-	2.66381	-	1.74185	-	0.00693309	Chemotactic activity for resting CD4, CD8 T-cells and eosinophils. Binds to CCR3 and CCR10 and induces calcium mobilization in a dose-dependent manner.
	Cellular immunity
AJ841811	interferon gamma	1.04696	up	1.86229	up	1.82782	up	14.0002	up	2.42852	up	6.73027	up	2.05033	up	3.40751	up	27.9539	up	1.76045	+	2.13903	+	1.21505	+	1.0104	-	1.22522	+	1.23796	+	10.1488	+	4.44958	+	2.28085	-	1.05928	+	6.37383	-	6.75166	-	0.0384101
Ssa#STIR00056_4	interferon gamma	1.13152	down	1.05962	up	1.20976	up	9.71156	up	1.48809	up	3.42084	up	2.06456	up	3.36342	up	15.1868	up	1.69554	+	1.64953	+	1.02789	-	1.41415	+	1.20504	+	1.17353	-	11.0654	+	4.68292	+	2.36293	-	1.04077	+	4.4594	-	4.64121	-	0.0155817
Omy#gi238231582	Interferon gamma 2	1.39582	down	1.11858	up	2.48176	up	6.52262	up	1.43418	up	3.91922	up	1.1244	up	1.42087	up	12.664	up	1.27402	+	2.44566	+	1.91965	+	1.22552	-	1.41642	-	1.15577	-	5.79418	+	4.07023	+	1.42355	-	1.00819	+	4.60526	-	4.64296	-	0.0113158	Part of the receptor for interferon gamma. Required for signal transduction. This accessory factor is an integral part of the IFN-gamma signal transduction pathway and is likely to interact with GAF, JAK1, and/or JAK2.
Ssa#STIR00056_3	interferon gamma	1.21817	up	1.18039	up	1.50873	down	12.7448	up	1.30443	up	2.45377	up	2.71617	up	2.02581	up	9.03708	up	1.04432	-	1.10502	+	1.15399	+	1.01194	-	2.03089	+	2.05513	+	9.3558	+	5.73943	+	1.63009	-	1.28388	+	3.01094	-	3.8657	-	0.0126588
Ssa#DY714453	Tripartite motif-containing protein 47	1.73765	up	1.31157	up	1.67519	up	3.43566	up	1.47993	down	1.98792	up	1.26106	up	2.92247	up	7.99757	up	1.06396	+	1.12408	+	1.05651	+	1.4096	+	1.16599	+	1.20892	-	5.40975	+	1.94272	+	2.78463	-	2.17817	-	5.6419	-	2.5902	-	0.0302465	protein binding
EG875618	TRIM 16 protein	1.27751	down	1.2047	up	1.75587	up	4.4775	up	1.89692	up	2.23102	up	1.65411	up	4.24179	up	6.50548	up	1.56466	+	1.66391	+	1.06343	+	1.01666	+	1.34812	-	1.37059	-	3.69323	+	3.33935	+	1.10597	-	1.63895	-	2.36366	-	1.44219	-	0.0490606	positive regulation of interleukin-1 beta secretion.positive regulation of gene-specific transcription.
AF180490	Beta-2 microglobulin	1.06486	up	1.37773	up	1.48622	up	2.86051	up	1.39923	up	1.82344	up	1.8048	up	2.53896	up	4.35528	up	1.26818	+	1.34675	+	1.06196	+	1.02022	-	1.03634	-	1.01581	-	2.59259	+	2.1127	+	1.22714	-	1.1093	-	1.79185	-	1.6153	-	0.0264128	Component of the class I major histocompatibility complex (MHC). Involved in the presentation of peptide antigens to the immune system.
DW567893	Tapasin-related protein	1.0216	up	1.1648	up	1.00101	down	2.30196	up	1.12808	up	1.3212	up	2.07177	up	2.79689	up	3.25989	up	1.19946	+	1.09753	+	1.09287	-	1.05201	+	1.12237	+	1.06689	+	2.44762	+	1.91226	+	1.27996	-	1.1255	-	1.43365	-	1.27379	-	0.0329258	antigen processing and presentation of endogenous peptide antigen via MHC class I
Ssa#KSS3110	CD83 antigen precursor	1.2623	down	1.3257	up	1.30554	up	2.55033	up	1.43309	up	1.65042	up	1.93204	up	1.67819	up	2.73761	up	1.07927	+	1.04669	+	1.03113	-	1.55053	-	1.57447	-	1.01544	-	1.92067	+	1.61741	+	1.1875	-	1.24253	+	1.35375	-	1.68207	-	0.0473404	Humoral immune response.May play a significant role in antigen presentation or the cellular interactions that follow lymphocyte activation.
EG933501	CD80-like protein	1.04962	up	1.03417	up	1.13835	up	2.30206	up	1.17919	up	1.64891	up	1.35274	up	1.19058	up	2.74751	up	1.15971	-	1.10808	-	1.0466	+	1.14264	-	1.20174	-	1.05173	-	1.68338	+	1.25994	+	1.33608	-	1.02069	-	2.25058	-	2.20495	-	0.0324174	Involved in the costimulatory signal essential for T-lymphocyte activation. T-cell proliferation and cytokine production is induced by the binding of CD28 or CTLA-4 to this receptor.
DQ451008	tapasin	1.21795	down	1.19388	up	1.42957	up	2.01844	up	1.0504	up	1.50184	up	1.13699	up	1.46045	up	2.51236	up	1.33514	+	1.53906	+	1.15273	+	1.08909	-	1.13131	-	1.03876	-	2.5656	+	2.06846	+	1.24034	-	1.03944	+	1.43571	-	1.49234	-	0.0162748	Involved in the association of MHC class I with transporter associated with antigen processing (TAP) and in the assembly of MHC class I with peptide (peptide loading).
DW580644	TAP2 protein	2.74299	down	1.12106	up	1.57127	up	1.34215	up	1.12486	up	1.09441	down	1.31123	up	1.30605	up	1.89368	up	1.42896	+	1.59772	+	1.1181	+	2.15194	-	2.69758	-	1.25356	-	1.705	+	2.34684	+	1.37645	+	1.43463	+	1.1063	+	1.29678	-	0.0246848	Involved in the transport of antigens from the cytoplasm to the endoplasmic reticulum for association with MHC class I molecules. Also acts as a molecular scaffold for the final stage of MHC class I folding, namely the binding of peptide. Nascent MHC class I molecules associate with TAP via tapasin. Inhibited by the covalent attachment of herpes simplex virus ICP47 protein, which blocks the pepti…
	Humoral immunity
Ssa#STIR13743	interleukin 20alpha	1.3244	down	1.0264	down	2.91366	up	18.1678	up	1.64522	up	2.94634	up	12.8803	up	5.54223	up	42.1334	up	1.04336	-	1.72065	+	1.79526	+	1.3463	-	2.24269	-	1.66582	-	10.5839	+	10.6099	+	1.00246	+	2.22745	+	1.90111	-	4.23463	-	0.0252331	The IL20RA/IL20RB dimer is a receptor for IL19, IL20 and IL24.
CU073328	PREDICTED: similar to CD22 molecule	1.3182	up	1.23689	down	1.19244	down	3.14952	up	3.57712	down	2.69117	up	4.41963	up	1.97561	down	6.85011	up	2.16239	-	1.17572	+	2.54236	+	1.32624	-	1.84809	+	2.451	+	5.21005	+	1.37596	+	3.78649	-	4.03788	+	1.31828	-	5.32307	-	0.00212159	Mediates B-cell B-cell interactions. May be involved in the localization of B-cells in lymphoid tissues. Binds sialylated glycoproteins; one of which is CD45. Preferentially binds to alpha-2,6-linked sialic acid. The sialic acid recognition site can be masked by cis interactions with sialic acids on the same cell surface. xon ligand induced tyrosine phosphorylation in the immune response seems to…
Ssa#STIR18005	interleukin 20alpha	1.06533	down	1.10808	up	1.23986	up	3.38304	up	1.09745	up	1.97985	up	2.07355	up	2.00594	up	5.35454	up	1.03224	-	1.17627	+	1.21419	+	1.21853	-	1.12292	-	1.08514	+	2.98637	+	2.00993	+	1.48581	-	1.00142	+	2.19533	-	2.19845	-	0.0468148	The IL20RA/IL20RB dimer is a receptor for IL19, IL20 and IL24.
Ssa#STIR00087_3	interleukin 10beta	1.45677	down	1.2016	up	1.49435	up	3.71405	up	1.49689	up	1.95261	up	1.50494	up	3.84576	up	4.76623	up	1.66662	+	1.65614	+	1.00632	-	1.05031	-	1.31446	-	1.2515	-	4.13517	+	3.15014	+	1.31269	-	1.5333	-	1.91231	-	1.24718	-	0.0403288	Receptor for IL10 and IL22. Serves as an accessory chain essential for the active IL10 receptor complex and to initiate IL10-induced signal transduction events
EG836748	Leukocyte surface antigen CD53	1.17993	down	1.0055	up	1.2215	up	2.78924	up	1.23128	up	1.8676	up	1.88411	up	1.74469	up	4.47577	up	1.00648	+	1.0876	+	1.0806	+	1.17878	-	1.32519	-	1.1242	-	2.27999	+	1.62432	+	1.40366	-	1.08691	+	2.18419	-	2.37402	-	0.0336515	May be involved in growth regulation in hematopoietic cells.Expressed in B-cells, monocytes, macrophages, neutrophils, single (CD4 or CD8) positive thymocytes and peripheral T-cells
Ssa#CL366Ctg1	Tumor necrosis factor receptor superfamily member 5	1.25905	down	1.03739	up	1.22029	up	2.50061	up	1.33069	up	1.80851	up	1.59382	up	2.11883	up	3.86703	up	1.13447	+	1.12418	+	1.00915	-	1.15131	-	1.36669	-	1.18707	-	2.13187	+	1.5544	+	1.37151	-	1.17183	-	2.15825	-	1.84178	-	0.0351468	expressed in B-cells and in primary carcinomas. Receptor for TNFSF5/CD40LG.
Ssa#KSS4516	B-cell linker protein	1.40565	up	1.12107	up	1.23181	up	2.4595	up	1.0559	up	1.56413	up	1.95111	up	2.21607	up	3.60043	up	1.22124	-	1.33789	-	1.09552	-	1.02671	+	1.17243	-	1.20374	-	1.90733	+	1.17532	+	1.62282	-	1.38708	-	2.46884	-	1.77988	-	0.0312571	Plays an important role in BCR-induced B-cell apoptosis.Functions as a central linker protein that bridges kinases associated with the B-cell receptor (BCR) with a multitude of signaling pathways, regulating biological outcomes of B-cell function and development. Plays a role in the activation of ERK/EPHB2, MAP kinase p38 and JNK. Modulates AP1 activation. Important for the activation of NF-kappa…
	Unclassified genes
DW581294	serine dehydratase	1.54328	down	2.16787	up	2.4611	up	8.38484	up	3.14247	up	6.28242	up	4.56076	up	11.9558	up	116.019	up	2.31766	+	3.07205	+	1.3255	+	1.44355	-	1.23636	-	1.16757	+	6.18405	+	4.10012	+	1.50826	-	1.13107	-	8.28063	-	7.32104	-	0.0389874	cellular amino acid metabolic process
Ssa#KSS683	Receptor-transporting protein 3	1.60484	down	1.32905	up	3.58413	up	12.7375	up	3.3017	up	3.23999	up	3.03569	up	11.0037	up	33.8638	up	2.40821	+	3.36288	+	1.39642	+	1.12907	+	1.71043	-	1.93119	-	9.29059	+	13.2207	+	1.42302	+	1.50517	-	3.31716	-	2.20384	-	0.0483742	protein binding
Ssa#STIR02896	dual specificity phosphatase 5	1.08137	up	2.52158	down	4.74132	up	1.28307	up	1.62655	up	13.1348	up	10.0843	up	5.63802	up	22.3142	up	2.04868	-	1.25529	+	2.57169	+	1.33099	+	3.49285	-	4.64894	-	2.59712	-	8.15512	-	3.14006	-	1.1454	-	1.76276	-	1.53899	-	0.0275244	Displays phosphatase activity toward several substrates. The highest relative activity is toward ERK1 (MAP kinase involved in RAS pathway)
Ssa#CL51Contig1	Prostate stem cell antigen precursor-like	1.07571	down	1.34017	up	1.33017	up	5.77727	up	1.42234	up	3.1117	up	7.02004	up	8.78058	up	17.0672	up	1.38981	+	1.46629	+	1.05503	+	1.03728	-	1.02475	+	1.06295	+	5.64513	+	2.72235	+	2.07362	-	1.11115	+	1.65807	-	1.84237	-	0.0334746	May be involved in the regulation of cell proliferation. Has a cell-proliferation inhibition activity in vitro
EG804126	Heat shock protein 30	1.1706	down	1.08318	down	1.27623	down	2.62195	up	1.01044	up	1.55933	up	3.75727	up	3.38004	up	16.9995	up	1.04417	+	1.18697	-	1.2394	-	1.03499	-	1.08873	-	1.05193	-	2.70949	+	1.4166	+	1.91267	-	1.16071	+	5.37038	-	6.23344	-	0.0493669	Stress response
Ssa#STIR16972	ATP-dependent RNA helicase DHX58	1.20109	down	1.39971	up	2.86642	up	6.95498	up	1.60225	up	2.72676	up	2.35362	up	6.30688	up	15.0015	up	1.70265	+	2.46708	+	1.44896	+	1.01277	+	1.39551	-	1.41333	-	7.3908	+	6.29264	+	1.17451	-	1.57381	-	2.58354	-	1.64158	-	0.023136
DY713492	Titin (Connectin) (Rhabdomyosarcoma antigen MU-RMS-40.14), partial	1.07521	up	1.32377	up	1.41365	down	5.2818	up	1.26482	up	2.5253	up	2.55298	up	4.5899	up	14.799	up	1.66291	+	1.46498	+	1.13511	-	1.35066	+	2.22672	+	1.64862	+	6.94418	+	3.06409	+	2.26631	-	1.08115	-	3.95687	-	3.65986	-	0.0495192	Key component in the assembly and functioning of vertebrate striated muscles. By providing connections at the level of individual microfilaments, it contributes to the fine balance of forces between the two halves of the sarcomere. The size and extensibility of the cross-links are the main determinants of sarcomere extensibility properties of muscle. Interacts with FHL2, NEB, CRYAB, LMNA/lamin-A …
EG883440	chromosome clone wi1	1.09538	down	1.39115	up	1.44751	up	8.42107	up	1.4852	up	3.12706	up	3.63426	up	4.79699	up	14.4701	up	1.32555	+	1.36918	+	1.03291	+	1.14958	-	1.15805	-	1.00737	-	7.5159	+	3.68715	+	2.0384	-	1.00426	+	2.90802	-	2.9204	-	0.0138119
Ssa#BG934058	bcr-related gene transcript	3.47008	down	1.55494	up	1.59625	up	2.175	up	1.29116	down	4.83835	up	1.8513	up	2.14337	up	13.4233	up	1.31579	+	2.8677	+	2.17944	+	4.10076	-	1.93155	-	2.12305	+	3.69512	+	1.28913	+	2.86638	-	1.1365	+	2.52841	-	2.87353	-	0.042985	GTPase activation
Ssa#STIR15748	chromosome 6 open reading frame 150	2.7062	down	1.86488	up	1.14492	down	5.12411	up	1.65232	up	2.37529	up	1.08234	up	4.91687	up	13.2171	up	3.14722	+	2.52057	+	1.24861	-	1.60356	-	1.06639	+	1.71001	+	9.76003	+	5.43753	+	1.79494	-	1.44343	-	4.84476	-	3.35642	-	0.0276072
CX143452	Asialoglycoprotein receptor 1 (ASGPR 1) (ASGP-R 1) (Hepatic lectin 1) (MHL-1)	2.08495	up	1.66844	up	2.00758	up	7.66074	up	1.16809	up	2.89396	up	1.58439	up	5.33076	up	12.7622	up	1.07584	+	1.35067	+	1.25546	+	1.3444	+	1.40272	+	1.04337	+	7.05571	+	3.57542	+	1.97339	-	3.12738	-	5.96371	-	1.90694	-	0.0198783
Ssa#STIR17392	High mobility group protein B3	1.17063	up	1.50059	up	1.88006	up	1.50206	up	1.19371	down	5.49807	up	2.74387	up	6.43906	up	12.2893	up	2.38013	+	3.19344	+	1.34171	+	1.85677	+	1.98841	+	1.0709	+	4.26764	+	1.14621	-	4.89159	-	1.01424	+	1.40251	-	1.42249	-	0.0172699	DNA recombination
Omy#TC157811	growth hormone-releasing hormone/pituitary adenylate cyclase-activating polypeptide	1.25678	down	4.4418	up	1.53105	down	1.30644	up	1.48189	up	6.53043	up	1.60816	up	1.25606	down	10.7702	up	1.95955	+	2.28782	+	1.16752	+	2.84881	-	2.78709	+	7.93987	+	1.72755	+	2.1849	-	3.77452	-	3.95817	+	2.92734	-	11.5869	-	0.011934
Ssa#STIR15323	swim zinc finger protein domain-containing	1.06485	up	1.67821	up	1.76059	up	6.65285	up	1.3756	up	2.35287	up	2.28743	up	5.90142	up	9.74409	up	1.63914	+	1.68908	+	1.03047	+	1.04006	+	1.0216	+	1.01807	-	7.92744	+	4.77596	+	1.65986	-	1.57395	-	2.52199	-	1.60233	-	0.031634	zinc ion binding
Ssa#DY725333	unnamed protein product	1.01345	down	1.5738	up	2.0988	up	3.40265	up	1.17612	up	2.29345	up	2.70238	up	9.61716	up	9.6199	up	1.70505	+	1.61355	+	1.05671	-	1.06902	+	1.31823	-	1.40922	-	4.93293	+	2.39392	+	2.06061	-	2.08719	-	2.20619	-	1.05701	-	0.035861
Ssa#STIR12117	Transcription factor jun-B	1.85179	down	1.84918	up	3.21131	up	1.206	up	1.17361	up	3.38833	up	3.74039	up	10.1845	up	9.59875	up	1.80545	+	1.66811	+	1.08234	-	1.89664	-	3.56492	-	1.8796	-	1.8553	+	1.68428	-	3.12483	-	1.50811	-	1.53841	-	1.02009	-	0.0286305	Transcription factor involved in regulating gene activity following the primary growth factor response
Ssa#TC82460	Transposable element Tcb1 transposase	1.07315	up	1.55834	up	1.53475	up	5.23397	up	1.5979	up	2.5968	up	2.21031	up	4.47642	up	9.27225	up	1.55298	+	1.53506	+	1.01167	-	1.06946	+	1.07337	+	1.00366	+	5.08683	+	3.09399	+	1.6441	-	1.30411	-	2.73279	-	2.09553	-	0.0227172	DNA integration
EG836953	Patched domain-containing protein 3 (RND-type protein RNDEu-3)	1.18717	up	1.41736	up	1.98813	up	7.61052	up	1.32894	up	1.63385	up	3.88829	up	6.53617	up	9.20781	up	1.18242	+	1.24705	+	1.05466	+	1.0097	-	1.34292	-	1.33001	-	6.77147	+	5.8088	+	1.16573	-	1.42165	-	1.89895	-	1.33574	-	0.0177886	?
Ssa#DW581064	Sterile alpha motif domain-containing protein 9-like	2.31108	down	1.79548	up	1.83759	up	6.30556	up	4.35184	up	3.11746	up	2.88821	up	8.55799	up	8.91552	up	2.33091	+	1.94942	+	1.19569	-	1.7802	-	2.17849	-	1.22373	-	3.37735	+	3.94302	+	1.16749	+	1.27121	-	1.58348	-	1.24564	-	0.039922	?
Ssa#STIR16146	methionine adenosyltransferasealpha	1.62414	up	1.52881	up	1.36146	up	5.60769	up	1.02846	up	1.90194	up	4.35551	up	9.75932	up	8.47902	up	1.16598	+	1.05822	+	1.10183	-	1.23868	+	1.26239	+	1.01914	+	6.35746	+	3.12006	+	2.03761	-	1.92172	-	1.83963	-	1.04462	+	0.0393265	Polyamine biosynthesis
Ssa#KSS1929	Immediate early response gene 2 protein	2.28418	down	2.6125	up	4.58684	up	1.14528	down	1.52727	up	3.43339	up	5.05216	up	9.38604	up	8.35943	up	1.55157	+	1.71681	+	1.1065	+	3.84605	-	6.10269	-	1.58674	-	1.12734	-	2.2904	-	2.03168	-	1.19739	-	1.03758	+	1.24239	+	0.0065029
CU064664	Titin (Connectin) (Rhabdomyosarcoma antigen MU-RMS-40.14), partial	4.80401	down	1.52505	up	1.73675	up	5.25266	up	1.19885	down	8.59847	up	1.60888	up	3.15284	up	8.12852	up	1.67754	+	1.68341	+	1.0035	+	4.36734	-	4.95621	-	1.13484	-	10.5637	+	1.02837	+	10.2723	-	1.16817	-	3.00122	-	2.56916	-	0.0189892	Key component in the assembly and functioning of vertebrate striated muscles. By providing connections at the level of individual microfilaments, it contributes to the fine balance of forces between the two halves of the sarcomere. The size and extensibility of the cross-links are the main determinants of sarcomere extensibility properties of muscle. Interacts with FHL2, NEB, CRYAB, LMNA/lamin-A …
EG877386	putative novel protein	1.16339	up	1.41175	down	1.08242	up	6.77807	up	1.19704	up	1.82108	up	1.971	up	3.92986	up	7.92761	up	1.11873	+	1.28886	+	1.15207	+	1.83742	+	1.38528	+	1.32639	-	6.33466	+	4.79716	+	1.3205	-	1.78223	-	3.12068	-	1.751	-	0.0316201
DY692703	Cathepsin Z precursor	1.16435	down	1.08654	up	1.23743	up	4.5684	up	1.37288	up	2.2765	up	2.22013	up	2.26027	up	7.7664	up	1.09601	+	1.14794	+	1.04738	+	1.15429	-	1.25512	-	1.08735	-	3.64709	+	2.30364	+	1.58318	-	1.07654	+	3.04736	-	3.28061	-	0.0154114	Exhibits carboxy-monopeptidase as well as carboxy-dipeptidase activity.
Ssa#CL344Ctg1	CCAAT/enhancer binding protein beta2	1.92388	down	1.27655	up	1.83785	up	1.51524	up	1.22432	up	2.33808	up	3.03589	up	5.50443	up	7.27755	up	1.3836	+	1.3205	+	1.04779	-	1.77503	-	2.67764	-	1.5085	-	1.71237	+	1.16853	-	2.00096	-	1.31044	-	1.81536	-	1.38531	-	0.0408199	CCAAT-enhancer-binding proteins (or C/EBPs) are a family of transcription factors, composed of six members called C/EBP α to C/EBP ζ. They promote the expression of certain genes through interaction with their promoter.
Omy#TC146956	BRAFLDRAFT_119545	1.22371	down	3.48883	up	1.26605	up	4.62469	up	2.26527	up	1.90001	up	3.49098	up	26.4426	up	7.05159	up	3.45967	+	1.03122	+	3.35493	-	1.23402	-	1.50237	-	1.21746	-	7.06312	+	2.51003	+	2.81396	-	2.18938	-	1.95879	-	1.11772	+	0.0339851
Ssa#STIR02327	Vacuolar ATP synthase catalytic subunit A	1.46576	down	1.18679	up	1.30076	up	3.20865	up	1.01493	up	1.99594	up	2.06615	up	1.88477	up	6.91982	up	1.23324	+	1.18252	+	1.0429	-	1.41055	-	1.61233	-	1.14304	-	3.89882	+	1.901	+	2.05093	-	1.35192	+	2.83221	-	3.82893	-	0.0159738	ATP synthesis coupled proton transport
Ssa#S31973583	Aminopeptidase N (rAPN) (Alanyl aminopeptidase) (Microsomal aminopeptidase) (Aminopeptidase M) (APM) (Kidney Zn peptidase) (KZP) (CD13 antigen)	1.01995	up	1.14285	up	1.01264	up	4.29524	up	1.39486	up	1.45779	up	2.15375	up	2.34242	up	6.86863	up	1.02121	-	1.21288	-	1.18769	-	1.14426	-	1.20419	-	1.05237	-	3.01539	+	2.42926	+	1.24128	-	1.11067	-	3.86806	-	3.48265	-		Broad specificity aminopeptidase. Plays a role in the final digestion of peptides generated from hydrolysis of proteins by gastric and pancreatic proteases. May be involved in the metabolism of regulatory peptides of diverse cell types. May have a role in angiogenesis. Found to cleave antigen peptides bound to major histocompatibility complex class II molecules of presenting cells.
Ssa#CL275Ctg1	Diamine acetyltransferase 1	1.25882	down	1.04254	up	1.05454	up	3.04152	up	1.1315	up	1.50532	up	2.62596	up	2.8918	up	6.77018	up	1.0552	+	1.03525	-	1.0924	-	1.24372	-	1.37428	-	1.10498	-	2.83642	+	1.9517	+	1.45331	-	1.04363	-	2.66907	-	2.55749	-	0.0303706	Enzyme which catalyzes the acetylation of polyamines. Substrate specificity: norspermidine = spermidine >> spermine > N(1)-acetylspermine > putrescine. This highly regulated enzyme allows a fine attenuation of the intracellular concentration of polyamines. Also involved in the regulation of polyamine transport out of cells.
DW574672	Leucine-rich repeat-containing protein 33 precursor	2.63857	up	3.383	down	1.63078	up	1.46864	up	1.28004	down	1.03467	up	1.01498	down	3.24499	down	6.38516	up	2.68845	-	1.73201	+	4.65642	+	3.32024	+	2.80237	+	1.1848	-	1.43009	-	2.45845	+	3.5158	+	1.1892	+	3.74177	-	4.44973	-	0.00472093	protein binding
Ssa#KSSb2332	Transcription factor jun-B	2.13093	down	1.62897	up	2.85651	up	1.10991	up	1.23277	up	2.71776	up	2.57048	up	6.10752	up	6.33479	up	1.73205	+	1.78814	+	1.03238	+	2.00412	-	3.40412	-	1.69856	-	1.55942	+	1.36937	-	2.13543	-	1.3718	-	1.37821	-	1.00468	-	0.0120165	Transcription factor involved in regulating gene activity following the primary growth factor response.
Ssa#STIR19120	Plac8-like 1	1.45828	down	1.09876	up	1.92058	up	4.41824	up	1.33625	up	2.32841	up	1.70462	up	2.64861	up	6.28638	up	1.48563	+	2.12919	+	1.43319	+	1.07854	-	1.3154	-	1.21962	-	4.91214	+	4.04021	+	1.21581	-	1.04588	-	1.73204	-	1.65607	-	0.0275133	?
Ssa#S32008635_S	plac8-like 1	1.48107	down	1.04872	up	1.81926	up	4.26155	up	1.30179	up	2.44534	up	1.6308	up	2.33842	up	6.12598	up	1.44381	+	2.12571	+	1.4723	+	1.07578	-	1.26755	-	1.17826	-	4.72645	+	3.70453	+	1.27586	-	1.0069	+	1.76714	-	1.77933	-	0.0284995
DW568911	Transcription factor jun-B	2.07492	down	1.6323	up	2.74953	up	1.02081	up	1.11443	up	2.59986	up	2.45242	up	5.79674	up	6.04352	up	1.75397	+	1.82503	+	1.04051	+	1.93099	-	3.12602	-	1.61887	-	1.60663	+	1.39552	-	2.24208	-	1.34762	-	1.35029	-	1.00198	-	0.00767049	Transcription factor involved in regulating gene activity following the primary growth factor response.
Ssa#CL233Ctg1	Cathepsin Z precursor	1.38078	down	1.06885	up	1.33201	up	3.22866	up	1.09633	up	1.91123	up	2.13167	up	2.08142	up	6.02193	up	1.17974	+	1.28909	+	1.09269	+	1.25099	-	1.42675	-	1.14049	-	3.47429	+	2.17767	+	1.59542	-	1.20822	+	2.19145	-	2.64775	-	0.0196413	Exhibits carboxy-monopeptidase as well as carboxy-dipeptidase activity.
DQ400411	proline-serine-threonine phosphatase-interacting protein 2	1.11293	up	1.61088	up	1.14503	up	3.73193	up	1.86668	up	1.85297	up	2.08855	up	3.14815	up	5.99404	up	1.24331	+	1.06904	-	1.32915	-	1.16416	-	1.09987	-	1.05846	+	2.48567	+	1.88396	+	1.31939	-	1.21236	-	3.0681	-	2.53068	-	0.0238795	Binds to F-actin. May be involved in regulation of the actin cytoskeleton
DY737232	Cornifelin homolog B	1.41405	down	1.15958	up	1.75461	up	4.27546	up	1.42862	up	2.41028	up	1.67638	up	2.68195	up	5.98512	up	1.53019	+	2.062	+	1.34755	+	1.07157	-	1.20325	-	1.12288	-	4.57944	+	3.65767	+	1.25201	-	1.04552	-	1.73146	-	1.65607	-	0.0421829	?
Ssa#DY693902	chromosome 19 open reading frame 28	1.00534	down	1.1596	up	1.29864	up	3.7184	up	1.03995	up	2.03949	up	1.85747	up	1.98277	up	5.89122	up	1.24146	+	1.42388	+	1.14694	+	1.06491	+	1.09062	+	1.02415	+	4.43891	+	2.59603	+	1.70989	-	1.16301	+	2.22746	-	2.59056	-	0.0265515
Ssa#STIR15515	replication protein32kda	1.19402	up	1.14534	up	1.21307	up	4.17207	up	1.39012	up	1.92138	up	1.76118	up	2.13436	up	5.82871	up	1.06829	-	1.07808	-	1.00917	-	1.02473	-	1.09528	-	1.06884	-	2.80938	+	2.01413	+	1.39484	-	1.29465	-	3.56795	-	2.75592	-	0.00850319	Required for DNA recombination, repair and replication. The activity of RP-A is mediated by single-stranded DNA binding and protein interactions.
Ssa#S35562668	Homeobox protein	1.33308	down	1.38786	up	2.04312	up	3.16166	up	1.24875	up	1.76512	up	1.84121	up	3.76388	up	5.76042	up	1.26134	+	1.3496	+	1.06997	+	1.4668	-	2.0181	-	1.37586	-	3.19354	+	2.41739	+	1.32107	-	1.62069	-	2.31818	-	1.43036	-	0.0237959
Ssa#S48424869	Calcium-binding and coiled-coil domain-containing protein 2	1.32188	down	1.00388	down	2.52988	up	1.24059	up	1.35717	down	1.79476	up	1.4169	down	3.40567	up	5.4732	up	1.52443	+	2.65139	+	1.73927	+	1.15771	+	1.2613	-	1.46021	-	2.56667	+	1.83272	+	1.40047	-	3.16544	-	2.92487	-	1.08225	+	0.00789055
Ssa#STIR15975	patched domain-containing protein 3 (rnd-type protein rndeu-3)	1.0052	up	1.08988	up	1.83327	up	5.17938	up	1.25861	up	1.46127	up	2.30318	up	3.59598	up	5.11203	up	1.12353	+	1.28246	+	1.14145	+	1.03623	+	1.42211	-	1.47364	-	4.6235	+	4.54558	+	1.01714	-	1.38965	-	1.73071	-	1.24543	-	0.00829451	?
EG816933	LOC515082 protein	1.40882	down	1.10255	up	1.15521	up	2.4193	up	1.52987	up	2.08624	up	1.65097	up	1.78377	up	5.01366	up	1.17273	+	1.17049	+	1.00192	-	1.32451	-	1.39043	-	1.04977	-	1.85452	+	1.35735	+	1.36628	-	1.08542	+	2.59447	-	2.81609	-	0.042278	regulation of transcription, DNA-dependent
Ssa#STIR21643	coatomer subunit zeta-1	6.22303	up	3.13128	down	44.6354	up	1.83723	up	1.59739	down	1.07532	down	1.82553	down	6.40356	up	5.00665	up	1.43245	-	1.55196	+	2.22311	+	13.6033	+	4.62165	-	62.8695	-	2.04878	+	3.06609	+	1.49654	+	16.7452	-	5.88918	-	2.84338	+	0.0011837	The coatomer is a cytosolic protein complex that binds to dilysine motifs and reversibly associates with Golgi non-clathrin-coated vesicles, which further mediate biosynthetic protein transport from the ER, via the Golgi up to the trans Golgi network. Coatomer complex is required for budding from Golgi membranes, and is essential for the retrograde Golgi-to-ER transport of dilysine-tagged protein…
	Signalling and transport
EG899078	Regulator of G-protein signaling 1	1.12464	down	1.43902	up	1.54546	up	2.86988	up	1.452	up	2.21943	up	1.91916	up	2.85347	up	6.55803	up	1.48916	+	1.39391	+	1.06834	-	1.08677	-	1.24691	-	1.14736	-	2.94333	+	1.80242	+	1.63299	-	1.00157	+	2.45148	-	2.45532	-	0.0309616	Inhibits signal transduction by increasing the GTPase activity of G protein alpha subunits thereby driving them into their inactive GDP-bound form.
Omy#CA343834	sorting nexin 29	2.13216	up	1.74683	down	1.9105	down	2.6112	up	1.52888	up	2.28052	up	2.40924	up	1.44591	up	5.81065	up	1.30178	-	1.03416	+	1.34626	+	2.86109	+	4.21265	+	1.47239	+	1.31198	+	1.18412	+	1.10798	-	1.27997	+	2.33214	-	2.98508	-	0.0488761	cell communication
NM_0011236	transport-associated protein 2A	1.06049	down	1.48863	up	1.05159	up	2.49835	up	1.32019	up	1.4578	up	1.90208	up	2.53688	up	5.16874	up	1.48787	+	1.38303	+	1.07581	-	1.06102	-	1.24017	+	1.31585	+	2.81568	+	2.37021	+	1.18795	-	1.11557	+	1.96482	-	2.19189	-	0.0264833	transmembrane transport
Ssa#S47730223	Tetraspanin-8	1.2644	down	1.04163	down	1.24422	up	3.44485	up	1.30923	up	2.2693	up	1.90195	up	1.84922	up	5.02989	up	1.11976	+	1.24228	+	1.10942	+	1.08404	-	1.26637	-	1.16819	-	2.94632	+	1.88582	+	1.56235	-	1.15168	+	2.12882	-	2.45173	-	0.0469118	The proteins mediate signal transduction events that play a role in the regulation of cell development, activation, growth and motility. This encoded protein is a cell surface glycoprotein that is known to complex with integrins.
	Lipid metabolism
Ssa#KSS3361	60 kDa lysophospholipase	1.4347	down	1.3422	up	1.46147	up	3.71438	up	1.04735	up	2.74963	up	2.3829	up	4.51314	up	16.3368	up	2.19087	+	2.14932	+	1.01933	-	1.13772	+	1.02506	+	1.10991	-	7.76981	+	2.90344	+	2.67607	-	1.15676	+	3.18978	-	3.68981	-	0.0168036	Lipid degradation.Exhibits lysophospholipase, transacylase, PAF acetylhydrolase and asparaginase activities
DY740600	60 kDa lysophospholipase	1.61991	down	1.27483	up	1.38462	up	3.50523	up	1.11994	down	2.58226	up	2.05364	up	3.39905	up	13.0091	up	2.0103	+	2.14155	+	1.06529	+	1.02727	-	1.04735	-	1.01955	-	7.89171	+	2.907	+	2.71472	-	1.21458	+	2.95797	-	3.59271	-	0.0136545	Lipid degradation.Exhibits lysophospholipase, transacylase, PAF acetylhydrolase and asparaginase activities
DW564450	Fatty aldehyde dehydrogenase	2.55619	down	1.07535	up	4.86931	up	2.28861	up	1.32348	up	8.02925	up	1.07425	down	1.46105	down	8.11414	up	1.41415	+	4.99082	+	3.5292	+	1.94379	-	2.49396	-	1.28304	-	2.4454	+	1.42255	+	1.71902	-	1.92332	+	1.74654	-	3.35915	-	0.0409265	Catalyzes the oxidation of long-chain aliphatic aldehydes to fatty acids. Active on a variety of saturated and unsaturated aliphatic aldehydes between 6 and 24 carbons in length.
Omy#CU071722	Fatty acyl-CoA reductase 1	1.11069	up	3.34149	down	2.63283	up	1.25536	up	1.64912	down	3.28369	up	1.75026	down	2.08639	down	5.10783	up	1.07749	-	2.35403	+	2.53644	+	3.44445	+	1.00698	-	3.46848	-	1.92135	+	1.11117	-	2.13496	-	1.10632	+	3.79777	-	4.20153	-	0.0122598
Omy#CA351275	Serine palmitoyltransferase 2	1.29505	up	1.60208	down	1.0028	up	1.16986	up	3.57566	down	1.42757	up	2.38195	up	1.3868	down	5.25406	up	2.80523	-	1.09106	-	2.57112	+	1.35207	-	1.18366	+	1.60039	+	1.49115	+	1.33141	-	1.98533	-	1.17755	+	2.40663	-	2.83392	-	0.0412155	Sphingosine biosynthetic processSerine palmitoyltransferase (SPT). The heterodimer formed with LCB1/SPTLC1 constitutes the catalytic core. The composition of the serine palmitoyltransferase (SPT) complex determines the substrate preference. The SPTLC1-SPTLC2-SSSPTA complex shows a strong preference for C16-CoA substrate, while the SPTLC1-SPTLC2-SSSPTB complex displays a preference for C18-CoA sub…
